# Supplementary material for: 2-Amino-5-oxo-4-(thio­phen-2-yl)-5,6,7,8-tetra­hydro-4H-chromene-3-carbo­nitrile
Source: IUCrdata. 2024 Nov 8;9(Pt 11):x241049. doi: 10.1107/S2414314624010496 (PMC11618874; doi:10.1107/S2414314624010496)
Supplement: Supplementary file 1 [file x-09-x241049-sup1.cif]

##############################################################################
#                                                                            #
# This CIF contains the data for a data article accepted for                 #
# publication in IUCrData. It conforms to the requirements of                #
# Notes for Authors for IUCrData, and has been                               #
# peer reviewed under the auspices of IUCrData.                              #
#                                                                            #
# Full details of the Crystallographic Information File format               #
# are given in the paper "The Crystallographic Information File (CIF):       #
# a New Standard Archive File for Crystallography" by S. R. Hall, F. H.      #
# Allen and I. D. Brown [Acta Cryst. (1991), A47, 655-685].                  #
#                                                                            #
# The current version of the core CIF dictionary is obtainable from          #
# ftp://ftp.iucr.org/pub/cif_core.dic.                                       #
#                                                                            #
# Software is freely available for graphical display of the structure(s)     #
# in this CIF. For information consult the CIF software page                 #
# http://www.iucr.org/resources/cif/software.                                #
#                                                                            #
# This file may be used for bona fide research purposes within the           #
# scientific community so long as proper attribution is given to the data    # 
# article from which it was obtained.                                        #
#                                                                            #
##############################################################################
data_I
_audit_creation_method
;
Olex2 1.5
(compiled 2024.02.16 svn.r378c4104 for OlexSys, GUI svn.r6928)
;
_journal_date_recd_electronic     2024-09-27
_journal_date_accepted     2024-10-30
_journal_name_full     'IUCrData'
_journal_year     2024
_journal_volume     9
_journal_issue      1
_journal_page_first     0
_journal_page_last     0
_journal_paper_category     HO
_journal_paper_doi     10.1107/S2414314624010496
_journal_coeditor_code     BH4090
_publ_contact_author_name     'Sizwe J. Zamisa'
_publ_contact_author_address
;
School of Chemistry and Physics
University of KwaZulu-Natal
Westville campus
Private bag X54001
Durban, 4000
South Africa
;
_publ_contact_author_email     Zamisas@ukzn.ac.za
_publ_contact_author_fax     ?
_publ_contact_author_phone     ?
_publ_section_title
;\
2-Amino-5-oxo-4-(thiophen-2-yl)-5,6,7,8-tetrahydro-4<i>H</i>-chromene-3-\
carbonitrile
;
_publ_section_title_footnote     .
loop_
    _publ_author_name
    _publ_author_footnote
    _publ_author_address
    "Nyapola, Carren" .
;
School of Chemistry and Physics
University of KwaZulu-Natal
Westville campus
Private bag X54001
Durban, 4000
South Africa
;
    "Zamisa, Sizwe J." .
;
School of Chemistry and Physics
University of KwaZulu-Natal
Westville campus
Private bag X54001
Durban, 4000
South Africa
;
    "Njogu, Eric M." .
;
Multimedia University of Kenya
PO Box 15653-00503
Nairobi
Kenya
;
    "Omondi, Bernard" .
;
School of Chemistry and Physics
University of KwaZulu-Natal
Westville campus
Private bag X54001
Durban, 4000
South Africa
;
_publ_section_synopsis
;
In the crystal structure of the title compound, intermolecular N---H...N and
N---H...O hydrogen bonds form a two-dimensional supramolecular network along
the <i>ac</i> plane, contributing to the cohesion of the crystal.
;
_chemical_name_systematic
;\
2-Amino-5-oxo-4-(thiophen-2-yl)-5,6,7,8-tetrahydro-4<i>H</i>-chromene-3-\
carbonitrile
;
_chemical_name_common     ?
_chemical_formula_moiety     'C14 H12 N2 O2 S'
_chemical_formula_sum     'C14 H12 N2 O2 S'
_chemical_formula_iupac     'C14 H12 N2 O2 S'
_chemical_formula_weight     272.32
_chemical_melting_point     ?
_space_group_crystal_system     triclinic
_space_group_name_H-M_alt     'P -1'
_space_group_name_Hall     '-P 1'
loop_
    _space_group_symop_operation_xyz
    'x, y, z'
    '-x, -y, -z'
_cell_length_a     8.6822(2)
_cell_length_b     10.0623(2)
_cell_length_c     16.5504(4)
_cell_angle_alpha     77.2010(10)
_cell_angle_beta     84.0530(10)
_cell_angle_gamma     73.8390(10)
_cell_volume     1352.89(5)
_cell_formula_units_Z     4
_cell_measurement_reflns_used     9904
_cell_measurement_theta_min     2.26
_cell_measurement_theta_max     27.23
_cell_measurement_temperature     296.15
_exptl_crystal_description     needle
_exptl_crystal_colour     yellow
_exptl_crystal_size_max     0.22
_exptl_crystal_size_mid     0.18
_exptl_crystal_size_min     0.13
_exptl_crystal_density_diffrn     1.337
_exptl_crystal_density_meas     .
_exptl_crystal_density_method     ?
_exptl_crystal_F_000     568
_exptl_absorpt_coefficient_mu     0.238
_exptl_absorpt_correction_type     multi-scan
_exptl_absorpt_process_details
;
(SADABS; Krause <i>et al.</i>,  2015)
;
_exptl_absorpt_correction_T_min     0.7101
_exptl_absorpt_correction_T_max     0.7457
_diffrn_ambient_temperature     296.15
_diffrn_source     'microfocus sealed X-ray tube'
_diffrn_radiation_type     MoK\a
_diffrn_radiation_wavelength     0.71073
_diffrn_radiation_monochromator     graphite
_diffrn_measurement_device_type     'Bruker APEXII CCD'
_diffrn_measurement_device     'three-circle diffractometer'
_diffrn_measurement_method     '\f and \w scans'
_diffrn_detector     'Bruker APEX2 area detector'
_diffrn_detector_area_resol_mean     7.9
_diffrn_reflns_number     31629
_diffrn_reflns_av_R_equivalents     0.0302
_diffrn_reflns_av_unetI/netI     0.0206
_diffrn_reflns_theta_min     1.263
_diffrn_reflns_theta_max     26.016
_diffrn_reflns_theta_full     25.242
_diffrn_measured_fraction_theta_max     0.997
_diffrn_measured_fraction_theta_full     0.998
_diffrn_reflns_limit_h_min     -10
_diffrn_reflns_limit_h_max     10
_diffrn_reflns_limit_k_min     -12
_diffrn_reflns_limit_k_max     12
_diffrn_reflns_limit_l_min     -20
_diffrn_reflns_limit_l_max     20
_diffrn_standards_number     0
_diffrn_radiation_probe     x-ray
_refine_special_details     ?
_reflns_number_total     5315
_reflns_number_gt     3991
_reflns_threshold_expression     'I > 2\s(I)'
_refine_ls_structure_factor_coef     Fsqd
_refine_ls_matrix_type     full
_refine_ls_R_factor_all     0.0611
_refine_ls_R_factor_gt     0.0438
_refine_ls_wR_factor_gt     0.1147
_refine_ls_wR_factor_ref     0.1271
_refine_ls_goodness_of_fit_ref     1.053
_refine_ls_restrained_S_all     1.054
_refine_ls_number_reflns     5315
_refine_ls_number_parameters     368
_refine_ls_number_restraints     14
_refine_ls_hydrogen_treatment     mixed
_refine_ls_weighting_scheme     calc
_refine_ls_weighting_details
              'w=1/[\s^2^(Fo^2^)+(0.0601P)^2^+0.4153P] where P=(Fo^2^+2Fc^2^)/3'
_atom_sites_solution_hydrogens     mixed
_atom_sites_solution_primary     dual
_atom_sites_solution_secondary     difmap
_refine_ls_shift/su_max     0.001
_refine_ls_shift/su_mean     0.000
_refine_diff_density_max     0.360
_refine_diff_density_min     -0.367
_refine_ls_extinction_method     none
_refine_ls_extinction_coef     .
loop_
    _atom_type_symbol
    _atom_type_description
    _atom_type_scat_dispersion_real
    _atom_type_scat_dispersion_imag
    _atom_type_scat_source
    'C' 'C' 0.0033 0.0016
                         'International Tables Vol C Tables 4.2.6.8 and 6.1.1.4'
    'H' 'H' 0.0000 0.0000
                         'International Tables Vol C Tables 4.2.6.8 and 6.1.1.4'
    'N' 'N' 0.0061 0.0033
                         'International Tables Vol C Tables 4.2.6.8 and 6.1.1.4'
    'O' 'O' 0.0106 0.0060
                         'International Tables Vol C Tables 4.2.6.8 and 6.1.1.4'
    'S' 'S' 0.1246 0.1234
                         'International Tables Vol C Tables 4.2.6.8 and 6.1.1.4'
_computing_data_collection
;
APEX2 (Bruker, 2009)
;
_computing_cell_refinement
;
SAINT (Bruker, 2009)
;
_computing_data_reduction
;
SAINT (Bruker, 2009)
;
_computing_structure_solution
;
<i>SHELXT2018/2</i> (Sheldrick, 2015a)
;
_computing_structure_refinement
;
<i>SHELXL2018/3</i> (Sheldrick, 2015b)
;
_computing_molecular_graphics
;
Olex2 1.5 (Dolomanov <i>et al.</i>,  2009)
;
_computing_publication_material
;
Olex2 1.5 (Dolomanov <i>et al.</i>,  2009)
;
loop_
    _atom_site_type_symbol
    _atom_site_label
    _atom_site_fract_x
    _atom_site_fract_y
    _atom_site_fract_z
    _atom_site_U_iso_or_equiv
    _atom_site_adp_type
    _atom_site_calc_flag
    _atom_site_occupancy
    _atom_site_disorder_assembly
    _atom_site_disorder_group
    S S2 0.10201(8) 0.94938(7) 0.60311(4) 0.0711(2) Uani d 1 . .
    O O3 0.42624(18) 0.71195(16) 0.48925(8) 0.0573(4) Uani d 1 . .
    O O4 0.49178(17) 0.66307(15) 0.77429(8) 0.0510(3) Uani d 1 . .
    N N3 0.2673(3) 0.6174(2) 0.43486(12) 0.0666(5) Uani d 1 . .
    H H3A 0.1778(15) 0.597(3) 0.4339(16) 0.080 Uiso d 1 . .
    H H3B 0.321(3) 0.640(3) 0.3895(8) 0.080 Uiso d 1 . .
    N N4 0.0220(3) 0.4797(2) 0.60077(13) 0.0712(6) Uani d 1 . .
    C C15 0.1180(3) 0.5409(2) 0.59319(12) 0.0498(5) Uani d 1 . .
    C C16 0.2381(2) 0.6149(2) 0.58188(11) 0.0438(4) Uani d 1 . .
    C C17 0.3050(3) 0.6454(2) 0.50498(12) 0.0485(5) Uani d 1 . .
    C C18 0.4997(2) 0.7261(2) 0.55589(12) 0.0478(5) Uani d 1 . .
    C C19 0.4398(2) 0.70019(19) 0.63378(11) 0.0418(4) Uani d 1 . .
    C C20 0.2793(2) 0.66725(19) 0.65438(11) 0.0395(4) Uani d 1 . .
    H H20 0.290103 0.590437 0.703329 0.047 Uiso calc 1 . .
    C C21 0.6484(3) 0.7723(3) 0.52901(14) 0.0622(6) Uani d 1 . .
    H H21A 0.630047 0.844621 0.478774 0.075 Uiso calc 1 . .
    H H21B 0.733930 0.692872 0.516795 0.075 Uiso calc 1 . .
    C C22 0.6987(3) 0.8305(3) 0.59647(16) 0.0734(7) Uani d 1 . .
    H H22A 0.806529 0.841406 0.583168 0.088 Uiso calc 1 . .
    H H22B 0.627145 0.922980 0.598604 0.088 Uiso calc 1 . .
    C C23 0.6942(3) 0.7334(3) 0.68045(15) 0.0683(7) Uani d 1 . .
    H H23A 0.778320 0.646518 0.680706 0.082 Uiso calc 1 . .
    H H23B 0.716365 0.778096 0.722603 0.082 Uiso calc 1 . .
    C C24 0.5369(2) 0.6985(2) 0.70210(12) 0.0446(4) Uani d 1 . .
    C C25 0.1501(2) 0.7936(2) 0.67445(11) 0.0436(4) Uani d 1 . .
    C C26 0.0545(3) 0.8058(3) 0.74616(14) 0.0595(5) Uani d 1 . .
    H H26 0.062218 0.734092 0.793156 0.071 Uiso calc 1 . .
    C C27 -0.0554(3) 0.9393(3) 0.7394(2) 0.0844(8) Uani d 1 . .
    H H27 -0.129952 0.964223 0.781700 0.101 Uiso calc 1 . .
    C C28 -0.0440(3) 1.0265(3) 0.6680(2) 0.0856(9) Uani d 1 . .
    H H28 -0.107778 1.118749 0.654771 0.103 Uiso calc 1 . .
    O O1 0.56105(15) 0.28654(14) 1.02275(7) 0.0454(3) Uani d 1 . .
    O O2 0.7051(2) 0.3316(2) 0.73827(9) 0.0738(5) Uani d 1 . .
    N N1 0.3186(2) 0.3670(2) 1.07922(10) 0.0531(4) Uani d 1 . .
    H H1A 0.2157(3) 0.398(2) 1.0812(14) 0.064 Uiso d 1 . .
    H H1B 0.372(2) 0.354(2) 1.1226(8) 0.064 Uiso d 1 . .
    N N2 0.0503(2) 0.5075(2) 0.90516(11) 0.0595(5) Uani d 1 . .
    C C1 0.1816(2) 0.4476(2) 0.91835(11) 0.0432(4) Uani d 1 . .
    C C2 0.3455(2) 0.37569(18) 0.93099(11) 0.0382(4) Uani d 1 . .
    C C3 0.4013(2) 0.34601(19) 1.00834(11) 0.0389(4) Uani d 1 . .
    C C4 0.6690(2) 0.27370(19) 0.95603(11) 0.0401(4) Uani d 1 . .
    C C5 0.6239(2) 0.29850(19) 0.87822(11) 0.0400(4) Uani d 1 . .
    C C6 0.4509(2) 0.33547(19) 0.85652(10) 0.0384(4) Uani d 1 . .
    H H6 0.432398 0.419030 0.811480 0.046 Uiso calc 1 . .
    C C7 0.7462(3) 0.2988(2) 0.80992(13) 0.0515(5) Uani d 1 . .
    C C8 0.9179(3) 0.2652(3) 0.83094(15) 0.0685(7) Uani d 1 . .
    H H8A 0.945730 0.352477 0.829798 0.082 Uiso calc 1 . .
    H H8B 0.985389 0.219461 0.789125 0.082 Uiso calc 1 . .
    C C9 0.9518(3) 0.1697(3) 0.91552(16) 0.0704(7) Uani d 1 . .
    H H9A 1.061586 0.158856 0.928494 0.084 Uiso calc 1 . .
    H H9B 0.940187 0.077074 0.914302 0.084 Uiso calc 1 . .
    C C10 0.8381(2) 0.2298(2) 0.98259(13) 0.0529(5) Uani d 1 . .
    H H10A 0.847670 0.159001 1.033546 0.064 Uiso calc 1 . .
    H H10B 0.866823 0.310630 0.993272 0.064 Uiso calc 1 . .
    C C11 0.4122(2) 0.2179(2) 0.82559(11) 0.0415(4) Uani d 1 . .
    S S1 0.43755(12) 0.05115(8) 0.88552(5) 0.0659(3) Uani d 0.837(2) A 1
    C C12 0.3525(6) 0.2187(5) 0.7519(3) 0.0724(13) Uani d 0.837(2) A 1
    H H12 0.326137 0.298965 0.710130 0.087 Uiso calc 0.837(2) A 1
    C C13 0.3351(17) 0.0874(8) 0.7456(5) 0.0737(13) Uani d 0.837(2) A 1
    H H13 0.299889 0.070523 0.698581 0.088 Uiso calc 0.837(2) A 1
    C C14 0.3736(11) -0.0099(5) 0.8132(5) 0.0655(10) Uani d 0.837(2) A 1
    H H14 0.366076 -0.102135 0.819845 0.079 Uiso calc 0.837(2) A 1
    S S1A 0.3589(11) 0.2484(7) 0.7296(4) 0.0659(3) Uani d 0.163(2) A 2
    C C12A 0.409(3) 0.0840(17) 0.8574(12) 0.0724(13) Uani d 0.163(2) A 2
    H H12A 0.438376 0.041108 0.911508 0.087 Uiso calc 0.163(2) A 2
    C C13A 0.361(7) 0.010(3) 0.805(2) 0.0737(13) Uani d 0.163(2) A 2
    H H13A 0.361086 -0.084666 0.818619 0.088 Uiso calc 0.163(2) A 2
    C C14A 0.314(10) 0.097(4) 0.735(3) 0.0737(13) Uani d 0.163(2) A 2
    H H14A 0.264412 0.075658 0.693790 0.088 Uiso calc 0.163(2) A 2
loop_
    _atom_site_aniso_label
    _atom_site_aniso_U_11
    _atom_site_aniso_U_22
    _atom_site_aniso_U_33
    _atom_site_aniso_U_12
    _atom_site_aniso_U_13
    _atom_site_aniso_U_23
    S2 0.0787(4) 0.0567(4) 0.0716(4) -0.0080(3) -0.0210(3) -0.0044(3)
    O3 0.0665(9) 0.0756(10) 0.0363(7) -0.0287(8) -0.0050(6) -0.0105(7)
    O4 0.0540(8) 0.0610(9) 0.0424(8) -0.0152(7) -0.0133(6) -0.0144(6)
    N3 0.0837(15) 0.0846(14) 0.0418(10) -0.0311(12) -0.0117(10) -0.0189(10)
    N4 0.0732(13) 0.0932(15) 0.0646(12) -0.0411(12) -0.0085(10) -0.0248(11)
    C15 0.0513(12) 0.0588(12) 0.0443(11) -0.0127(10) -0.0106(9) -0.0192(9)
    C16 0.0474(11) 0.0473(11) 0.0400(10) -0.0114(9) -0.0109(8) -0.0128(8)
    C17 0.0550(12) 0.0521(11) 0.0407(10) -0.0112(10) -0.0129(9) -0.0129(9)
    C18 0.0490(11) 0.0523(11) 0.0425(10) -0.0113(9) -0.0072(9) -0.0108(9)
    C19 0.0412(10) 0.0449(10) 0.0402(10) -0.0086(8) -0.0081(8) -0.0113(8)
    C20 0.0440(10) 0.0433(10) 0.0335(9) -0.0128(8) -0.0088(7) -0.0074(7)
    C21 0.0573(13) 0.0757(15) 0.0560(13) -0.0259(12) 0.0033(10) -0.0100(11)
    C22 0.0640(15) 0.0934(19) 0.0765(17) -0.0420(14) 0.0017(13) -0.0204(14)
    C23 0.0501(13) 0.1007(19) 0.0635(14) -0.0301(13) -0.0080(11) -0.0204(13)
    C24 0.0439(11) 0.0447(10) 0.0472(11) -0.0077(9) -0.0100(9) -0.0148(8)
    C25 0.0432(10) 0.0497(11) 0.0447(10) -0.0167(9) -0.0085(8) -0.0149(8)
    C26 0.0599(13) 0.0687(12) 0.0583(13) -0.0253(9) 0.0061(10) -0.0236(11)
    C27 0.0637(16) 0.0900(17) 0.111(2) -0.0130(12) 0.0103(15) -0.0593(19)
    C28 0.0677(17) 0.0618(16) 0.130(3) 0.0017(13) -0.0277(17) -0.0390(17)
    O1 0.0371(7) 0.0586(8) 0.0357(7) -0.0034(6) -0.0062(5) -0.0093(6)
    O2 0.0749(11) 0.1056(14) 0.0436(9) -0.0294(10) 0.0117(8) -0.0201(8)
    N1 0.0405(9) 0.0784(12) 0.0378(9) -0.0036(9) -0.0051(7) -0.0203(8)
    N2 0.0423(10) 0.0775(13) 0.0546(11) -0.0028(9) -0.0102(8) -0.0177(9)
    C1 0.0462(12) 0.0486(11) 0.0372(10) -0.0097(9) -0.0054(8) -0.0153(8)
    C2 0.0376(10) 0.0385(9) 0.0383(9) -0.0056(8) -0.0057(7) -0.0110(7)
    C3 0.0369(10) 0.0410(10) 0.0386(9) -0.0060(8) -0.0050(7) -0.0118(8)
    C4 0.0386(10) 0.0396(10) 0.0431(10) -0.0089(8) -0.0016(8) -0.0121(8)
    C5 0.0416(10) 0.0392(9) 0.0409(10) -0.0109(8) -0.0007(8) -0.0118(8)
    C6 0.0429(10) 0.0388(9) 0.0325(9) -0.0077(8) -0.0050(7) -0.0077(7)
    C7 0.0549(12) 0.0567(12) 0.0492(12) -0.0196(10) 0.0082(9) -0.0222(10)
    C8 0.0513(13) 0.0968(19) 0.0706(15) -0.0288(13) 0.0161(11) -0.0413(14)
    C9 0.0391(12) 0.0877(18) 0.0875(18) -0.0058(12) -0.0023(11) -0.0384(15)
    C10 0.0409(11) 0.0601(13) 0.0588(12) -0.0091(9) -0.0089(9) -0.0162(10)
    C11 0.0398(10) 0.0481(11) 0.0374(9) -0.0080(8) -0.0034(8) -0.0139(8)
    S1 0.0967(7) 0.0480(4) 0.0577(5) -0.0199(4) -0.0220(4) -0.0107(3)
    C12 0.087(2) 0.065(3) 0.068(3) -0.025(2) -0.034(2) 0.0009(19)
    C13 0.081(5) 0.096(2) 0.065(3) -0.031(3) -0.018(2) -0.0414(19)
    C14 0.073(3) 0.0532(18) 0.077(2) -0.017(2) 0.0004(19) -0.0270(17)
    S1A 0.0967(7) 0.0480(4) 0.0577(5) -0.0199(4) -0.0220(4) -0.0107(3)
    C12A 0.087(2) 0.065(3) 0.068(3) -0.025(2) -0.034(2) 0.0009(19)
    C13A 0.081(5) 0.096(2) 0.065(3) -0.031(3) -0.018(2) -0.0414(19)
    C14A 0.081(5) 0.096(2) 0.065(3) -0.031(3) -0.018(2) -0.0414(19)
_geom_special_details     ?
loop_
    _geom_bond_atom_site_label_1
    _geom_bond_atom_site_label_2
    _geom_bond_site_symmetry_2
    _geom_bond_distance
    _geom_bond_publ_flag
    S2 C25 . 1.716(2) ?
    S2 C28 . 1.704(3) ?
    O3 C17 . 1.373(3) ?
    O3 C18 . 1.382(2) ?
    O4 C24 . 1.225(2) ?
    N3 H3A . 0.8600(10) ?
    N3 H3B . 0.8600(10) ?
    N3 C17 . 1.344(2) ?
    N4 C15 . 1.149(3) ?
    C15 C16 . 1.416(3) ?
    C16 C17 . 1.351(3) ?
    C16 C20 . 1.523(2) ?
    C18 C19 . 1.337(3) ?
    C18 C21 . 1.485(3) ?
    C19 C20 . 1.509(3) ?
    C19 C24 . 1.473(3) ?
    C20 H20 . 0.9800 ?
    C20 C25 . 1.517(3) ?
    C21 H21A . 0.9700 ?
    C21 H21B . 0.9700 ?
    C21 C22 . 1.521(3) ?
    C22 H22A . 0.9700 ?
    C22 H22B . 0.9700 ?
    C22 C23 . 1.515(3) ?
    C23 H23A . 0.9700 ?
    C23 H23B . 0.9700 ?
    C23 C24 . 1.493(3) ?
    C25 C26 . 1.384(3) ?
    C26 H26 . 0.9300 ?
    C26 C27 . 1.404(4) ?
    C27 H27 . 0.9300 ?
    C27 C28 . 1.319(4) ?
    C28 H28 . 0.9300 ?
    O1 C3 . 1.372(2) ?
    O1 C4 . 1.377(2) ?
    O2 C7 . 1.221(3) ?
    N1 H1A . 0.8600(10) ?
    N1 H1B . 0.8600(10) ?
    N1 C3 . 1.337(2) ?
    N2 C1 . 1.149(2) ?
    C1 C2 . 1.419(3) ?
    C2 C3 . 1.357(2) ?
    C2 C6 . 1.517(2) ?
    C4 C5 . 1.335(3) ?
    C4 C10 . 1.493(3) ?
    C5 C6 . 1.505(3) ?
    C5 C7 . 1.468(3) ?
    C6 H6 . 0.9800 ?
    C6 C11 . 1.517(3) ?
    C7 C8 . 1.494(3) ?
    C8 H8A . 0.9700 ?
    C8 H8B . 0.9700 ?
    C8 C9 . 1.517(4) ?
    C9 H9A . 0.9700 ?
    C9 H9B . 0.9700 ?
    C9 C10 . 1.520(3) ?
    C10 H10A . 0.9700 ?
    C10 H10B . 0.9700 ?
    C11 S1 . 1.717(2) ?
    C11 C12 . 1.371(5) ?
    C11 S1A . 1.639(6) ?
    C11 C12A . 1.340(14) ?
    S1 C14 . 1.664(6) ?
    C12 H12 . 0.9300 ?
    C12 C13 . 1.399(7) ?
    C13 H13 . 0.9300 ?
    C13 C14 . 1.316(5) ?
    C14 H14 . 0.9300 ?
    S1A C14A . 1.66(2) ?
    C12A H12A . 0.9300 ?
    C12A C13A . 1.42(2) ?
    C13A H13A . 0.9300 ?
    C13A C14A . 1.315(17) ?
    C14A H14A . 0.9300 ?
loop_
    _geom_angle_atom_site_label_1
    _geom_angle_atom_site_label_2
    _geom_angle_atom_site_label_3
    _geom_angle_site_symmetry_1
    _geom_angle_site_symmetry_3
    _geom_angle
    _geom_angle_publ_flag
    C28 S2 C25 . . 92.21(14) ?
    C17 O3 C18 . . 118.29(15) ?
    H3A N3 H3B . . 121(2) ?
    C17 N3 H3A . . 118.8(18) ?
    C17 N3 H3B . . 118.9(18) ?
    N4 C15 C16 . . 178.5(2) ?
    C15 C16 C20 . . 119.63(17) ?
    C17 C16 C15 . . 118.39(17) ?
    C17 C16 C20 . . 121.82(17) ?
    N3 C17 O3 . . 110.55(18) ?
    N3 C17 C16 . . 127.3(2) ?
    C16 C17 O3 . . 122.10(16) ?
    O3 C18 C21 . . 111.46(17) ?
    C19 C18 O3 . . 122.36(18) ?
    C19 C18 C21 . . 126.18(18) ?
    C18 C19 C20 . . 122.39(16) ?
    C18 C19 C24 . . 118.72(18) ?
    C24 C19 C20 . . 118.84(16) ?
    C16 C20 H20 . . 108.2 ?
    C19 C20 C16 . . 108.00(15) ?
    C19 C20 H20 . . 108.2 ?
    C19 C20 C25 . . 111.81(15) ?
    C25 C20 C16 . . 112.35(15) ?
    C25 C20 H20 . . 108.2 ?
    C18 C21 H21A . . 109.5 ?
    C18 C21 H21B . . 109.5 ?
    C18 C21 C22 . . 110.55(18) ?
    H21A C21 H21B . . 108.1 ?
    C22 C21 H21A . . 109.5 ?
    C22 C21 H21B . . 109.5 ?
    C21 C22 H22A . . 109.4 ?
    C21 C22 H22B . . 109.4 ?
    H22A C22 H22B . . 108.0 ?
    C23 C22 C21 . . 111.2(2) ?
    C23 C22 H22A . . 109.4 ?
    C23 C22 H22B . . 109.4 ?
    C22 C23 H23A . . 109.0 ?
    C22 C23 H23B . . 109.0 ?
    H23A C23 H23B . . 107.8 ?
    C24 C23 C22 . . 113.06(19) ?
    C24 C23 H23A . . 109.0 ?
    C24 C23 H23B . . 109.0 ?
    O4 C24 C19 . . 120.29(18) ?
    O4 C24 C23 . . 121.58(18) ?
    C19 C24 C23 . . 118.05(18) ?
    C20 C25 S2 . . 120.92(14) ?
    C26 C25 S2 . . 109.92(16) ?
    C26 C25 C20 . . 129.15(19) ?
    C25 C26 H26 . . 124.1 ?
    C25 C26 C27 . . 111.9(2) ?
    C27 C26 H26 . . 124.1 ?
    C26 C27 H27 . . 122.8 ?
    C28 C27 C26 . . 114.3(3) ?
    C28 C27 H27 . . 122.8 ?
    S2 C28 H28 . . 124.2 ?
    C27 C28 S2 . . 111.7(2) ?
    C27 C28 H28 . . 124.2 ?
    C3 O1 C4 . . 118.88(13) ?
    H1A N1 H1B . . 120(2) ?
    C3 N1 H1A . . 121.5(16) ?
    C3 N1 H1B . . 117.9(15) ?
    N2 C1 C2 . . 177.5(2) ?
    C1 C2 C6 . . 117.98(15) ?
    C3 C2 C1 . . 119.15(16) ?
    C3 C2 C6 . . 122.88(16) ?
    N1 C3 O1 . . 110.24(15) ?
    N1 C3 C2 . . 128.33(17) ?
    C2 C3 O1 . . 121.42(16) ?
    O1 C4 C10 . . 111.39(15) ?
    C5 C4 O1 . . 122.87(16) ?
    C5 C4 C10 . . 125.73(17) ?
    C4 C5 C6 . . 122.77(16) ?
    C4 C5 C7 . . 119.17(18) ?
    C7 C5 C6 . . 117.95(16) ?
    C2 C6 H6 . . 107.6 ?
    C5 C6 C2 . . 108.66(14) ?
    C5 C6 H6 . . 107.6 ?
    C5 C6 C11 . . 111.93(15) ?
    C11 C6 C2 . . 113.07(15) ?
    C11 C6 H6 . . 107.6 ?
    O2 C7 C5 . . 119.7(2) ?
    O2 C7 C8 . . 122.03(19) ?
    C5 C7 C8 . . 118.24(19) ?
    C7 C8 H8A . . 109.1 ?
    C7 C8 H8B . . 109.1 ?
    C7 C8 C9 . . 112.65(19) ?
    H8A C8 H8B . . 107.8 ?
    C9 C8 H8A . . 109.1 ?
    C9 C8 H8B . . 109.1 ?
    C8 C9 H9A . . 109.4 ?
    C8 C9 H9B . . 109.4 ?
    C8 C9 C10 . . 111.3(2) ?
    H9A C9 H9B . . 108.0 ?
    C10 C9 H9A . . 109.4 ?
    C10 C9 H9B . . 109.4 ?
    C4 C10 C9 . . 110.25(17) ?
    C4 C10 H10A . . 109.6 ?
    C4 C10 H10B . . 109.6 ?
    C9 C10 H10A . . 109.6 ?
    C9 C10 H10B . . 109.6 ?
    H10A C10 H10B . . 108.1 ?
    C6 C11 S1 . . 121.78(13) ?
    C6 C11 S1A . . 118.6(3) ?
    C12 C11 C6 . . 130.4(2) ?
    C12 C11 S1 . . 107.9(2) ?
    C12A C11 C6 . . 136.1(8) ?
    C12A C11 S1A . . 105.3(8) ?
    C14 S1 C11 . . 93.38(18) ?
    C11 C12 H12 . . 123.2 ?
    C11 C12 C13 . . 113.5(4) ?
    C13 C12 H12 . . 123.2 ?
    C12 C13 H13 . . 123.5 ?
    C14 C13 C12 . . 113.0(4) ?
    C14 C13 H13 . . 123.5 ?
    S1 C14 H14 . . 123.9 ?
    C13 C14 S1 . . 112.2(4) ?
    C13 C14 H14 . . 123.9 ?
    C11 S1A C14A . . 97.3(12) ?
    C11 C12A H12A . . 121.4 ?
    C11 C12A C13A . . 117.1(15) ?
    C13A C12A H12A . . 121.4 ?
    C12A C13A H13A . . 125.2 ?
    C14A C13A C12A . . 110(2) ?
    C14A C13A H13A . . 125.2 ?
    S1A C14A H14A . . 125.1 ?
    C13A C14A S1A . . 109.8(19) ?
    C13A C14A H14A . . 125.1 ?
loop_
    _geom_torsion_atom_site_label_1
    _geom_torsion_atom_site_label_2
    _geom_torsion_atom_site_label_3
    _geom_torsion_atom_site_label_4
    _geom_torsion_site_symmetry_1
    _geom_torsion_site_symmetry_2
    _geom_torsion_site_symmetry_3
    _geom_torsion_site_symmetry_4
    _geom_torsion
    _geom_torsion_publ_flag
    S2 C25 C26 C27 . . . . 1.3(2) ?
    O3 C18 C19 C20 . . . . -6.0(3) ?
    O3 C18 C19 C24 . . . . 171.55(17) ?
    O3 C18 C21 C22 . . . . 162.46(19) ?
    C15 C16 C17 O3 . . . . -177.49(18) ?
    C15 C16 C17 N3 . . . . 2.3(3) ?
    C15 C16 C20 C19 . . . . 162.83(17) ?
    C15 C16 C20 C25 . . . . -73.4(2) ?
    C16 C20 C25 S2 . . . . -62.0(2) ?
    C16 C20 C25 C26 . . . . 117.1(2) ?
    C17 O3 C18 C19 . . . . -11.9(3) ?
    C17 O3 C18 C21 . . . . 168.12(18) ?
    C17 C16 C20 C19 . . . . -21.9(2) ?
    C17 C16 C20 C25 . . . . 101.9(2) ?
    C18 O3 C17 N3 . . . . -168.63(18) ?
    C18 O3 C17 C16 . . . . 11.2(3) ?
    C18 C19 C20 C16 . . . . 21.4(2) ?
    C18 C19 C20 C25 . . . . -102.7(2) ?
    C18 C19 C24 O4 . . . . -173.63(18) ?
    C18 C19 C24 C23 . . . . 3.2(3) ?
    C18 C21 C22 C23 . . . . 47.1(3) ?
    C19 C18 C21 C22 . . . . -17.5(3) ?
    C19 C20 C25 S2 . . . . 59.58(19) ?
    C19 C20 C25 C26 . . . . -121.3(2) ?
    C20 C16 C17 O3 . . . . 7.2(3) ?
    C20 C16 C17 N3 . . . . -173.0(2) ?
    C20 C19 C24 O4 . . . . 4.1(3) ?
    C20 C19 C24 C23 . . . . -179.11(19) ?
    C20 C25 C26 C27 . . . . -177.9(2) ?
    C21 C18 C19 C20 . . . . 173.9(2) ?
    C21 C18 C19 C24 . . . . -8.5(3) ?
    C21 C22 C23 C24 . . . . -53.0(3) ?
    C22 C23 C24 O4 . . . . -155.5(2) ?
    C22 C23 C24 C19 . . . . 27.7(3) ?
    C24 C19 C20 C16 . . . . -156.23(16) ?
    C24 C19 C20 C25 . . . . 79.7(2) ?
    C25 S2 C28 C27 . . . . 0.0(2) ?
    C25 C26 C27 C28 . . . . -1.4(3) ?
    C26 C27 C28 S2 . . . . 0.8(3) ?
    C28 S2 C25 C20 . . . . 178.51(16) ?
    C28 S2 C25 C26 . . . . -0.78(17) ?
    O1 C4 C5 C6 . . . . -3.3(3) ?
    O1 C4 C5 C7 . . . . 172.76(16) ?
    O1 C4 C10 C9 . . . . 161.20(18) ?
    O2 C7 C8 C9 . . . . -155.1(2) ?
    C1 C2 C3 O1 . . . . -174.91(17) ?
    C1 C2 C3 N1 . . . . 5.1(3) ?
    C1 C2 C6 C5 . . . . 164.50(16) ?
    C1 C2 C6 C11 . . . . -70.6(2) ?
    C2 C6 C11 S1 . . . . -63.9(2) ?
    C2 C6 C11 C12 . . . . 115.0(4) ?
    C2 C6 C11 S1A . . . . 121.2(4) ?
    C2 C6 C11 C12A . . . . -59.1(16) ?
    C3 O1 C4 C5 . . . . -9.4(3) ?
    C3 O1 C4 C10 . . . . 170.46(16) ?
    C3 C2 C6 C5 . . . . -15.4(2) ?
    C3 C2 C6 C11 . . . . 109.5(2) ?
    C4 O1 C3 N1 . . . . -171.63(16) ?
    C4 O1 C3 C2 . . . . 8.4(3) ?
    C4 C5 C6 C2 . . . . 14.6(2) ?
    C4 C5 C6 C11 . . . . -111.03(19) ?
    C4 C5 C7 O2 . . . . -174.59(19) ?
    C4 C5 C7 C8 . . . . 2.5(3) ?
    C5 C4 C10 C9 . . . . -18.9(3) ?
    C5 C6 C11 S1 . . . . 59.2(2) ?
    C5 C6 C11 C12 . . . . -121.9(4) ?
    C5 C6 C11 S1A . . . . -115.7(4) ?
    C5 C6 C11 C12A . . . . 64.1(15) ?
    C5 C7 C8 C9 . . . . 27.9(3) ?
    C6 C2 C3 O1 . . . . 5.0(3) ?
    C6 C2 C3 N1 . . . . -174.93(19) ?
    C6 C5 C7 O2 . . . . 1.7(3) ?
    C6 C5 C7 C8 . . . . 178.74(19) ?
    C6 C11 S1 C14 . . . . 179.9(4) ?
    C6 C11 C12 C13 . . . . 179.0(7) ?
    C6 C11 S1A C14A . . . . -174(3) ?
    C6 C11 C12A C13A . . . . 179(3) ?
    C7 C5 C6 C2 . . . . -161.54(16) ?
    C7 C5 C6 C11 . . . . 72.9(2) ?
    C7 C8 C9 C10 . . . . -53.4(3) ?
    C8 C9 C10 C4 . . . . 48.0(3) ?
    C10 C4 C5 C6 . . . . 176.85(18) ?
    C10 C4 C5 C7 . . . . -7.1(3) ?
    C11 S1 C14 C13 . . . . 0.6(10) ?
    C11 C12 C13 C14 . . . . 2.5(14) ?
    C11 S1A C14A C13A . . . . -9(7) ?
    C11 C12A C13A C14A . . . . -5(7) ?
    S1 C11 C12 C13 . . . . -2.0(8) ?
    C12 C11 S1 C14 . . . . 0.8(4) ?
    C12 C13 C14 S1 . . . . -1.8(15) ?
    S1A C11 C12A C13A . . . . -2(3) ?
    C12A C11 S1A C14A . . . . 6(3) ?
    C12A C13A C14A S1A . . . . 9(8) ?
loop_
    _geom_hbond_atom_site_label_D
    _geom_hbond_atom_site_label_H
    _geom_hbond_atom_site_label_A
    _geom_hbond_site_symmetry_A
    _geom_hbond_distance_DH
    _geom_hbond_distance_HA
    _geom_hbond_distance_DA
    _geom_hbond_angle_DHA
    _geom_hbond_publ_flag
    N3 H3A N4 2_566 0.8600(10) 2.254(8) 3.089(3) 164(2) yes
    N3 H3B O2 2_666 0.8600(10) 2.097(17) 2.794(2) 138(2) yes
    N1 H1A N2 2_567 0.8600(10) 2.248(4) 3.105(2) 174(2) yes
    N1 H1B O4 2_667 0.8600(10) 2.126(3) 2.984(2) 176(2) yes
_shelx_space_group_comment     ?
_shelx_estimated_absorpt_T_min     0.950
_shelx_estimated_absorpt_T_max     0.970
_shelx_hkl_file
;
  -1   0   0 1528.15   33.60
  -1   0   0 1361.86   30.70
  -1   0   0 1548.95   30.80
  -1   0   0 1577.44   31.10
  -1   0   0 1654.63   34.70
  -1   0   0 1656.83   30.00
   1   0   0 1606.14   32.70
   1   0   0 1631.24   31.10
  -2   0   0  405.06    9.00
  -2   0   0  393.06    9.60
  -2   0   0  410.86    8.80
  -2   0   0  388.36    8.60
  -2   0   0  403.76    8.70
  -2   0   0  395.96    9.60
  -2   0   0  399.96    8.40
   2   0   0  400.86    9.40
  -3   0   0  647.84   15.50
  -3   0   0  647.54   14.40
  -3   0   0  643.84   13.90
  -3   0   0  663.43   14.20
  -3   0   0  631.64   13.90
  -3   0   0  641.54   15.40
  -3   0   0  659.93   13.60
   3   0   0  649.04   15.10
  -4   0   0   45.30    1.90
  -4   0   0   42.10    2.10
  -4   0   0   45.50    2.00
  -4   0   0   40.80    1.70
  -4   0   0   41.60    2.40
  -4   0   0   42.90    2.50
  -4   0   0   42.20    2.50
  -4   0   0   41.30    2.20
   4   0   0   39.80    2.40
   4   0   0   42.80    1.60
  -5   0   0  180.28    5.00
  -5   0   0  168.78    5.30
  -5   0   0  169.08    6.00
  -5   0   0  174.28    5.80
  -5   0   0  178.38    5.10
  -5   0   0  175.98    4.60
  -5   0   0  181.18    6.30
   5   0   0  168.28    6.00
   5   0   0  174.88    4.60
  -6   0   0   12.40    1.90
  -6   0   0    9.90    1.90
  -6   0   0   11.00    1.50
  -6   0   0   11.50    1.70
  -6   0   0   11.10    1.60
   6   0   0   13.40    1.70
   6   0   0   11.90    1.60
  -7   0   0    8.30    1.70
  -7   0   0    8.20    1.80
  -7   0   0    5.50    1.70
  -7   0   0    7.80    1.80
   7   0   0   11.20    1.80
   7   0   0    7.30    1.50
  -8   0   0   39.70    3.70
  -8   0   0   36.40    3.30
  -8   0   0   45.20    3.10
  -8   0   0   38.40    3.30
   8   0   0   39.40    3.30
   8   0   0   35.30    2.70
  -9   0   0   -0.60    1.20
  -9   0   0    0.20    1.30
  -9   0   0   -0.70    1.10
   9   0   0    1.30    1.10
   9   0   0   -0.40    1.00
 -10   0   0    3.60    1.80
  10   0   0    5.20    1.80
  10  -1   0    0.30    1.20
 -10   1   0    0.30    1.60
   9  -1   0   -0.60    1.00
  -9   1   0    0.50    1.50
  -9   1   0    2.00    1.40
   8  -1   0   10.10    1.80
   8  -1   0   11.90    2.00
  -8   1   0   10.20    2.40
  -8   1   0    8.20    1.80
  -8   1   0    8.40    2.10
   7  -1   0    0.00    0.90
  -7   1   0   -0.70    0.80
  -7   1   0   -0.30    1.00
  -7   1   0    0.00    0.90
  -7   1   0   -0.80    1.10
   6  -1   0   -0.40    0.80
  -6   1   0    0.30    0.80
  -6   1   0    1.50    1.00
  -6   1   0   -0.70    0.90
  -6   1   0    0.90    0.70
  -6   1   0   -0.10    0.80
  -6   1   0    1.20    0.90
   5  -1   0  120.89    4.80
  -5   1   0  117.79    3.70
  -5   1   0  121.89    3.80
  -5   1   0  123.69    4.80
  -5   1   0  118.79    4.70
  -5   1   0  121.69    5.10
  -5   1   0  130.69    4.50
  -5   1   0  112.49    4.80
   4  -1   0  263.37    7.70
   4  -1   0  271.77    5.90
   4  -1   0  268.07    6.70
  -4   1   0  269.17    8.10
  -4   1   0  271.37    7.70
  -4   1   0  277.97    7.20
  -4   1   0  290.77    6.50
  -4   1   0  267.57    7.50
  -4   1   0  284.77    6.60
  -4   1   0  265.57    8.10
   3  -1   0   37.20    2.00
   3  -1   0   33.50    1.50
  -3   1   0   36.80    2.10
  -3   1   0   37.10    1.60
  -3   1   0   35.60    1.80
  -3   1   0   36.30    1.40
  -3   1   0   36.50    2.10
  -3   1   0   39.00    2.10
  -3   1   0   37.00    2.10
   2  -1   0  195.28    4.70
   2  -1   0  190.28    5.10
  -2   1   0  195.48    5.10
  -2   1   0  191.88    5.40
  -2   1   0  199.38    4.90
  -2   1   0  195.58    4.20
  -2   1   0  188.28    4.80
  -2   1   0  191.68    5.60
   1  -1   0   60.69    1.90
   1  -1   0   60.59    1.90
  -1   1   0   61.39    2.20
  -1   1   0   60.99    1.90
  -1   1   0   61.79    1.80
   0  -1   0  270.27    5.90
   0  -1   0  257.97    6.00
   0  -1   0  266.97    5.50
   0   1   0  257.07    5.30
   0   1   0  259.47    6.50
  -1  -1   0 1439.26   33.00
  -1  -1   0 1541.45   30.60
  -1  -1   0 1615.34   32.20
  -1  -1   0 1539.95   30.50
  -1  -1   0 1512.65   30.00
  -1  -1   0 1550.24   29.40
  -1  -1   0 1596.14   31.90
   1   1   0 1508.25   29.20
  -2  -1   0 3696.13   69.79
  -2  -1   0 3752.42   75.89
  -2  -1   0 3658.33   72.59
  -2  -1   0 3535.85   78.29
  -2  -1   0 3812.02   75.29
  -2  -1   0 3645.14   71.99
  -2  -1   0 3648.44   71.59
   2   1   0 3646.04   69.49
  -3  -1   0    8.20    0.90
  -3  -1   0    8.70    1.00
  -3  -1   0    8.00    0.80
  -3  -1   0    7.10    1.00
  -3  -1   0    8.80    1.10
  -3  -1   0    6.60    1.10
  -3  -1   0    8.90    1.20
   3   1   0    8.30    0.90
  -4  -1   0  311.77    8.60
  -4  -1   0  302.57    7.40
  -4  -1   0  311.57    6.90
  -4  -1   0  312.37    7.60
  -4  -1   0  295.87    8.10
  -4  -1   0  303.07    7.90
  -4  -1   0  303.87    7.90
   4   1   0  308.97    7.40
   4   1   0  292.47    8.60
  -5  -1   0  184.38    5.50
  -5  -1   0  174.68    5.20
  -5  -1   0  177.48    5.30
  -5  -1   0  174.38    5.70
  -5  -1   0  175.88    4.40
  -5  -1   0  173.28    6.10
  -5  -1   0  177.28    6.00
   5   1   0  174.78    5.20
   5   1   0  169.18    6.10
  -6  -1   0  104.49    4.00
  -6  -1   0  102.89    4.70
  -6  -1   0  106.39    4.60
  -6  -1   0   94.89    4.60
  -6  -1   0  107.79    4.10
   6   1   0  104.79    4.00
   6   1   0   98.69    4.70
  -7  -1   0   18.00    2.20
  -7  -1   0   18.30    2.20
  -7  -1   0   15.00    2.20
  -7  -1   0   20.00    2.00
   7   1   0   15.70    1.80
   7   1   0   16.50    2.20
  -8  -1   0    6.30    1.60
  -8  -1   0    6.50    1.90
  -8  -1   0    6.90    1.60
  -8  -1   0    4.50    1.80
   8   1   0    5.90    1.50
   8   1   0    7.10    1.90
  -9  -1   0    2.40    1.60
  -9  -1   0    1.40    1.60
  -9  -1   0    4.30    1.50
   9   1   0    3.60    1.60
   9   1   0    3.70    1.50
 -10  -1   0    1.20    1.40
 -10  -1   0   -1.70    1.40
  10   1   0   -0.40    1.10
  10   1   0    5.00    1.80
   9  -2   0    0.30    1.20
  -9   2   0   -1.80    1.30
  -8   2   0    7.80    2.10
  -8   2   0   10.80    2.10
  -8   2   0    9.00    2.30
   7  -2   0   32.30    2.70
  -7   2   0   23.30    2.80
  -7   2   0   26.90    2.50
  -7   2   0   24.40    2.40
  -7   2   0   23.20    2.70
   6  -2   0   74.49    3.90
  -6   2   0   78.79    3.80
  -6   2   0   75.59    4.10
  -6   2   0   74.29    4.00
  -6   2   0   77.39    3.20
  -6   2   0   71.19    4.10
   5  -2   0   95.49    4.10
  -5   2   0   89.59    4.10
  -5   2   0   96.39    3.40
  -5   2   0   89.69    3.80
  -5   2   0   87.99    4.20
  -5   2   0   93.59    4.40
   4  -2   0    3.80    1.00
   4  -2   0    4.30    0.80
   4  -2   0    5.10    0.70
  -4   2   0    5.70    0.80
  -4   2   0    4.70    1.20
  -4   2   0    4.10    0.90
  -4   2   0    3.90    1.10
  -4   2   0    5.00    1.20
  -4   2   0    3.20    0.90
   3  -2   0  221.28    5.90
   3  -2   0  223.08    6.40
  -3   2   0  225.58    4.90
  -3   2   0  221.28    6.40
  -3   2   0  221.18    7.10
  -3   2   0  229.18    5.80
  -3   2   0  232.78    6.30
  -3   2   0  222.38    6.00
   2  -2   0  246.78    6.30
   2  -2   0  239.18    6.10
  -2   2   0  232.98    7.10
  -2   2   0  242.78    6.30
  -2   2   0  231.48    5.70
  -2   2   0  235.98    6.00
  -2   2   0  237.68    5.00
  -2   2   0  232.98    5.90
   1  -2   0 5799.12  123.59
   1  -2   0 6092.79  123.49
   1  -2   0 6169.08  117.59
   1  -2   0 6246.77  124.29
  -1   2   0 6050.59  133.29
  -1   2   0 5815.02  117.39
  -1   2   0 5995.50  118.59
  -1   2   0 6164.08  114.09
   0  -2   0 2266.67   47.40
   0  -2   0 2309.57   44.80
   0  -2   0 2217.98   47.40
   0  -2   0 2270.87   47.40
   0  -2   0 2305.07   41.60
   0   2   0 2334.17   51.09
   0   2   0 2321.97   43.40
   0   2   0 2204.98   44.40
  -1  -2   0 1060.99   19.40
  -1  -2   0 1039.10   22.30
  -1  -2   0 1034.10   22.10
  -1  -2   0 1028.90   22.00
  -1  -2   0 1021.60   20.90
  -1  -2   0 1002.20   22.60
   1   2   0 1010.00   19.90
  -2  -2   0 1935.91   34.70
  -2  -2   0 1863.01   37.60
  -2  -2   0 1885.91   36.60
  -2  -2   0 1857.71   39.80
  -2  -2   0 1924.01   39.30
  -2  -2   0 1869.11   37.80
  -2  -2   0 1802.32   40.60
  -2  -2   0 1890.11   36.20
  -2  -2   0 1830.92   35.30
   2   2   0 1859.81   35.90
  -3  -2   0  232.88    6.20
  -3  -2   0  244.08    6.10
  -3  -2   0  234.98    6.20
  -3  -2   0  238.28    6.60
  -3  -2   0  239.08    6.70
  -3  -2   0  240.28    5.50
  -3  -2   0  232.88    6.40
  -3  -2   0  239.48    5.60
  -3  -2   0  237.28    5.50
   3   2   0  242.58    5.70
  -4  -2   0    7.80    1.00
  -4  -2   0    9.20    1.50
  -4  -2   0    7.40    1.00
  -4  -2   0    8.80    1.00
  -4  -2   0    6.60    1.20
  -4  -2   0    9.80    1.40
  -4  -2   0    7.70    1.20
  -4  -2   0    8.50    1.20
   4   2   0   10.10    1.10
  -5  -2   0   28.00    1.70
  -5  -2   0   29.50    2.10
  -5  -2   0   27.40    2.20
  -5  -2   0   27.90    2.10
  -5  -2   0   24.10    1.90
  -5  -2   0   31.00    1.80
  -5  -2   0   30.50    2.20
   5   2   0   29.60    1.90
  -6  -2   0   13.40    1.70
  -6  -2   0   14.10    1.60
  -6  -2   0   12.00    2.00
  -6  -2   0   14.40    1.50
  -6  -2   0   12.70    1.80
  -6  -2   0   13.30    1.50
  -6  -2   0   12.70    1.80
   6   2   0   13.20    1.70
   6   2   0   13.30    1.50
  -7  -2   0   -0.20    1.00
  -7  -2   0    1.00    0.80
  -7  -2   0   -0.90    1.10
  -7  -2   0    0.10    1.20
  -7  -2   0    0.70    0.90
   7   2   0   -0.70    1.00
   7   2   0    1.30    0.90
  -8  -2   0    0.20    1.20
  -8  -2   0   -0.50    0.90
  -8  -2   0   -1.10    0.90
  -8  -2   0   -0.50    1.30
   8   2   0    1.20    1.10
   8   2   0    0.50    1.20
  -9  -2   0    2.50    1.30
  -9  -2   0    4.10    1.40
  -9  -2   0    6.10    1.90
  -9  -2   0    5.70    2.10
   9   2   0    4.70    1.70
   9   2   0    3.70    1.40
 -10  -2   0    1.60    1.50
 -10  -2   0    3.30    1.80
  10   2   0    3.30    1.90
  10   2   0    3.00    1.50
  -9   3   0    4.80    2.10
  -8   3   0    5.30    1.90
  -8   3   0    2.70    1.30
  -8   3   0    2.80    1.50
  -7   3   0   50.49    3.70
  -7   3   0   62.29    3.80
  -7   3   0   51.69    3.80
  -7   3   0   57.49    4.10
   6  -3   0   12.30    1.70
  -6   3   0    9.30    1.50
  -6   3   0    7.90    1.80
  -6   3   0    9.50    2.00
  -6   3   0    8.60    1.60
  -6   3   0    6.40    1.70
   5  -3   0   29.70    2.30
  -5   3   0   25.80    2.30
  -5   3   0   28.40    2.50
  -5   3   0   28.10    2.00
  -5   3   0   26.80    2.50
  -5   3   0   25.90    2.10
   4  -3   0   39.90    2.40
   4  -3   0   43.40    2.30
  -4   3   0   36.70    2.50
  -4   3   0   33.90    2.70
  -4   3   0   38.40    2.20
  -4   3   0   38.00    2.30
  -4   3   0   38.60    2.70
   3  -3   0   81.69    3.30
   3  -3   0   83.09    2.40
   3  -3   0   83.29    3.40
  -3   3   0   86.29    2.10
  -3   3   0   81.29    3.50
  -3   3   0   82.99    4.10
  -3   3   0   83.69    3.10
  -3   3   0   87.19    3.40
  -3   3   0   79.49    3.10
   2  -3   0  100.49    3.70
   2  -3   0  104.19    2.90
   2  -3   0  104.19    3.50
   2  -3   0  102.49    2.80
  -2   3   0   98.99    3.50
  -2   3   0  102.19    3.40
  -2   3   0  102.29    3.30
  -2   3   0  101.19    3.70
  -2   3   0   91.49    4.20
   1  -3   0 1895.31   34.60
   1  -3   0 1892.21   39.30
   1  -3   0 1870.21   39.60
   1  -3   0 1888.51   39.80
   1  -3   0 1878.91   36.90
  -1   3   0 1837.32   37.00
  -1   3   0 1815.02   37.10
  -1   3   0 1882.61   36.50
  -1   3   0 1842.22   43.20
  -1   3   0 1888.21   38.10
   0  -3   0 3165.68   60.69
   0  -3   0 3410.76   64.29
   0  -3   0 3246.78   59.79
   0  -3   0 3230.88   67.89
   0  -3   0 3176.48   68.09
   0  -3   0 3316.07   68.09
   0   3   0 3179.48   63.69
   0   3   0 3318.17   64.89
   0   3   0 3214.38   63.39
   0   3   0 3371.46   62.29
   0   3   0 3323.07   73.39
  -1  -3   0 4364.46   85.59
  -1  -3   0 4239.88   90.09
  -1  -3   0 4423.66   90.49
  -1  -3   0 4371.76   80.89
  -1  -3   0 4386.06   79.29
  -1  -3   0 4413.16   92.89
  -1  -3   0 4237.18   90.09
   1   3   0 4472.45   82.49
   1   3   0 4269.57   84.29
  -2  -3   0   91.79    3.20
  -2  -3   0   86.09    2.70
  -2  -3   0   91.79    3.40
  -2  -3   0   90.29    3.60
  -2  -3   0   93.39    2.00
  -2  -3   0   93.79    3.30
   2   3   0   86.69    2.70
  -3  -3   0  318.47    6.90
  -3  -3   0  320.07    8.50
  -3  -3   0  325.27    8.40
  -3  -3   0  314.37    8.80
  -3  -3   0  316.57    7.30
  -3  -3   0  316.07    8.10
  -3  -3   0  315.87    7.30
   3   3   0  327.47    7.40
  -4  -3   0  441.46   10.80
  -4  -3   0  476.05   12.20
  -4  -3   0  452.25   11.50
  -4  -3   0  486.45   12.50
  -4  -3   0  482.15   11.70
  -4  -3   0  469.65   10.20
  -4  -3   0  462.75   11.40
  -4  -3   0  464.35   10.20
  -4  -3   0  477.05   10.40
   4   3   0  464.55   10.50
  -5  -3   0  211.48    6.80
  -5  -3   0  213.48    6.40
  -5  -3   0  212.08    7.00
  -5  -3   0  215.18    5.60
  -5  -3   0  202.68    6.30
  -5  -3   0  213.88    5.80
  -5  -3   0  216.38    6.60
  -5  -3   0  212.98    7.10
   5   3   0  207.48    5.90
  -6  -3   0   87.89    4.30
  -6  -3   0   87.99    4.30
  -6  -3   0   92.99    4.40
  -6  -3   0   88.59    3.50
  -6  -3   0   88.39    4.00
  -6  -3   0   87.79    3.40
  -6  -3   0   88.59    4.10
   6   3   0   82.49    3.50
  -7  -3   0   26.60    2.10
  -7  -3   0   31.50    2.70
  -7  -3   0   27.60    2.10
  -7  -3   0   30.80    2.60
  -7  -3   0   35.50    2.80
  -7  -3   0   27.60    2.50
  -7  -3   0   28.80    2.80
   7   3   0   25.80    2.20
   7   3   0   31.00    3.00
  -8  -3   0    4.20    1.30
  -8  -3   0    4.20    1.30
  -8  -3   0    5.20    1.80
  -8  -3   0    1.10    1.40
  -8  -3   0    1.70    1.30
   8   3   0    2.60    1.60
   8   3   0    3.90    1.30
  -9  -3   0   16.30    2.20
  -9  -3   0   16.60    2.60
  -9  -3   0   12.20    2.50
  -9  -3   0   18.50    2.40
   9   3   0   17.70    2.20
   9   3   0   17.00    2.50
 -10  -3   0   -0.40    1.40
  10   3   0   -0.60    1.20
  10   3   0    1.30    1.40
  -8   4   0    0.30    1.40
  -8   4   0    0.20    1.50
  -7   4   0   10.70    2.40
  -7   4   0    7.50    1.80
  -7   4   0   13.20    2.50
  -7   4   0    6.80    1.70
  -6   4   0    0.20    1.00
  -6   4   0   -1.00    0.90
  -6   4   0    0.50    1.10
  -6   4   0   -0.20    1.00
  -6   4   0   -1.70    1.20
   5  -4   0   25.50    2.20
  -5   4   0   24.80    2.10
  -5   4   0   28.90    2.70
  -5   4   0   22.20    2.50
  -5   4   0   18.30    2.30
  -5   4   0   26.40    2.30
   4  -4   0  130.69    4.80
   4  -4   0  130.39    4.90
  -4   4   0  126.69    5.00
  -4   4   0  126.79    4.70
  -4   4   0  117.39    5.70
  -4   4   0  128.79    4.60
  -4   4   0  124.19    5.20
   3  -4   0    6.90    1.10
   3  -4   0    4.90    1.20
   3  -4   0    6.40    0.90
  -3   4   0    6.20    1.30
  -3   4   0    4.10    1.00
  -3   4   0    5.40    1.30
  -3   4   0    5.40    1.50
  -3   4   0    4.80    1.10
   2  -4   0  625.14   14.40
   2  -4   0  591.64   12.30
   2  -4   0  612.04   13.70
   2  -4   0  583.14   14.70
  -2   4   0  590.84   13.40
  -2   4   0  587.24   13.60
  -2   4   0  621.14   14.30
  -2   4   0  616.04   13.60
  -2   4   0  585.34   16.50
   1  -4   0   47.60    2.10
   1  -4   0   49.10    2.30
   1  -4   0   48.10    1.90
   1  -4   0   43.40    2.60
   1  -4   0   49.80    1.60
   1  -4   0   50.49    2.30
  -1   4   0   45.90    2.30
  -1   4   0   46.40    1.90
  -1   4   0   49.60    3.00
  -1   4   0   47.70    2.20
  -1   4   0   49.40    2.50
   0  -4   0  346.27    9.10
   0  -4   0  357.06    8.20
   0  -4   0  350.76    7.50
   0  -4   0  348.67    9.50
   0  -4   0  346.87    7.90
   0  -4   0  341.67    8.80
   0   4   0  360.66    8.70
   0   4   0  354.36    8.40
   0   4   0  344.67   10.30
   0   4   0  371.56    8.30
   0   4   0  340.97    7.60
  -1  -4   0  594.64   14.20
  -1  -4   0  614.34   14.90
  -1  -4   0  616.84   12.60
  -1  -4   0  627.54   14.90
  -1  -4   0  632.04   13.80
  -1  -4   0  605.04   14.90
   1   4   0  635.54   13.00
   1   4   0  605.74   15.80
   1   4   0  609.84   12.20
   1   4   0  615.84   13.30
  -2  -4   0  272.57    7.40
  -2  -4   0  275.07    6.50
  -2  -4   0  272.37    7.90
  -2  -4   0  285.17    7.70
  -2  -4   0  275.67    8.10
  -2  -4   0  262.47    7.20
   2   4   0  279.87    6.60
   2   4   0  279.87    6.70
  -3  -4   0   51.19    2.60
  -3  -4   0   48.00    2.20
  -3  -4   0   50.09    1.40
  -3  -4   0   54.29    3.10
  -3  -4   0   51.09    2.80
  -3  -4   0   45.80    2.30
  -3  -4   0   50.59    2.70
   3   4   0   55.29    2.20
   3   4   0   53.09    2.10
  -4  -4   0   28.20    2.00
  -4  -4   0   30.40    1.80
  -4  -4   0   28.40    2.10
  -4  -4   0   30.60    2.30
  -4  -4   0   28.70    2.40
  -4  -4   0   30.80    1.30
  -4  -4   0   31.80    2.10
   4   4   0   33.00    1.80
   4   4   0   30.10    1.60
  -5  -4   0   23.40    2.20
  -5  -4   0   23.70    1.40
  -5  -4   0   21.50    1.90
  -5  -4   0   20.80    1.90
  -5  -4   0   21.80    2.10
  -5  -4   0   22.20    2.20
  -5  -4   0   23.20    1.90
  -5  -4   0   20.50    1.60
   5   4   0   21.90    1.70
  -6  -4   0    7.70    1.70
  -6  -4   0    9.40    1.80
  -6  -4   0    9.50    1.20
  -6  -4   0   10.10    1.40
  -6  -4   0   10.50    1.50
  -6  -4   0    8.70    1.70
  -6  -4   0    9.30    1.80
  -6  -4   0   11.10    1.40
   6   4   0   12.00    1.40
  -7  -4   0   20.60    2.50
  -7  -4   0   22.40    2.40
  -7  -4   0   17.30    2.40
  -7  -4   0   22.60    2.30
  -7  -4   0   26.80    2.20
  -7  -4   0   20.90    2.30
  -7  -4   0   22.90    1.80
   7   4   0   22.90    2.10
  -8  -4   0    5.40    1.70
  -8  -4   0    3.60    1.30
  -8  -4   0    8.60    2.10
  -8  -4   0    2.70    1.60
   8   4   0    2.50    1.60
   8   4   0    5.50    1.50
  -9  -4   0    2.30    1.30
  -9  -4   0    8.70    2.10
  -9  -4   0    2.20    1.80
  -9  -4   0    5.20    2.00
   9   4   0    4.90    1.50
   9   4   0    3.00    1.80
 -10  -4   0    5.40    1.90
  10   4   0    2.70    1.40
  10   4   0    1.90    1.60
  -8   5   0   14.10    2.90
  -7   5   0    0.10    1.00
  -7   5   0    1.20    1.60
  -7   5   0   -0.60    1.20
  -7   5   0    1.00    1.20
  -6   5   0   12.70    2.40
  -6   5   0   19.20    2.50
  -6   5   0   14.30    2.40
  -6   5   0   12.80    1.90
  -6   5   0   12.90    2.10
  -5   5   0   36.90    3.40
  -5   5   0   36.70    2.60
  -5   5   0   34.30    2.70
  -5   5   0   35.60    3.10
  -5   5   0   40.40    3.20
   4  -5   0   47.70    2.90
   4  -5   0   40.70    2.60
  -4   5   0   39.00    2.60
  -4   5   0   41.40    2.90
  -4   5   0   40.20    3.40
  -4   5   0   40.30    3.00
  -4   5   0   40.60    2.70
   3  -5   0   30.50    2.40
   3  -5   0   32.40    2.20
  -3   5   0   30.50    2.50
  -3   5   0   29.10    2.20
  -3   5   0   32.20    2.20
  -3   5   0   33.70    2.50
  -3   5   0   31.90    3.00
   2  -5   0  435.96   11.00
   2  -5   0  432.26    9.50
   2  -5   0  411.96   11.60
   2  -5   0  442.56   10.60
  -2   5   0  407.36   13.10
  -2   5   0  422.96   10.60
  -2   5   0  412.06   11.10
  -2   5   0  410.86   10.50
  -2   5   0  438.46   10.20
   1  -5   0  163.08    4.80
   1  -5   0  170.28    4.10
   1  -5   0  174.78    5.40
   1  -5   0  169.08    5.40
   1  -5   0  169.18    6.00
   1  -5   0  166.88    4.60
  -1   5   0  171.08    6.80
  -1   5   0  162.68    5.20
  -1   5   0  169.58    4.60
  -1   5   0  164.08    5.50
  -1   5   0  162.88    5.10
   0  -5   0  116.39    4.70
   0  -5   0  113.49    4.00
   0  -5   0  119.39    3.90
   0  -5   0  113.59    3.20
   0  -5   0  114.19    4.40
   0  -5   0  114.39    3.80
   0   5   0  113.09    3.10
   0   5   0  115.09    4.20
   0   5   0  115.79    3.90
   0   5   0  111.09    4.00
   0   5   0  115.99    5.10
  -1  -5   0  145.99    4.70
  -1  -5   0  143.59    4.80
  -1  -5   0  143.49    5.40
  -1  -5   0  142.19    4.50
  -1  -5   0  142.69    5.10
  -1  -5   0  137.89    5.30
  -1  -5   0  149.88    4.00
   1   5   0  146.49    3.30
   1   5   0  159.38    6.00
   1   5   0  154.88    4.60
   1   5   0  141.69    4.40
  -2  -5   0    9.00    1.40
  -2  -5   0    8.30    1.60
  -2  -5   0    6.40    1.10
  -2  -5   0    8.00    1.40
  -2  -5   0    6.60    0.90
  -2  -5   0    9.10    1.40
  -2  -5   0    6.10    1.20
   2   5   0   12.00    1.30
   2   5   0    7.30    1.20
  -3  -5   0  270.77    8.40
  -3  -5   0  280.07    8.10
  -3  -5   0  276.67    6.90
  -3  -5   0  262.77    8.70
  -3  -5   0  274.07    7.90
  -3  -5   0  266.57    7.20
   3   5   0  273.07    6.90
   3   5   0  291.47    7.00
  -4  -5   0   33.70    2.60
  -4  -5   0   34.60    2.80
  -4  -5   0   31.90    2.40
  -4  -5   0   36.40    2.40
  -4  -5   0   35.70    2.10
  -4  -5   0   33.40    2.30
   4   5   0   35.00    2.00
   4   5   0   31.90    1.80
  -5  -5   0   14.10    2.00
  -5  -5   0   11.30    1.50
  -5  -5   0   12.90    1.80
  -5  -5   0   14.10    1.60
  -5  -5   0   14.90    1.70
  -5  -5   0   15.80    1.70
   5   5   0   10.50    1.40
  -6  -5   0    1.70    0.90
  -6  -5   0    5.10    1.20
  -6  -5   0    3.00    1.00
  -6  -5   0    2.60    1.30
  -6  -5   0    3.20    1.40
  -6  -5   0    3.30    1.20
   6   5   0    3.90    1.10
  -7  -5   0   49.10    2.90
  -7  -5   0   53.59    3.70
  -7  -5   0   44.00    3.50
  -7  -5   0   48.80    3.40
  -7  -5   0   44.30    3.50
   7   5   0   42.00    2.80
  -8  -5   0    7.70    1.90
  -8  -5   0    3.80    1.30
  -8  -5   0    9.70    2.00
  -8  -5   0    7.10    2.10
  -8  -5   0    6.30    1.50
  -8  -5   0    7.00    1.90
   8   5   0    6.40    1.60
  -9  -5   0    7.20    2.00
  -9  -5   0   10.30    2.40
  -9  -5   0    5.00    1.80
   9   5   0    5.60    1.50
   9   5   0    3.80    1.90
 -10  -5   0   -2.10    1.20
  10   5   0   -0.10    1.30
  10   5   0    2.60    1.60
  -7   6   0    2.10    1.80
  -7   6   0    3.20    1.50
  -6   6   0   -0.80    1.00
  -6   6   0    1.70    1.30
  -6   6   0    2.30    1.60
  -6   6   0    0.10    1.10
  -5   6   0    0.50    1.30
  -5   6   0    3.80    1.40
  -5   6   0   -0.40    0.90
  -5   6   0    0.10    1.10
  -5   6   0   -0.90    1.00
   4  -6   0    0.70    1.00
  -4   6   0    1.10    1.00
  -4   6   0   -1.40    0.70
  -4   6   0   -0.80    0.90
  -4   6   0    0.20    0.90
  -4   6   0    0.30    1.10
   3  -6   0  109.19    5.10
   3  -6   0  108.99    4.50
  -3   6   0  108.49    4.60
  -3   6   0  113.49    4.30
  -3   6   0   95.29    4.70
  -3   6   0   95.99    4.50
  -3   6   0  114.89    6.10
   2  -6   0  285.47    7.20
   2  -6   0  273.37    8.20
   2  -6   0  268.37    8.90
  -2   6   0  267.47    7.90
  -2   6   0  285.27    7.40
  -2   6   0  270.27    8.00
  -2   6   0  265.97    8.40
  -2   6   0  282.67   10.40
   1  -6   0    5.60    1.50
   1  -6   0    4.10    1.10
   1  -6   0    3.20    1.00
   1  -6   0    2.80    1.00
   1  -6   0    4.60    1.20
  -1   6   0    5.30    1.60
  -1   6   0    2.10    1.10
  -1   6   0    5.30    1.00
  -1   6   0    3.60    1.10
  -1   6   0    3.30    1.10
   0  -6   0   25.30    1.90
   0  -6   0   21.30    2.00
   0  -6   0   26.50    1.90
   0  -6   0   23.30    1.80
   0  -6   0   22.40    2.20
   0  -6   0   22.30    2.00
   0  -6   0   25.30    1.50
   0   6   0   23.80    1.80
   0   6   0   24.40    1.30
   0   6   0   21.50    2.00
   0   6   0   24.50    2.60
   0   6   0   24.10    2.00
  -1  -6   0   24.40    1.90
  -1  -6   0   24.80    2.30
  -1  -6   0   23.70    2.40
  -1  -6   0   24.30    2.20
  -1  -6   0   22.70    2.00
  -1  -6   0   24.80    2.10
  -1  -6   0   24.70    1.60
   1   6   0   23.70    1.90
   1   6   0   24.30    2.50
   1   6   0   25.00    1.90
  -2  -6   0  916.61   18.80
  -2  -6   0  890.81   20.50
  -2  -6   0  901.41   22.30
  -2  -6   0  912.41   21.40
  -2  -6   0  923.81   22.10
  -2  -6   0  906.91   22.50
  -2  -6   0  926.71   19.30
   2   6   0  936.41   19.80
   2   6   0  908.11   19.30
  -3  -6   0   63.79    3.50
  -3  -6   0   70.69    4.10
  -3  -6   0   63.59    3.70
  -3  -6   0   70.19    3.50
  -3  -6   0   71.19    3.00
  -3  -6   0   66.79    3.30
   3   6   0   69.89    3.00
   3   6   0   62.49    2.90
  -4  -6   0  280.47    9.30
  -4  -6   0  297.17    7.70
  -4  -6   0  295.57    9.90
  -4  -6   0  284.97    8.80
  -4  -6   0  288.57    8.00
  -4  -6   0  277.37    8.90
   4   6   0  304.07    7.60
   4   6   0  290.07    7.70
  -5  -6   0   11.10    2.00
  -5  -6   0   14.20    1.70
  -5  -6   0   11.70    1.60
  -5  -6   0   10.20    1.70
  -5  -6   0   12.10    1.80
  -5  -6   0    9.50    2.00
   5   6   0   13.30    1.50
  -6  -6   0    0.40    1.20
  -6  -6   0   -0.70    0.60
  -6  -6   0   -0.10    0.70
  -6  -6   0    0.20    0.90
  -6  -6   0   -0.20    0.80
   6   6   0    1.00    0.90
  -7  -6   0   12.10    2.40
  -7  -6   0   12.60    2.40
  -7  -6   0   12.30    1.90
  -7  -6   0   11.40    1.80
   7   6   0   10.60    1.60
  -8  -6   0    4.30    1.60
  -8  -6   0    4.30    1.90
  -8  -6   0    3.80    1.30
  -8  -6   0    3.00    1.40
   8   6   0    1.40    1.20
  -9  -6   0    3.50    1.70
  -9  -6   0    3.60    2.00
  -9  -6   0    3.30    1.50
   9   6   0    3.30    1.50
 -10  -6   0    7.90    2.60
  10   6   0    5.20    1.70
  10   6   0    3.30    2.00
  -6   7   0    0.90    1.20
  -6   7   0   -2.30    1.30
  -6   7   0    0.90    1.40
  -6   7   0   -0.20    1.30
  -5   7   0   19.60    2.80
  -5   7   0   11.80    2.60
  -5   7   0   17.70    2.20
  -5   7   0   13.30    2.00
  -4   7   0   21.10    2.80
  -4   7   0   25.00    3.10
  -4   7   0   21.00    2.50
  -4   7   0   18.90    2.20
  -4   7   0   15.10    2.20
   3  -7   0   22.30    2.40
  -3   7   0   22.10    2.50
  -3   7   0   22.50    2.90
  -3   7   0   20.10    2.30
  -3   7   0   23.90    2.10
  -3   7   0   21.50    2.40
   2  -7   0    3.70    1.40
   2  -7   0    6.90    1.40
   2  -7   0    6.40    1.40
  -2   7   0    4.00    1.10
  -2   7   0    6.80    1.70
  -2   7   0    2.40    1.20
  -2   7   0    2.00    1.30
  -2   7   0    4.20    1.30
   1  -7   0   55.79    3.10
   1  -7   0   52.49    3.20
   1  -7   0   56.09    3.00
   1  -7   0   45.20    3.40
  -1   7   0   50.79    3.10
  -1   7   0   55.19    3.10
  -1   7   0   54.49    3.30
   0  -7   0   99.09    5.00
   0  -7   0   95.09    4.50
   0  -7   0   90.09    4.00
   0  -7   0   92.29    3.80
   0  -7   0   89.39    4.40
   0  -7   0   95.19    3.20
   0  -7   0   89.39    3.90
   0   7   0   83.79    4.10
   0   7   0   90.99    4.00
   0   7   0   90.99    3.90
  -1  -7   0    0.00    0.90
  -1  -7   0    0.20    1.00
  -1  -7   0   -0.10    0.60
  -1  -7   0    0.20    0.70
  -1  -7   0    0.40    0.70
  -1  -7   0    0.90    0.90
  -1  -7   0   -1.50    0.80
   1   7   0    0.30    0.80
   1   7   0   -0.50    0.80
   1   7   0   -1.30    0.70
  -2  -7   0    9.50    1.70
  -2  -7   0   11.50    2.00
  -2  -7   0    8.20    1.50
  -2  -7   0    8.50    1.80
  -2  -7   0    9.50    1.30
  -2  -7   0   10.70    1.50
  -2  -7   0   10.70    1.90
   2   7   0   11.30    1.50
   2   7   0   10.10    1.60
  -3  -7   0    0.60    0.90
  -3  -7   0    0.10    0.80
  -3  -7   0   -0.40    0.60
  -3  -7   0    0.50    0.80
  -3  -7   0    2.70    1.20
  -3  -7   0   -0.80    1.00
   3   7   0    1.00    1.00
   3   7   0    0.70    0.80
  -4  -7   0  177.18    6.10
  -4  -7   0  165.68    6.50
  -4  -7   0  170.08    7.40
  -4  -7   0  171.98    5.60
  -4  -7   0  180.78    6.60
  -4  -7   0  174.48    7.20
   4   7   0  178.38    5.70
   4   7   0  187.58    5.70
  -5  -7   0    7.60    2.00
  -5  -7   0    9.90    1.90
  -5  -7   0    6.80    1.40
  -5  -7   0    6.00    1.60
  -5  -7   0    6.00    1.80
  -5  -7   0    7.10    1.50
   5   7   0    5.90    1.30
  -6  -7   0    0.70    1.00
  -6  -7   0    0.50    1.10
  -6  -7   0    0.70    1.40
  -6  -7   0   -1.20    0.70
  -6  -7   0    1.10    0.90
   6   7   0    0.00    0.90
  -7  -7   0    8.80    1.70
  -7  -7   0    8.60    2.20
  -7  -7   0   11.50    1.80
  -7  -7   0    8.10    2.20
   7   7   0    6.90    1.60
  -8  -7   0    0.80    1.60
  -8  -7   0    2.20    1.10
  -8  -7   0    0.50    1.10
  -8  -7   0    0.80    1.20
   8   7   0    0.70    1.10
  -9  -7   0    3.40    1.50
  -9  -7   0    4.80    2.10
  -9  -7   0    5.60    1.70
   9   7   0    1.90    1.40
 -10  -7   0   -3.10    1.70
  10   7   0   -0.70    1.20
  -5   8   0   -0.40    1.20
  -5   8   0   -0.30    1.40
  -5   8   0    1.40    1.40
  -4   8   0    0.50    1.40
  -4   8   0    2.00    1.50
  -4   8   0    2.10    1.30
   3  -8   0    0.80    1.00
  -3   8   0    0.50    1.30
  -3   8   0   -1.60    1.20
  -3   8   0   -1.60    1.00
   2  -8   0    1.40    1.10
  -2   8   0    4.60    1.60
  -2   8   0    2.30    1.30
  -2   8   0    4.60    1.50
   1  -8   0   12.10    1.60
   1  -8   0   10.20    1.80
   1  -8   0    9.30    2.10
  -1   8   0    9.70    1.90
  -1   8   0   10.50    1.80
  -1   8   0    7.10    1.70
   0  -8   0   57.89    3.70
   0  -8   0   59.09    3.30
   0  -8   0   64.69    3.90
   0  -8   0   56.59    3.30
   0  -8   0   49.80    3.80
   0   8   0   57.79    3.20
   0   8   0   58.39    3.60
   0   8   0   57.69    3.40
  -1  -8   0   24.50    2.70
  -1  -8   0   30.00    2.00
  -1  -8   0   27.80    2.70
  -1  -8   0   29.10    2.60
  -1  -8   0   26.90    2.50
  -1  -8   0   30.70    2.60
  -1  -8   0   29.50    2.40
   1   8   0   28.20    2.30
   1   8   0   27.80    2.40
   1   8   0   28.60    2.50
  -2  -8   0  147.89    5.70
  -2  -8   0  145.59    6.80
  -2  -8   0  154.68    5.90
  -2  -8   0  148.99    4.90
  -2  -8   0  159.78    6.90
  -2  -8   0  152.28    5.90
  -2  -8   0  149.99    6.20
   2   8   0  149.69    5.30
   2   8   0  136.99    5.30
  -3  -8   0  250.27    8.30
  -3  -8   0  247.58    8.60
  -3  -8   0  253.47    8.40
  -3  -8   0  250.27    9.40
  -3  -8   0  253.27    7.20
  -3  -8   0  253.17    9.50
  -3  -8   0  242.78    7.80
   3   8   0  251.97    7.40
   3   8   0  249.28    7.60
  -4  -8   0   -0.80    0.70
  -4  -8   0    1.10    1.40
  -4  -8   0   -0.10    1.00
  -4  -8   0    0.80    1.10
  -4  -8   0   -0.40    1.00
  -4  -8   0    0.60    0.80
   4   8   0    1.00    1.00
   4   8   0    0.20    0.90
  -5  -8   0    3.90    1.70
  -5  -8   0    2.30    1.40
  -5  -8   0    2.20    1.50
  -5  -8   0    2.10    1.30
  -5  -8   0    3.40    1.20
  -5  -8   0    6.00    1.40
   5   8   0    3.60    1.30
  -6  -8   0   92.19    5.20
  -6  -8   0   92.19    5.90
  -6  -8   0  106.89    4.70
  -6  -8   0  101.89    5.60
  -6  -8   0  110.09    5.30
  -6  -8   0   94.89    4.80
   6   8   0  105.09    4.60
  -7  -8   0   38.60    3.20
  -7  -8   0   42.80    4.00
  -7  -8   0   38.50    3.00
  -7  -8   0   32.10    3.50
   7   8   0   37.20    2.90
  -8  -8   0   -0.50    1.10
  -8  -8   0    1.30    1.70
  -8  -8   0    2.00    1.30
  -8  -8   0    1.20    1.40
   8   8   0   -0.70    1.00
  -9  -8   0   -1.50    1.20
  -9  -8   0    0.10    1.20
  -9  -8   0   -1.60    1.60
   9   8   0   -1.00    1.20
  -4   9   0    0.50    1.40
  -4   9   0    2.90    1.90
   3  -9   0    0.30    1.00
  -3   9   0   -0.80    1.10
  -3   9   0   -0.20    1.40
   2  -9   0   42.10    3.70
  -2   9   0   41.00    3.40
  -2   9   0   38.00    3.30
  -2   9   0   36.90    3.40
   1  -9   0    0.80    1.10
   1  -9   0    2.40    1.10
   1  -9   0    0.60    1.20
  -1   9   0   -1.40    0.90
  -1   9   0    0.10    1.20
  -1   9   0    0.00    1.10
   0  -9   0   33.10    2.60
   0  -9   0   31.70    3.20
   0  -9   0   34.50    2.90
   0  -9   0   32.00    3.00
   0   9   0   33.60    2.80
   0   9   0   32.80    3.10
   0   9   0   34.60    2.80
  -1  -9   0    5.40    1.40
  -1  -9   0    6.10    1.70
  -1  -9   0    5.00    1.50
  -1  -9   0    5.90    1.50
  -1  -9   0    7.40    1.90
   1   9   0    2.90    1.30
   1   9   0    7.40    1.60
   1   9   0    4.20    1.50
  -2  -9   0    0.30    1.20
  -2  -9   0   -1.40    0.90
  -2  -9   0   -0.60    1.10
  -2  -9   0    0.60    1.20
  -2  -9   0    0.20    0.80
  -2  -9   0   -0.90    0.60
  -2  -9   0   -0.20    0.80
   2   9   0   -1.40    0.90
   2   9   0    0.50    1.10
  -3  -9   0    7.40    1.50
  -3  -9   0    5.80    1.40
  -3  -9   0    4.60    1.70
  -3  -9   0    8.20    2.20
  -3  -9   0    6.20    1.70
  -3  -9   0    8.20    2.00
   3   9   0    3.50    1.30
   3   9   0    5.90    1.60
  -4  -9   0    1.70    1.40
  -4  -9   0    2.10    1.60
  -4  -9   0    0.20    1.10
  -4  -9   0    1.20    1.10
  -4  -9   0    1.10    0.80
  -4  -9   0    0.50    1.00
   4   9   0    1.90    1.20
   4   9   0    0.20    1.10
  -5  -9   0    7.70    1.70
  -5  -9   0    2.30    1.40
  -5  -9   0    4.50    1.50
  -5  -9   0    3.00    1.60
  -5  -9   0    5.00    1.70
  -5  -9   0    4.60    1.80
   5   9   0    0.20    1.20
  -6  -9   0    9.10    2.30
  -6  -9   0    7.10    2.20
  -6  -9   0    7.90    1.80
  -6  -9   0    6.50    1.70
  -6  -9   0    7.60    2.20
   6   9   0    5.00    1.60
  -7  -9   0   -1.80    1.40
  -7  -9   0    0.90    1.20
  -7  -9   0   -0.30    1.20
  -7  -9   0   -0.50    0.70
  -7  -9   0    0.20    1.20
   7   9   0    1.50    1.30
  -8  -9   0   -0.20    1.10
  -8  -9   0    0.10    1.20
  -8  -9   0    0.60    1.60
   8   9   0    0.20    1.30
  -3  10   0    6.00    2.20
  -3  10   0    7.70    2.10
   2 -10   0    3.30    1.90
   2 -10   0    4.90    1.90
  -2  10   0    2.30    1.60
  -2  10   0    2.10    1.50
   1 -10   0    0.00    1.10
   1 -10   0   -0.70    1.10
  -1  10   0   -0.50    1.20
  -1  10   0   -0.20    1.20
   0 -10   0   15.40    2.30
   0 -10   0   14.30    2.50
   0 -10   0   11.10    2.50
   0  10   0   17.60    2.30
   0  10   0   11.40    2.20
  -1 -10   0    1.40    1.10
  -1 -10   0    1.80    1.40
  -1 -10   0    3.00    1.20
  -1 -10   0    2.80    1.50
  -1 -10   0    1.50    1.40
   1  10   0    2.20    1.30
   1  10   0    0.50    1.10
   1  10   0   -0.50    1.20
  -2 -10   0    1.10    1.20
  -2 -10   0   -1.20    1.10
  -2 -10   0    0.20    1.20
  -2 -10   0   -1.00    0.70
  -2 -10   0   -0.30    0.80
   2  10   0   -0.40    1.00
   2  10   0    0.70    1.30
   2  10   0   -1.30    1.10
  -3 -10   0   -1.20    1.00
  -3 -10   0   -1.40    0.90
  -3 -10   0    0.00    1.10
  -3 -10   0    0.60    1.40
  -3 -10   0    0.60    1.30
  -3 -10   0    0.40    0.80
   3  10   0   -0.80    1.10
   3  10   0    1.20    1.10
  -4 -10   0   19.00    2.60
  -4 -10   0   11.10    2.50
  -4 -10   0   17.90    2.20
  -4 -10   0   19.20    2.80
  -4 -10   0   12.30    1.80
  -4 -10   0   14.60    2.80
   4  10   0   13.10    2.10
   4  10   0   14.80    2.20
  -5 -10   0    1.00    1.40
  -5 -10   0    3.20    1.50
  -5 -10   0    3.00    1.80
  -5 -10   0    2.80    1.40
  -5 -10   0    3.60    1.40
  -5 -10   0    3.90    1.30
   5  10   0    0.60    1.20
  -6 -10   0   -0.20    1.40
  -6 -10   0    0.50    1.20
  -6 -10   0    2.10    1.10
  -6 -10   0   -0.10    0.90
  -6 -10   0    0.60    1.20
   6  10   0    3.30    1.60
  -7 -10   0    3.40    1.90
  -7 -10   0    1.60    1.30
  -7 -10   0    0.90    1.40
  -7 -10   0    0.10    1.20
   7  10   0   -0.80    1.30
  -8 -10   0    7.90    2.10
   1 -11   0    5.80    2.20
  -1  11   0    1.20    1.50
   0 -11   0    3.50    2.10
   0 -11   0    0.80    1.50
   0 -11   0    3.40    1.90
   0  11   0    1.50    1.60
  -1 -11   0    2.80    1.70
  -1 -11   0    2.90    1.70
  -1 -11   0    8.10    2.10
   1  11   0    4.00    1.70
  -2 -11   0   16.00    2.60
  -2 -11   0   16.20    2.70
  -2 -11   0   19.30    2.50
  -2 -11   0   13.80    2.90
  -2 -11   0   20.10    2.30
   2  11   0   19.50    2.60
  -3 -11   0   19.30    2.50
  -3 -11   0   18.30    2.90
  -3 -11   0   20.60    3.10
  -3 -11   0   23.20    2.90
   3  11   0   21.60    2.70
  -4 -11   0    6.50    2.00
  -4 -11   0    6.70    1.90
  -4 -11   0    8.10    2.30
  -4 -11   0    5.10    1.70
  -4 -11   0    8.60    1.80
  -4 -11   0    8.50    2.30
   4  11   0    2.70    1.50
  -5 -11   0    2.00    1.90
  -5 -11   0   -0.30    1.20
  -5 -11   0    0.00    1.20
  -5 -11   0    1.10    1.40
  -5 -11   0    2.30    1.70
  -5 -11   0    2.60    1.80
  -6 -11   0   13.60    2.30
  -6 -11   0   10.10    2.90
  -6 -11   0    8.20    2.20
  -6 -11   0   12.00    2.80
  -2 -12   0    9.50    2.50
   2  12   0    9.60    2.30
  -3 -12   0    8.20    2.30
  -3 -12   0    7.30    2.30
   3  12   0    6.50    2.00
  -4 -12   0    4.40    2.50
  -4 -12   0    5.40    2.10
  -6 -11   1   -1.40    1.70
  -6 -11   1   -0.70    1.20
  -6 -11   1    4.20    1.90
  -6 -11   1    5.10    2.30
  -6 -11   1    0.00    1.60
  -5 -11   1    5.30    1.90
  -5 -11   1    3.80    1.60
  -5 -11   1    3.70    1.80
  -5 -11   1    3.20    1.40
  -5 -11   1    7.50    2.40
   4  11  -1   13.40    2.40
  -4 -11   1   10.30    2.40
  -4 -11   1   14.20    2.10
  -4 -11   1   11.90    2.60
  -4 -11   1   12.80    2.90
  -4 -11   1   14.90    2.80
  -4 -11   1   16.10    3.40
   3  11  -1   10.10    2.10
   3  11  -1   12.30    2.40
  -3 -11   1   14.40    2.70
  -3 -11   1   11.30    2.70
  -3 -11   1   12.00    2.60
  -3 -11   1    8.60    2.30
   2  11  -1    5.50    1.70
   2  11  -1    2.60    1.60
  -2 -11   1    3.20    1.50
  -2 -11   1    2.70    1.70
  -2 -11   1    4.00    1.80
  -2 -11   1    5.60    2.10
   1  11  -1    5.60    1.80
   1  11  -1    8.70    2.00
  -1 -11   1    6.50    2.20
  -1 -11   1   10.20    2.50
  -1 -11   1    7.30    2.10
   0  11  -1    1.00    1.40
   0  11  -1   -0.20    1.50
   0 -11   1    0.80    1.30
   0 -11   1    1.40    1.50
  -1  11  -1    1.10    1.60
   1 -11   1    0.70    1.70
   7  10  -1   21.30    2.80
  -7 -10   1   19.80    3.10
  -7 -10   1   20.60    3.50
  -7 -10   1   12.90    2.30
   6  10  -1    0.20    1.30
  -6 -10   1    0.80    1.40
  -6 -10   1   -1.30    0.90
  -6 -10   1    0.60    1.20
  -6 -10   1   -0.60    1.20
  -6 -10   1   -0.10    1.70
  -6 -10   1   -0.50    1.30
   5  10  -1   16.50    2.40
  -5 -10   1   15.90    2.90
  -5 -10   1   14.80    2.70
  -5 -10   1   21.80    3.10
  -5 -10   1   12.80    2.70
  -5 -10   1   17.50    2.30
  -5 -10   1   12.10    1.90
   4  10  -1   17.80    2.30
  -4 -10   1   18.70    2.90
  -4 -10   1   17.60    3.00
  -4 -10   1   17.50    2.20
  -4 -10   1   24.40    2.90
  -4 -10   1   19.60    2.30
  -4 -10   1   21.00    2.90
   3  10  -1    5.60    1.80
   3  10  -1   10.40    2.00
  -3 -10   1    8.90    1.80
  -3 -10   1    9.10    2.00
  -3 -10   1    6.60    2.10
  -3 -10   1    3.10    1.60
  -3 -10   1    8.20    2.20
  -3 -10   1    9.00    2.20
   2  10  -1    1.90    1.40
   2  10  -1    2.90    1.40
   2  10  -1    2.60    1.40
  -2 -10   1    6.10    1.90
  -2 -10   1    7.00    1.70
  -2 -10   1    2.20    1.30
  -2 -10   1    7.20    1.60
  -2 -10   1    6.70    2.00
   1  10  -1   31.10    2.90
   1  10  -1   29.40    2.90
  -1 -10   1   32.00    3.10
  -1 -10   1   34.20    3.30
  -1 -10   1   29.40    3.00
  -1 -10   1   27.80    3.30
   0  10  -1    0.80    1.30
   0  10  -1    1.70    1.40
   0 -10   1    0.40    1.30
   0 -10   1    2.70    1.50
   0 -10   1    0.40    1.10
  -1  10  -1    0.80    1.30
  -1  10  -1    2.20    1.50
   1 -10   1    5.50    2.10
   1 -10   1    1.80    1.40
  -2  10  -1    2.60    1.60
  -2  10  -1    3.20    1.70
   2 -10   1    1.00    1.30
  -3  10  -1    4.10    2.00
  -3  10  -1    0.90    1.50
   3 -10   1    1.80    1.30
   8   9  -1    5.60    1.70
  -8  -9   1    6.90    2.40
  -8  -9   1    6.80    1.80
  -8  -9   1    5.60    2.20
   7   9  -1   -0.50    1.20
  -7  -9   1    1.00    1.30
  -7  -9   1    0.10    1.20
  -7  -9   1    0.40    1.20
  -7  -9   1    1.30    1.60
   6   9  -1    2.70    1.40
  -6  -9   1    2.20    1.50
  -6  -9   1    2.00    1.30
  -6  -9   1    2.70    1.30
  -6  -9   1   -0.20    1.40
  -6  -9   1    1.00    0.90
  -6  -9   1    1.00    1.70
   5   9  -1    0.70    1.20
  -5  -9   1    1.10    1.30
  -5  -9   1   -0.60    1.10
  -5  -9   1   -0.20    1.20
  -5  -9   1    2.30    1.10
  -5  -9   1   -0.60    0.90
  -5  -9   1    2.10    1.30
   4   9  -1    2.10    1.30
   4   9  -1    4.70    1.40
  -4  -9   1    3.20    1.40
  -4  -9   1    2.80    1.30
  -4  -9   1    4.80    1.40
  -4  -9   1    3.60    1.70
  -4  -9   1    3.30    1.40
  -4  -9   1   -0.20    1.00
   3   9  -1    4.80    1.40
   3   9  -1    1.90    1.30
  -3  -9   1    4.50    1.70
  -3  -9   1    4.40    1.70
  -3  -9   1    3.90    1.60
  -3  -9   1    4.40    1.70
  -3  -9   1    4.70    1.40
  -3  -9   1    4.70    1.40
   2   9  -1   -0.60    0.90
   2   9  -1    1.20    1.20
  -2  -9   1    0.00    1.00
  -2  -9   1   -0.60    0.80
  -2  -9   1   -0.20    0.80
  -2  -9   1    0.80    1.10
  -2  -9   1   -0.10    0.70
  -2  -9   1    2.00    1.20
  -2  -9   1   -0.80    1.10
   1   9  -1    6.50    1.50
   1   9  -1    5.30    1.50
   1   9  -1    6.90    1.70
  -1  -9   1    8.70    1.90
  -1  -9   1    4.30    1.50
  -1  -9   1    4.60    1.60
  -1  -9   1    5.70    1.50
  -1  -9   1    6.10    1.60
   0   9  -1    0.40    1.10
   0   9  -1   -1.40    1.10
   0   9  -1    0.60    1.10
   0  -9   1    1.20    1.10
   0  -9   1    0.80    1.00
   0  -9   1    1.50    1.00
  -1   9  -1   33.80    3.20
  -1   9  -1   31.80    2.90
  -1   9  -1   35.30    3.00
   1  -9   1   38.50    3.00
   1  -9   1   32.50    3.30
   1  -9   1   39.20    3.30
  -2   9  -1   29.40    3.00
  -2   9  -1   26.60    2.90
   2  -9   1   23.00    3.00
  -3   9  -1    7.50    2.10
  -3   9  -1    7.00    1.80
   3  -9   1    9.60    2.30
  -4   9  -1    1.70    1.70
  -4   9  -1    0.30    1.40
   9   8  -1    1.10    1.40
  -9  -8   1    2.70    2.10
  -9  -8   1    2.50    1.50
  -9  -8   1    0.20    1.40
   8   8  -1    0.50    1.20
  -8  -8   1    1.10    1.70
  -8  -8   1    0.70    1.30
  -8  -8   1    0.10    1.30
  -8  -8   1    0.30    1.10
   7   8  -1   -0.10    1.10
  -7  -8   1    2.40    1.10
  -7  -8   1    2.00    1.80
  -7  -8   1    0.40    1.10
  -7  -8   1   -0.20    1.00
   6   8  -1   15.40    2.00
  -6  -8   1   20.80    2.20
  -6  -8   1   11.60    2.40
  -6  -8   1   13.40    1.90
  -6  -8   1   15.30    2.60
  -6  -8   1   17.50    2.40
  -6  -8   1   12.90    2.10
   5   8  -1   13.30    2.00
  -5  -8   1   13.70    2.10
  -5  -8   1    9.60    2.40
  -5  -8   1   11.20    2.20
  -5  -8   1   13.20    1.90
  -5  -8   1   20.60    2.10
  -5  -8   1   12.60    2.10
   4   8  -1   41.00    2.70
   4   8  -1   42.30    2.70
  -4  -8   1   39.40    3.30
  -4  -8   1   38.40    3.00
  -4  -8   1   44.50    3.50
  -4  -8   1   43.10    3.20
  -4  -8   1   40.10    3.60
  -4  -8   1   37.30    2.50
   3   8  -1   23.30    2.20
   3   8  -1   23.10    2.20
  -3  -8   1   18.40    2.50
  -3  -8   1   25.30    2.50
  -3  -8   1   23.20    2.80
  -3  -8   1   27.10    2.50
  -3  -8   1   24.00    2.00
  -3  -8   1   18.80    2.40
   2   8  -1    2.30    1.20
   2   8  -1    1.50    1.10
  -2  -8   1    3.10    1.30
  -2  -8   1    3.50    1.50
  -2  -8   1    2.00    1.00
  -2  -8   1    4.30    1.10
  -2  -8   1    3.00    1.10
  -2  -8   1    1.00    1.00
  -2  -8   1    0.00    0.90
   1   8  -1   43.70    3.10
   1   8  -1   43.90    2.90
   1   8  -1   43.00    2.90
  -1  -8   1   44.60    3.00
  -1  -8   1   45.40    3.70
  -1  -8   1   40.90    3.30
  -1  -8   1   45.30    3.30
  -1  -8   1   47.60    3.10
  -1  -8   1   48.30    3.00
  -1  -8   1   40.80    2.30
   0   8  -1    0.10    0.90
   0   8  -1    0.90    0.90
   0   8  -1    0.30    1.00
   0  -8   1    1.30    0.90
   0  -8   1    3.10    1.30
   0  -8   1    0.60    1.00
   0  -8   1    1.50    0.90
   0  -8   1    0.30    0.80
  -1   8  -1    1.60    1.10
  -1   8  -1    0.40    1.00
  -1   8  -1    4.50    1.50
   1  -8   1    1.00    1.20
   1  -8   1    1.30    0.90
   1  -8   1    1.80    1.30
  -2   8  -1    2.70    1.40
  -2   8  -1    2.20    1.30
  -2   8  -1    2.20    1.20
   2  -8   1    3.40    1.40
  -3   8  -1   -0.30    1.30
  -3   8  -1   -0.60    1.00
  -3   8  -1    1.00    1.20
   3  -8   1    0.70    1.10
  -4   8  -1    9.10    2.20
  -4   8  -1   12.70    2.30
  -4   8  -1   11.40    2.60
  -5   8  -1    3.00    1.80
  -5   8  -1    3.60    1.80
  -5   8  -1    3.20    1.70
   9   7  -1    7.80    1.80
  -9  -7   1    8.00    2.20
  -9  -7   1    8.10    2.50
   8   7  -1   14.90    2.20
  -8  -7   1    9.60    2.50
  -8  -7   1   14.30    2.80
  -8  -7   1   15.90    2.20
  -8  -7   1   11.90    1.90
   7   7  -1   15.10    2.10
  -7  -7   1    7.70    2.20
  -7  -7   1    7.60    2.10
  -7  -7   1   12.90    2.00
  -7  -7   1   16.00    2.10
   6   7  -1   14.60    1.90
  -6  -7   1   16.60    2.00
  -6  -7   1   10.70    1.80
  -6  -7   1   15.20    2.00
  -6  -7   1   12.70    2.20
  -6  -7   1   16.40    2.00
  -6  -7   1   15.10    2.30
   5   7  -1   16.30    1.90
  -5  -7   1   18.20    2.10
  -5  -7   1   16.40    1.80
  -5  -7   1   16.90    2.30
  -5  -7   1   15.80    2.10
  -5  -7   1   15.00    2.30
  -5  -7   1   19.20    2.10
   4   7  -1    0.10    0.90
   4   7  -1   -0.90    0.80
  -4  -7   1    0.40    0.90
  -4  -7   1   -0.20    0.90
  -4  -7   1   -1.00    1.00
  -4  -7   1   -0.30    0.90
  -4  -7   1    0.00    0.80
  -4  -7   1    2.00    1.00
   3   7  -1    0.00    0.80
   3   7  -1    1.50    1.00
  -3  -7   1    1.70    1.10
  -3  -7   1   -0.20    0.80
  -3  -7   1    0.90    0.80
  -3  -7   1   -0.40    0.60
  -3  -7   1    0.00    0.90
  -3  -7   1    0.10    1.00
   2   7  -1   71.59    3.40
   2   7  -1   77.79    3.50
  -2  -7   1   74.49    3.70
  -2  -7   1   70.59    3.90
  -2  -7   1   79.49    4.40
  -2  -7   1   73.69    4.30
  -2  -7   1   73.09    3.60
  -2  -7   1   78.49    3.20
  -2  -7   1   82.79    3.90
   1   7  -1  140.89    5.10
   1   7  -1  148.39    5.30
  -1  -7   1  139.59    5.20
  -1  -7   1  142.79    6.10
  -1  -7   1  153.38    6.10
  -1  -7   1  146.19    5.40
  -1  -7   1  149.19    5.30
  -1  -7   1  152.58    4.60
   0   7  -1   11.40    1.70
   0   7  -1   10.30    1.70
   0   7  -1   10.90    1.80
   0  -7   1   12.50    1.90
   0  -7   1    9.50    1.60
   0  -7   1    9.10    1.60
   0  -7   1   12.70    1.80
   0  -7   1    7.20    1.60
   0  -7   1   10.90    1.40
  -1   7  -1   23.10    2.30
  -1   7  -1   27.50    3.00
  -1   7  -1   26.00    2.30
  -1   7  -1   26.10    2.30
   1  -7   1   22.90    2.50
   1  -7   1   22.20    2.10
   1  -7   1   19.20    2.00
   1  -7   1   24.00    1.90
  -2   7  -1    1.30    1.00
  -2   7  -1    0.60    0.90
  -2   7  -1   -0.20    0.90
  -2   7  -1    1.30    1.10
   2  -7   1    2.20    1.30
   2  -7   1    2.60    1.10
  -3   7  -1    7.20    1.60
  -3   7  -1    4.00    1.20
  -3   7  -1    3.10    1.50
  -3   7  -1    8.00    1.90
  -3   7  -1    6.00    1.60
   3  -7   1    6.90    1.70
  -4   7  -1   33.00    3.60
  -4   7  -1   46.20    3.00
  -4   7  -1   25.80    2.90
  -4   7  -1   35.10    3.30
  -4   7  -1   35.60    2.90
   4  -7   1   34.90    3.10
  -5   7  -1   39.90    3.20
  -5   7  -1   41.20    3.60
  -5   7  -1   36.60    3.90
  -5   7  -1   35.10    3.00
  -6   7  -1    5.60    2.00
  -6   7  -1    1.40    1.40
  -6   7  -1    4.60    2.30
  -6   7  -1    1.80    1.40
  10   6  -1   -1.40    1.20
  10   6  -1   -0.10    1.80
 -10  -6   1    1.80    2.00
   9   6  -1    7.50    1.90
  -9  -6   1   11.20    2.70
   8   6  -1   33.40    2.80
  -8  -6   1   34.30    3.40
  -8  -6   1   34.70    2.80
  -8  -6   1   30.50    3.20
  -8  -6   1   30.90    3.00
   7   6  -1   49.30    3.00
  -7  -6   1   46.50    3.00
  -7  -6   1   44.30    3.40
  -7  -6   1   44.00    3.80
  -7  -6   1   42.60    3.50
   6   6  -1   -0.10    0.90
  -6  -6   1   -1.30    0.90
  -6  -6   1    0.70    1.20
  -6  -6   1   -0.50    0.70
  -6  -6   1    0.80    0.90
  -6  -6   1    1.10    0.90
  -6  -6   1    1.50    1.10
   5   6  -1   73.19    3.40
  -5  -6   1   81.29    4.20
  -5  -6   1   76.39    3.50
  -5  -6   1   70.89    3.60
  -5  -6   1   74.19    3.90
  -5  -6   1   66.19    4.00
  -5  -6   1   80.69    4.70
   4   6  -1   86.39    3.30
   4   6  -1   84.49    3.50
  -4  -6   1   83.99    3.50
  -4  -6   1   87.39    4.80
  -4  -6   1   78.19    3.70
  -4  -6   1   78.69    4.10
  -4  -6   1   75.39    4.10
  -4  -6   1   80.39    4.10
   3   6  -1   31.30    2.00
   3   6  -1   29.00    2.00
  -3  -6   1   30.40    2.50
  -3  -6   1   26.60    2.60
  -3  -6   1   27.50    2.20
  -3  -6   1   27.60    2.50
  -3  -6   1   30.00    2.20
  -3  -6   1   26.80    1.80
   2   6  -1   -0.20    0.60
   2   6  -1    2.10    0.90
  -2  -6   1   -0.20    0.80
  -2  -6   1    2.70    1.00
  -2  -6   1    2.70    0.90
  -2  -6   1    0.20    1.10
  -2  -6   1    2.40    0.90
  -2  -6   1    0.80    1.00
  -2  -6   1   -1.60    0.70
   1   6  -1    7.60    1.70
   1   6  -1    9.20    1.40
   1   6  -1   10.40    1.40
  -1  -6   1    6.80    1.00
  -1  -6   1    9.20    1.80
  -1  -6   1    9.50    1.20
  -1  -6   1    7.10    1.40
  -1  -6   1    9.10    1.50
  -1  -6   1    8.20    1.50
  -1  -6   1    8.80    1.70
   0   6  -1    7.70    0.90
   0   6  -1    7.90    1.40
   0   6  -1    5.90    1.30
   0   6  -1    5.80    1.20
   0   6  -1    6.70    1.60
   0  -6   1    7.30    1.70
   0  -6   1    7.20    1.10
   0  -6   1    9.10    1.40
   0  -6   1    7.40    1.00
   0  -6   1    8.00    1.40
   0  -6   1    8.40    1.60
   0  -6   1    6.60    1.40
  -1   6  -1  380.36   10.10
  -1   6  -1  380.76   10.10
  -1   6  -1  380.36   10.50
  -1   6  -1  415.46   13.00
  -1   6  -1  384.46    9.20
   1  -6   1  391.76    9.50
   1  -6   1  390.46   11.60
   1  -6   1  381.06   10.30
   1  -6   1  411.76   10.80
  -2   6  -1   26.60    2.30
  -2   6  -1   28.60    2.00
  -2   6  -1   23.00    2.30
  -2   6  -1   29.30    3.00
  -2   6  -1   27.60    2.30
   2  -6   1   26.40    2.00
   2  -6   1   26.60    2.10
   2  -6   1   24.40    2.40
  -3   6  -1   30.00    2.60
  -3   6  -1   31.50    2.50
  -3   6  -1   35.50    2.40
  -3   6  -1   26.80    2.90
  -3   6  -1   31.80    2.70
   3  -6   1   29.40    2.60
  -4   6  -1   -1.00    0.80
  -4   6  -1    0.80    1.20
  -4   6  -1    0.10    1.20
  -4   6  -1    1.90    1.20
  -4   6  -1    2.60    1.30
   4  -6   1    0.50    0.80
  -5   6  -1    1.30    1.30
  -5   6  -1    0.50    1.30
  -5   6  -1    4.30    1.80
  -5   6  -1    2.70    1.40
  -5   6  -1    1.90    1.20
  -6   6  -1   10.90    2.40
  -6   6  -1    7.60    1.80
  -6   6  -1    8.10    1.80
  -6   6  -1    7.40    1.90
  -7   6  -1   10.90    2.20
  -7   6  -1    7.30    2.20
  10   5  -1    1.30    1.30
  10   5  -1    1.90    1.80
 -10  -5   1    6.70    2.30
   9   5  -1   -0.30    1.20
   9   5  -1    0.80    1.10
  -9  -5   1    0.30    1.20
  -9  -5   1   -0.20    1.60
   8   5  -1    1.00    1.10
  -8  -5   1    1.00    0.90
  -8  -5   1    0.90    1.30
  -8  -5   1   -0.20    1.20
  -8  -5   1    1.50    1.20
   7   5  -1   52.19    3.10
  -7  -5   1   53.29    3.10
  -7  -5   1   59.39    3.80
  -7  -5   1   47.60    3.60
  -7  -5   1   58.09    3.90
  -7  -5   1   49.90    3.80
   6   5  -1    0.20    0.80
  -6  -5   1    0.70    1.20
  -6  -5   1    0.90    0.90
  -6  -5   1    0.00    0.90
  -6  -5   1    0.50    0.80
  -6  -5   1   -0.60    0.60
  -6  -5   1    0.90    0.80
   5   5  -1   21.20    1.80
  -5  -5   1   19.60    1.70
  -5  -5   1   20.50    1.90
  -5  -5   1   21.30    2.40
  -5  -5   1   19.40    1.80
  -5  -5   1   22.00    2.30
  -5  -5   1   18.70    2.00
   4   5  -1   14.90    1.30
   4   5  -1   12.00    1.40
  -4  -5   1   13.10    1.90
  -4  -5   1   11.00    1.70
  -4  -5   1   14.10    1.70
  -4  -5   1   10.70    1.30
  -4  -5   1   12.80    1.50
  -4  -5   1   10.60    1.50
   3   5  -1  185.98    5.00
   3   5  -1  179.18    5.20
  -3  -5   1  173.28    6.60
  -3  -5   1  174.48    5.00
  -3  -5   1  172.88    5.40
  -3  -5   1  170.98    5.80
  -3  -5   1  177.18    6.30
  -3  -5   1  185.48    6.20
   2   5  -1   67.89    2.80
   2   5  -1   68.09    2.70
  -2  -5   1   64.59    3.10
  -2  -5   1   60.39    3.40
  -2  -5   1   61.39    2.90
  -2  -5   1   61.99    2.50
  -2  -5   1   69.39    3.00
  -2  -5   1   64.19    3.40
  -2  -5   1   68.49    3.20
   1   5  -1   57.39    2.60
   1   5  -1   57.49    2.60
   1   5  -1   59.09    3.40
   1   5  -1   55.99    1.60
  -1  -5   1   53.29    3.10
  -1  -5   1   52.79    2.90
  -1  -5   1   51.29    3.00
  -1  -5   1   54.69    2.70
  -1  -5   1   55.49    2.60
  -1  -5   1   57.09    2.20
   0   5  -1   49.50    3.30
   0   5  -1   45.20    2.50
   0   5  -1   50.79    2.50
   0   5  -1   53.39    1.90
   0   5  -1   48.30    2.50
   0  -5   1   53.59    2.60
   0  -5   1   50.59    2.40
   0  -5   1   50.29    2.90
   0  -5   1   49.70    3.00
   0  -5   1   55.59    2.40
   0  -5   1   52.39    1.90
   0  -5   1   50.59    2.80
  -1   5  -1   96.19    4.90
  -1   5  -1   97.29    3.20
  -1   5  -1   94.79    3.80
  -1   5  -1   88.79    3.80
  -1   5  -1   91.69    3.60
   1  -5   1  100.39    3.50
   1  -5   1   94.69    3.60
   1  -5   1   94.59    2.70
   1  -5   1  100.59    3.20
   1  -5   1   93.69    4.30
   1  -5   1   99.59    3.90
  -2   5  -1  125.29    4.60
  -2   5  -1  124.39    6.00
  -2   5  -1  128.79    4.70
  -2   5  -1  131.29    4.20
  -2   5  -1  120.59    4.80
   2  -5   1  134.29    4.10
   2  -5   1  136.69    5.40
   2  -5   1  137.59    4.50
   2  -5   1  133.29    4.60
  -3   5  -1   33.40    3.10
  -3   5  -1   36.40    2.70
  -3   5  -1   34.10    2.40
  -3   5  -1   36.10    2.60
  -3   5  -1   35.90    2.30
   3  -5   1   34.90    2.20
   3  -5   1   35.50    2.00
   3  -5   1   36.50    2.70
  -4   5  -1   71.59    3.90
  -4   5  -1   69.99    3.50
  -4   5  -1   66.19    3.80
  -4   5  -1   76.19    4.70
  -4   5  -1   67.39    3.50
   4  -5   1   71.59    3.80
  -5   5  -1    9.60    2.00
  -5   5  -1    8.20    2.00
  -5   5  -1   12.00    1.80
  -5   5  -1    5.40    1.70
  -5   5  -1   11.50    1.80
  -6   5  -1    0.00    1.10
  -6   5  -1   -0.50    1.10
  -6   5  -1   -1.50    1.10
  -6   5  -1    0.60    1.10
  -6   5  -1    0.60    1.00
  -7   5  -1   14.00    2.10
  -7   5  -1   10.50    2.10
  -7   5  -1    9.90    2.30
  -7   5  -1   12.10    2.60
  -8   5  -1    1.00    1.70
  10   4  -1    2.90    1.80
  10   4  -1    3.20    1.50
 -10  -4   1    0.00    1.60
   9   4  -1   -0.30    1.30
   9   4  -1    2.10    1.30
  -9  -4   1    1.00    1.60
  -9  -4   1    1.30    1.50
  -9  -4   1    0.80    1.20
   8   4  -1   19.20    2.80
   8   4  -1   21.20    2.30
  -8  -4   1   22.30    2.60
  -8  -4   1   24.10    2.80
  -8  -4   1   19.30    2.30
  -8  -4   1   18.30    2.60
   7   4  -1    1.20    0.90
  -7  -4   1    0.60    0.70
  -7  -4   1    0.40    0.80
  -7  -4   1    0.90    0.90
  -7  -4   1    1.50    1.30
  -7  -4   1   -0.50    1.10
  -7  -4   1    0.50    1.30
   6   4  -1    3.20    1.10
  -6  -4   1    0.90    0.90
  -6  -4   1    2.50    1.20
  -6  -4   1    0.80    0.70
  -6  -4   1    1.20    0.80
  -6  -4   1    1.40    0.80
  -6  -4   1    0.90    1.10
  -6  -4   1    1.00    1.10
   5   4  -1   37.10    2.30
  -5  -4   1   37.10    2.60
  -5  -4   1   33.90    2.70
  -5  -4   1   35.20    2.60
  -5  -4   1   36.00    2.60
  -5  -4   1   34.20    2.10
  -5  -4   1   35.90    2.20
  -5  -4   1   36.90    1.80
  -5  -4   1   39.30    2.40
   4   4  -1   26.40    1.40
   4   4  -1   26.20    1.80
  -4  -4   1   29.60    2.30
  -4  -4   1   33.80    2.60
  -4  -4   1   24.10    1.70
  -4  -4   1   27.70    1.90
  -4  -4   1   29.10    1.30
  -4  -4   1   30.80    2.20
  -4  -4   1   33.00    2.20
   3   4  -1  834.32   16.90
   3   4  -1  797.62   17.10
  -3  -4   1  814.02   16.90
  -3  -4   1  826.12   19.60
  -3  -4   1  838.72   16.40
  -3  -4   1  834.82   19.30
  -3  -4   1  796.52   16.80
  -3  -4   1  828.12   18.40
  -3  -4   1  795.72   19.70
   2   4  -1    5.50    0.90
   2   4  -1    5.20    0.90
  -2  -4   1    2.80    0.90
  -2  -4   1    7.70    1.00
  -2  -4   1    5.40    0.30
  -2  -4   1    3.80    1.10
  -2  -4   1    4.40    0.90
  -2  -4   1    5.10    1.10
  -2  -4   1    4.00    1.00
   1   4  -1   62.39    2.50
   1   4  -1   64.59    2.50
  -1  -4   1   65.69    2.60
  -1  -4   1   60.99    2.90
  -1  -4   1   64.89    2.20
  -1  -4   1   64.09    3.10
  -1  -4   1   64.69    2.70
  -1  -4   1   65.29    3.20
  -1  -4   1   63.99    2.60
   0   4  -1    0.70    0.80
   0   4  -1   -0.70    0.50
   0   4  -1   -0.10    0.60
   0   4  -1    0.10    0.40
   0   4  -1   -0.40    0.50
   0  -4   1    0.00    0.60
   0  -4   1   -0.70    0.60
   0  -4   1    0.10    0.50
   0  -4   1    0.20    0.60
   0  -4   1   -0.30    0.40
   0  -4   1   -0.80    0.60
  -1   4  -1  100.29    3.50
  -1   4  -1  101.29    3.10
  -1   4  -1  102.79    4.60
  -1   4  -1  108.89    3.70
  -1   4  -1  105.59    3.80
   1  -4   1   99.89    4.10
   1  -4   1   99.39    3.60
   1  -4   1  100.69    2.60
   1  -4   1  103.89    3.00
   1  -4   1  108.69    3.30
   1  -4   1  106.09    3.50
  -2   4  -1   15.90    1.40
  -2   4  -1   16.50    1.90
  -2   4  -1   18.60    1.60
  -2   4  -1   12.80    1.50
  -2   4  -1   17.90    1.80
   2  -4   1   15.70    1.60
   2  -4   1   17.60    1.30
   2  -4   1   15.70    1.30
   2  -4   1   17.00    1.40
  -3   4  -1   65.89    3.80
  -3   4  -1   58.49    2.80
  -3   4  -1   68.69    3.10
  -3   4  -1   64.19    3.20
  -3   4  -1   63.59    3.30
   3  -4   1   64.69    3.20
   3  -4   1   61.99    2.40
   3  -4   1   63.59    2.90
  -4   4  -1   27.40    2.60
  -4   4  -1   30.00    2.40
  -4   4  -1   27.60    2.10
  -4   4  -1   27.20    2.10
  -4   4  -1   32.10    2.50
   4  -4   1   31.40    2.30
   4  -4   1   31.70    2.10
  -5   4  -1    3.70    1.30
  -5   4  -1    2.00    1.10
  -5   4  -1    2.50    1.30
  -5   4  -1    3.10    1.40
  -5   4  -1    1.20    1.00
  -6   4  -1   10.00    2.10
  -6   4  -1    9.90    2.10
  -6   4  -1   13.30    1.90
  -6   4  -1   11.00    2.20
  -6   4  -1   11.50    1.70
  -7   4  -1   -0.10    1.00
  -7   4  -1   -0.20    1.10
  -7   4  -1   -0.70    0.90
  -7   4  -1    1.70    1.60
  -7   4  -1   -0.20    1.40
  -8   4  -1    0.90    1.40
  -8   4  -1   -1.10    1.10
  10   3  -1   -2.20    1.00
  10   3  -1   -2.20    1.10
 -10  -3   1   -0.10    1.60
   9   3  -1    9.70    2.40
   9   3  -1    9.70    1.90
  -9  -3   1   11.80    2.00
  -9  -3   1   15.60    2.40
  -9  -3   1   12.80    2.30
   8   3  -1  102.79    5.80
   8   3  -1  113.99    4.90
  -8  -3   1  116.69    5.30
  -8  -3   1  112.99    5.40
  -8  -3   1  114.39    5.80
  -8  -3   1  120.69    4.80
  -8  -3   1  124.09    6.00
   7   3  -1    7.20    1.90
   7   3  -1    6.70    1.40
  -7  -3   1    5.70    1.40
  -7  -3   1    9.50    1.80
  -7  -3   1    8.30    1.90
  -7  -3   1    8.90    1.90
  -7  -3   1    8.00    1.80
  -7  -3   1    6.90    1.40
   6   3  -1   52.69    2.80
  -6  -3   1   48.10    2.40
  -6  -3   1   50.49    3.20
  -6  -3   1   46.10    3.10
  -6  -3   1   49.40    3.20
  -6  -3   1   51.59    2.60
  -6  -3   1   49.80    3.20
  -6  -3   1   45.10    3.00
   5   3  -1   37.70    2.20
  -5  -3   1   34.10    2.50
  -5  -3   1   39.60    2.00
  -5  -3   1   33.20    2.60
  -5  -3   1   37.90    2.40
  -5  -3   1   41.00    2.20
  -5  -3   1   39.60    2.20
  -5  -3   1   43.70    2.70
  -5  -3   1   42.50    2.70
  -5  -3   1   40.90    2.20
   4   3  -1  145.29    4.40
  -4  -3   1  157.18    4.90
  -4  -3   1  148.39    5.40
  -4  -3   1  156.18    5.40
  -4  -3   1  153.68    5.10
  -4  -3   1  149.69    4.40
  -4  -3   1  149.49    4.80
  -4  -3   1  149.49    4.40
  -4  -3   1  146.89    5.10
  -4  -3   1  163.58    4.20
   3   3  -1   37.30    1.80
  -3  -3   1   34.30    2.20
  -3  -3   1   35.20    1.80
  -3  -3   1   39.10    1.40
  -3  -3   1   41.00    2.10
  -3  -3   1   36.90    2.40
  -3  -3   1   37.80    2.20
  -3  -3   1   35.50    1.90
  -3  -3   1   36.70    2.10
   2   3  -1   90.09    2.80
  -2  -3   1   84.59    3.50
  -2  -3   1   90.39    2.10
  -2  -3   1   84.59    2.70
  -2  -3   1   84.09    3.10
  -2  -3   1   87.09    3.30
  -2  -3   1   87.09    3.30
   1   3  -1 1212.68   24.60
  -1  -3   1 1256.57   24.00
  -1  -3   1 1265.97   25.60
  -1  -3   1 1239.78   26.80
  -1  -3   1 1255.67   27.90
  -1  -3   1 1257.27   27.50
  -1  -3   1 1269.57   24.50
  -1  -3   1 1234.18   23.80
  -1  -3   1 1239.28   27.20
   0   3  -1    5.10    1.20
   0   3  -1    5.90    0.90
   0   3  -1    5.60    0.60
   0   3  -1    5.60    0.90
   0  -3   1    5.50    0.80
   0  -3   1    4.80    0.90
   0  -3   1    6.30    1.10
   0  -3   1    4.00    0.90
   0  -3   1    5.20    0.80
  -1   3  -1  266.17    6.40
  -1   3  -1  272.97    6.70
  -1   3  -1  263.57    6.70
  -1   3  -1  276.27    8.30
  -1   3  -1  268.27    7.00
   1  -3   1  274.97    6.90
   1  -3   1  280.27    6.20
   1  -3   1  276.17    7.50
   1  -3   1  284.87    6.90
   1  -3   1  284.57    6.10
  -2   3  -1   93.99    3.30
  -2   3  -1   95.39    3.40
  -2   3  -1   96.09    3.50
  -2   3  -1   88.09    3.10
  -2   3  -1   94.39    4.20
   2  -3   1   96.29    3.20
   2  -3   1   93.89    2.70
   2  -3   1   94.99    2.90
   2  -3   1   96.49    3.60
  -3   3  -1  189.88    5.70
  -3   3  -1  203.18    6.20
  -3   3  -1  200.48    5.70
  -3   3  -1  202.18    7.10
  -3   3  -1  205.88    6.10
   3  -3   1  207.88    4.80
   3  -3   1  207.88    6.20
   3  -3   1  212.98    6.00
   3  -3   1  200.78    4.80
  -4   3  -1  263.77    8.80
  -4   3  -1  254.97    7.90
  -4   3  -1  259.57    7.10
  -4   3  -1  272.67    7.80
  -4   3  -1  270.57    7.50
   4  -3   1  256.47    7.50
   4  -3   1  271.17    7.70
  -5   3  -1   -1.10    0.60
  -5   3  -1   -0.70    0.90
  -5   3  -1   -0.60    0.70
  -5   3  -1    1.00    1.00
  -5   3  -1    1.10    0.90
   5  -3   1   -0.60    0.60
  -6   3  -1   54.29    3.70
  -6   3  -1   50.09    3.50
  -6   3  -1   52.49    2.90
  -6   3  -1   55.69    3.40
  -6   3  -1   52.29    3.60
   6  -3   1   56.89    3.30
  -7   3  -1    5.80    1.50
  -7   3  -1    8.40    2.10
  -7   3  -1    8.50    1.80
  -7   3  -1    7.30    2.10
  -7   3  -1   11.90    1.90
  -8   3  -1    1.10    1.40
  -8   3  -1    0.70    1.00
  -8   3  -1    0.30    1.10
  -9   3  -1    3.10    1.80
  10   2  -1   -0.60    1.20
  10   2  -1    2.50    1.60
 -10  -2   1   -1.10    1.20
 -10  -2   1   -0.40    1.50
   9   2  -1    2.40    1.30
   9   2  -1    0.70    1.30
  -9  -2   1    4.40    1.70
  -9  -2   1    3.90    1.50
  -9  -2   1    6.30    2.00
   8   2  -1    1.60    1.30
   8   2  -1    2.10    1.20
  -8  -2   1    2.10    1.20
  -8  -2   1    0.70    1.40
  -8  -2   1    0.10    1.00
  -8  -2   1    1.70    1.40
   7   2  -1   21.80    2.10
   7   2  -1   16.90    2.20
  -7  -2   1   19.90    2.40
  -7  -2   1   23.70    2.00
  -7  -2   1   20.80    2.30
  -7  -2   1   17.90    2.50
  -7  -2   1   22.00    2.30
   6   2  -1   16.30    2.00
   6   2  -1   15.80    1.70
  -6  -2   1   18.00    2.00
  -6  -2   1   17.50    1.60
  -6  -2   1   20.00    2.10
  -6  -2   1   13.00    2.10
  -6  -2   1   16.50    1.70
  -6  -2   1   16.30    1.90
   5   2  -1   -0.20    0.60
   5   2  -1   -0.50    0.70
  -5  -2   1    0.60    0.80
  -5  -2   1   -0.10    0.60
  -5  -2   1   -0.90    0.80
  -5  -2   1    0.90    0.70
  -5  -2   1    0.70    0.90
  -5  -2   1   -0.60    0.50
  -5  -2   1   -0.10    0.60
   4   2  -1   -1.30    0.50
  -4  -2   1    0.80    0.50
  -4  -2   1   -0.90    0.50
  -4  -2   1   -1.30    0.70
  -4  -2   1    0.60    0.80
  -4  -2   1   -0.70    0.50
  -4  -2   1    0.60    0.60
  -4  -2   1    0.80    0.60
  -4  -2   1   -0.20    0.60
  -4  -2   1    0.60    0.80
   3   2  -1   68.99    2.40
  -3  -2   1   64.09    2.80
  -3  -2   1   69.09    2.90
  -3  -2   1   67.69    3.00
  -3  -2   1   67.89    2.80
  -3  -2   1   70.69    2.60
  -3  -2   1   67.89    2.30
  -3  -2   1   72.59    2.70
  -3  -2   1   71.99    2.20
  -3  -2   1   70.89    2.40
   2   2  -1  815.12   16.20
  -2  -2   1  800.62   17.10
  -2  -2   1  796.32   18.30
  -2  -2   1  824.52   16.20
  -2  -2   1  796.32   15.90
  -2  -2   1  819.12   17.70
  -2  -2   1  813.92   15.70
  -2  -2   1  804.02   18.50
  -2  -2   1  813.82   17.20
   1   2  -1   30.80    1.40
  -1  -2   1   35.50    1.60
  -1  -2   1   33.70    1.30
  -1  -2   1   33.80    1.50
  -1  -2   1   34.00    1.60
  -1  -2   1   33.30    1.60
  -1  -2   1   34.70    1.00
  -1  -2   1   32.20    1.70
   0   2  -1   56.59    1.90
   0   2  -1   52.99    1.50
   0  -2   1   61.19    1.90
   0  -2   1   53.19    1.80
   0  -2   1   54.09    1.80
   0  -2   1   55.79    2.10
   0  -2   1   51.49    2.20
  -1   2  -1  267.57    6.40
  -1   2  -1  270.47    6.30
  -1   2  -1  277.07    7.60
  -1   2  -1  254.87    6.00
   1  -2   1  267.57    5.70
   1  -2   1  270.97    6.30
   1  -2   1  275.67    5.60
   1  -2   1  267.97    6.30
   1  -2   1  264.97    6.80
  -2   2  -1    5.30    0.90
  -2   2  -1    5.70    1.20
  -2   2  -1    3.80    0.80
  -2   2  -1    3.70    0.70
  -2   2  -1    7.90    1.10
   2  -2   1    4.50    0.60
   2  -2   1    5.40    0.60
   2  -2   1    4.50    0.90
   2  -2   1    4.20    0.70
  -3   2  -1  214.88    6.70
  -3   2  -1  207.48    5.90
  -3   2  -1  208.08    5.50
  -3   2  -1  204.68    6.00
  -3   2  -1  202.48    5.60
   3  -2   1  202.88    5.70
   3  -2   1  206.18    4.50
   3  -2   1  205.98    5.80
  -4   2  -1    2.60    0.90
  -4   2  -1    1.00    0.80
  -4   2  -1    3.00    0.80
  -4   2  -1    2.30    1.00
  -4   2  -1    2.20    1.00
   4  -2   1    3.10    0.70
   4  -2   1    3.10    0.60
   4  -2   1    2.30    0.80
  -5   2  -1    8.20    1.50
  -5   2  -1    6.70    1.40
  -5   2  -1    7.60    1.40
  -5   2  -1    5.20    1.40
  -5   2  -1    7.70    1.20
   5  -2   1    7.50    1.00
   5  -2   1    7.30    1.40
  -6   2  -1    4.00    1.10
  -6   2  -1    3.80    1.20
  -6   2  -1    4.50    1.40
  -6   2  -1    3.70    1.40
  -6   2  -1    4.60    1.20
   6  -2   1    4.80    1.30
  -7   2  -1   13.10    2.00
  -7   2  -1   17.20    2.60
  -7   2  -1   14.50    2.20
  -7   2  -1   12.60    1.80
   7  -2   1   15.20    2.00
  -8   2  -1   20.30    2.70
  -8   2  -1   23.70    2.70
  -8   2  -1   19.50    2.20
  -8   2  -1   22.20    3.10
  -9   2  -1    4.00    1.90
  10   1  -1    1.30    1.30
  10   1  -1    0.70    1.30
 -10  -1   1    1.40    1.70
 -10  -1   1    2.00    1.50
   9   1  -1    5.50    1.60
   9   1  -1   10.20    2.30
  -9  -1   1    5.70    2.10
  -9  -1   1    7.40    1.90
  -9  -1   1    3.50    1.80
   8   1  -1    4.70    1.80
   8   1  -1    3.10    1.20
  -8  -1   1    2.80    1.30
  -8  -1   1    3.30    1.50
  -8  -1   1    3.70    1.70
  -8  -1   1    3.60    1.20
   7   1  -1  163.78    6.90
   7   1  -1  158.88    5.70
  -7  -1   1  172.78    5.90
  -7  -1   1  183.98    6.00
  -7  -1   1  170.68    6.90
  -7  -1   1  150.28    6.50
  -7  -1   1  165.98    6.40
   6   1  -1  106.39    4.10
   6   1  -1  102.99    4.90
  -6  -1   1   98.79    4.50
  -6  -1   1  113.49    5.00
  -6  -1   1  109.59    5.00
  -6  -1   1  115.09    4.30
  -6  -1   1  120.19    4.40
   5   1  -1   14.10    1.50
   5   1  -1   14.70    1.70
  -5  -1   1   19.30    2.10
  -5  -1   1   18.90    1.80
  -5  -1   1   17.80    1.80
  -5  -1   1   17.90    1.50
  -5  -1   1   18.70    1.90
  -5  -1   1   15.20    1.40
   4   1  -1  959.60   23.10
   4   1  -1  991.50   20.50
  -4  -1   1  998.90   22.00
  -4  -1   1 1010.60   23.50
  -4  -1   1 1033.10   21.10
  -4  -1   1  994.00   21.10
  -4  -1   1 1005.60   22.30
  -4  -1   1 1028.00   21.30
   3   1  -1  515.05   11.20
  -3  -1   1  531.45   12.10
  -3  -1   1  527.15   11.40
  -3  -1   1  532.85   12.30
  -3  -1   1  535.25   10.30
  -3  -1   1  550.94   11.60
  -3  -1   1  524.65   11.70
  -3  -1   1  527.25   10.90
  -3  -1   1  528.15   11.60
  -3  -1   1  507.35   12.80
   2   1  -1 1425.26   27.90
  -2  -1   1 1443.56   29.40
  -2  -1   1 1404.06   31.50
  -2  -1   1 1466.65   28.20
  -2  -1   1 1422.26   28.60
  -2  -1   1 1413.76   27.30
  -2  -1   1 1470.05   30.60
  -2  -1   1 1489.75   30.00
  -2  -1   1 1436.66   29.00
   1   1  -1  762.32   14.90
  -1  -1   1  751.82   15.10
  -1  -1   1  777.22   16.50
  -1  -1   1  774.82   15.70
  -1  -1   1  760.12   15.60
  -1  -1   1  791.12   16.20
  -1  -1   1  742.83   16.90
   0   1  -1   11.00    0.70
   0   1  -1   10.10    0.50
   0  -1   1   11.30    0.70
   0  -1   1   10.40    0.70
   0  -1   1   10.20    0.60
  -1   1  -1  139.59    4.00
  -1   1  -1  129.89    3.30
  -1   1  -1  139.79    3.40
  -1   1  -1  136.59    3.40
   1  -1   1  138.39    3.60
   1  -1   1  136.49    3.30
  -2   1  -1  271.67    7.40
  -2   1  -1  274.57    6.50
  -2   1  -1  278.37    6.70
  -2   1  -1  268.57    6.50
   2  -1   1  281.17    6.70
   2  -1   1  280.37    6.70
   2  -1   1  288.27    6.10
  -3   1  -1  277.07    6.40
  -3   1  -1  259.57    7.00
  -3   1  -1  273.37    6.90
  -3   1  -1  272.87    5.80
  -3   1  -1  266.87    6.70
  -3   1  -1  259.27    7.40
   3  -1   1  269.37    5.90
   3  -1   1  265.07    7.00
   3  -1   1  262.37    6.60
  -4   1  -1  124.49    3.30
  -4   1  -1  116.89    4.40
  -4   1  -1  119.89    4.30
  -4   1  -1  119.79    3.60
  -4   1  -1  123.19    4.50
  -4   1  -1  125.59    4.10
   4  -1   1  119.39    3.00
   4  -1   1  117.29    2.80
   4  -1   1  123.49    3.80
   4  -1   1  129.99    4.40
  -5   1  -1   33.10    2.50
  -5   1  -1   32.90    2.50
  -5   1  -1   31.80    1.80
  -5   1  -1   31.70    2.20
  -5   1  -1   38.40    2.40
   5  -1   1   32.10    2.20
   5  -1   1   33.50    1.80
  -6   1  -1   42.00    2.60
  -6   1  -1   43.80    2.30
  -6   1  -1   35.40    2.80
  -6   1  -1   43.20    3.10
  -6   1  -1   37.50    2.60
   6  -1   1   41.90    2.80
  -7   1  -1    1.90    1.50
  -7   1  -1    2.70    1.40
  -7   1  -1    4.60    1.40
   7  -1   1    4.80    1.40
  -8   1  -1   -0.70    0.90
  -8   1  -1    0.40    1.20
  -8   1  -1   -0.70    1.30
   8  -1   1    3.10    1.30
  -9   1  -1   13.50    2.60
  -9   1  -1   11.30    2.20
   9  -1   1    9.50    1.90
 -10   1  -1    3.00    2.00
  10  -1   1    1.40    1.40
  10   0  -1   14.10    2.30
  10   0  -1   19.70    2.70
 -10   0   1   14.30    2.90
   9   0  -1    4.10    1.50
   9   0  -1    3.20    1.50
  -9   0   1    0.80    1.40
  -9   0   1    1.70    1.40
  -9   0   1    3.50    1.50
   8   0  -1   23.80    2.30
   8   0  -1   26.50    2.80
  -8   0   1   26.50    2.90
  -8   0   1   23.00    3.00
  -8   0   1   25.50    2.50
  -8   0   1   23.60    2.70
   7   0  -1    0.00    1.00
   7   0  -1   -1.80    0.70
  -7   0   1   -0.30    0.90
  -7   0   1   -1.70    0.60
  -7   0   1   -0.40    1.10
  -7   0   1    2.00    1.00
   6   0  -1    8.60    1.40
   6   0  -1    9.60    1.90
  -6   0   1    9.20    1.50
  -6   0   1    9.50    1.90
  -6   0   1    8.20    1.60
  -6   0   1   10.00    1.70
  -6   0   1   10.50    1.50
   5   0  -1  236.78    7.80
   5   0  -1  243.48    6.70
  -5   0   1  251.87    7.00
  -5   0   1  250.47    8.00
  -5   0   1  253.07    7.80
  -5   0   1  242.08    7.30
  -5   0   1  262.57    6.70
  -5   0   1  248.68    5.90
  -5   0   1  249.68    6.60
   4   0  -1   35.70    2.30
   4   0  -1   31.80    1.20
   4   0  -1   35.50    1.90
  -4   0   1   35.80    1.70
  -4   0   1   35.60    1.90
  -4   0   1   33.80    2.20
  -4   0   1   32.50    1.90
  -4   0   1   33.10    2.10
  -4   0   1   34.30    2.20
   3   0  -1  733.63   15.20
   3   0  -1  726.33   16.90
  -3   0   1  715.33   17.20
  -3   0   1  744.43   16.00
  -3   0   1  739.33   15.40
  -3   0   1  719.23   15.50
  -3   0   1  728.13   15.60
  -3   0   1  745.93   16.20
   2   0  -1  522.25   11.70
   2   0  -1  495.45   10.30
  -2   0   1  496.45   10.70
  -2   0   1  477.55   11.80
  -2   0   1  507.45   11.10
  -2   0   1  515.25   11.00
  -2   0   1  506.95   10.60
  -2   0   1  511.85   10.70
   1   0  -1  868.31   17.20
   1   0  -1  933.81   18.10
  -1   0   1  850.71   19.50
  -1   0   1  886.91   17.90
  -1   0   1  914.91   18.10
  -1   0   1  888.91   17.90
  -1   0   1  914.71   18.70
  -1   0   1  909.01   17.40
   0   0  -1   -0.10    0.10
   0   0   1   -0.10    0.10
   0   0   1    0.00    0.10
   0   0   1   -0.10    0.10
   0   0   1   -0.30    0.10
  -1   0  -1   54.29    1.60
  -1   0  -1   52.39    1.60
  -1   0  -1   52.79    1.60
  -1   0  -1   51.79    1.70
  -1   0  -1   52.49    1.40
   1   0   1   53.29    1.60
   1   0   1   52.39    1.50
  -2   0  -1  133.19    4.00
  -2   0  -1  132.29    3.50
  -2   0  -1  134.69    3.70
  -2   0  -1  143.59    3.40
  -2   0  -1  144.39    3.70
  -2   0  -1  138.19    3.80
  -2   0  -1  144.59    3.60
   2   0   1  139.49    3.90
  -3   0  -1  872.81   16.90
  -3   0  -1  843.32   20.00
  -3   0  -1  913.91   18.70
  -3   0  -1  858.71   18.60
  -3   0  -1  856.51   19.90
  -3   0  -1  852.61   18.10
  -3   0  -1  829.82   17.90
  -3   0  -1  879.21   17.70
   3   0   1  868.91   19.30
  -4   0  -1  830.02   16.90
  -4   0  -1  816.52   18.40
  -4   0  -1  798.62   19.40
  -4   0  -1  847.82   18.10
  -4   0  -1  794.22   17.80
  -4   0  -1  814.22   17.20
  -4   0  -1  840.12   19.80
  -4   0  -1  847.42   17.80
   4   0   1  822.92   17.90
   4   0   1  814.22   19.10
  -5   0  -1  189.38    6.30
  -5   0  -1  185.98    5.10
  -5   0  -1  186.98    5.70
  -5   0  -1  191.68    5.20
  -5   0  -1  169.18    5.80
  -5   0  -1  186.78    4.90
  -5   0  -1  186.48    6.50
   5   0   1  179.88    6.10
   5   0   1  184.98    5.10
  -6   0  -1   -0.50    0.60
  -6   0  -1   -0.10    1.00
  -6   0  -1   -1.10    1.00
  -6   0  -1    0.50    0.70
  -6   0  -1    0.90    0.80
   6   0   1    0.70    0.80
  -7   0  -1   10.60    1.80
  -7   0  -1   14.30    2.20
  -7   0  -1   13.70    1.80
  -7   0  -1   12.40    2.20
   7   0   1   17.10    2.10
  -8   0  -1   42.70    3.60
  -8   0  -1   44.40    3.80
  -8   0  -1   40.60    3.40
  -8   0  -1   42.20    3.10
   8   0   1   46.50    3.50
   8   0   1   42.60    3.00
  -9   0  -1    0.50    1.10
  -9   0  -1   -1.70    1.10
   9   0   1   -0.80    1.00
 -10   0  -1    1.50    1.60
  10   0   1    0.30    1.30
   9  -1  -1    0.30    1.20
   9  -1  -1    0.50    1.10
  -9   1   1   -0.10    1.20
  -9   1   1   -1.80    1.30
   8  -1  -1   19.30    2.40
   8  -1  -1   14.10    2.10
  -8   1   1   13.50    2.50
  -8   1   1   20.00    2.80
  -8   1   1   15.60    2.10
  -8   1   1   18.40    2.50
   7  -1  -1    9.40    2.00
   7  -1  -1    9.60    1.70
  -7   1   1   12.60    2.30
  -7   1   1   10.80    1.80
  -7   1   1    8.80    1.90
  -7   1   1    7.00    1.50
   6  -1  -1   22.20    2.20
  -6   1   1   24.60    2.20
  -6   1   1   23.50    2.10
  -6   1   1   24.50    2.40
  -6   1   1   23.20    2.30
  -6   1   1   25.20    2.60
   5  -1  -1  401.76   11.20
  -5   1   1  387.06   10.40
  -5   1   1  381.76   11.40
  -5   1   1  400.56   10.20
  -5   1   1  408.26    9.10
  -5   1   1  413.06   11.60
  -5   1   1  407.66    9.40
  -5   1   1  387.36   10.80
   4  -1  -1    0.70    0.40
   4  -1  -1    1.30    0.70
  -4   1   1    1.20    0.50
  -4   1   1    1.20    0.80
  -4   1   1    2.00    0.90
  -4   1   1    0.50    0.70
  -4   1   1    0.80    0.90
  -4   1   1    0.80    0.40
  -4   1   1    1.40    0.60
  -4   1   1    0.80    0.70
   3  -1  -1  165.88    4.10
   3  -1  -1  156.68    5.10
   3  -1  -1  167.88    4.10
  -3   1   1  168.78    5.50
  -3   1   1  171.38    3.90
  -3   1   1  161.58    4.70
  -3   1   1  168.48    5.30
  -3   1   1  170.98    5.10
  -3   1   1  168.58    4.20
  -3   1   1  171.88    4.90
   2  -1  -1    4.60    0.90
   2  -1  -1    5.00    0.60
  -2   1   1    4.40    0.90
  -2   1   1    4.10    0.60
  -2   1   1    4.80    0.90
  -2   1   1    3.40    0.80
  -2   1   1    4.40    0.70
  -2   1   1    5.00    0.80
   1  -1  -1  465.25    9.90
  -1   1   1  474.35   11.20
  -1   1   1  477.85    9.40
  -1   1   1  456.55    9.60
  -1   1   1  451.75    9.60
  -1   1   1  459.55    9.80
  -1   1   1  435.06   10.50
  -1   1   1  465.75    9.30
   0  -1  -1   13.50    0.70
   0  -1  -1   13.10    0.70
   0  -1  -1   13.10    0.80
   0  -1  -1   14.10    0.70
   0   1   1   13.80    0.50
   0   1   1   13.20    0.60
   0   1   1   14.30    0.80
  -1  -1  -1   90.39    2.30
  -1  -1  -1   86.19    2.30
  -1  -1  -1   91.79    2.40
  -1  -1  -1   93.09    2.60
  -1  -1  -1   85.39    2.40
  -1  -1  -1   86.09    2.00
  -1  -1  -1   92.99    2.60
   1   1   1   89.09    2.30
  -2  -1  -1  550.74   11.60
  -2  -1  -1  524.35   10.80
  -2  -1  -1  560.54   11.40
  -2  -1  -1  555.54   12.20
  -2  -1  -1  551.34   11.10
  -2  -1  -1  513.25   12.30
  -2  -1  -1  518.85   11.10
   2   1   1  531.95   10.80
  -3  -1  -1  303.27    6.50
  -3  -1  -1  296.57    7.20
  -3  -1  -1  306.67    7.50
  -3  -1  -1  321.07    7.70
  -3  -1  -1  306.57    7.10
  -3  -1  -1  287.67    6.40
  -3  -1  -1  281.27    7.80
  -3  -1  -1  299.97    7.00
   3   1   1  303.87    6.80
  -4  -1  -1   63.19    2.80
  -4  -1  -1   61.09    3.00
  -4  -1  -1   63.89    2.50
  -4  -1  -1   62.09    2.10
  -4  -1  -1   65.09    3.00
  -4  -1  -1   70.79    2.80
  -4  -1  -1   60.19    2.20
  -4  -1  -1   67.79    2.60
   4   1   1   66.49    2.50
  -5  -1  -1   -0.60    0.80
  -5  -1  -1    0.90    0.60
  -5  -1  -1    0.40    0.80
  -5  -1  -1   -0.80    0.70
  -5  -1  -1    1.10    0.60
  -5  -1  -1    0.60    0.70
  -5  -1  -1    1.10    0.60
  -5  -1  -1    0.10    0.60
   5   1   1   -0.40    0.60
   5   1   1   -0.80    0.60
  -6  -1  -1   57.39    3.40
  -6  -1  -1   55.09    3.20
  -6  -1  -1   59.79    3.00
  -6  -1  -1   57.79    2.30
  -6  -1  -1   55.59    2.90
  -6  -1  -1   56.99    3.40
   6   1   1   49.00    3.20
   6   1   1   55.99    2.80
  -7  -1  -1   23.70    2.60
  -7  -1  -1   16.60    2.00
  -7  -1  -1   20.20    2.00
  -7  -1  -1   18.20    2.20
   7   1   1   20.60    1.90
   7   1   1   18.40    2.10
  -8  -1  -1    3.00    1.30
  -8  -1  -1    2.10    1.50
  -8  -1  -1    3.50    1.50
  -8  -1  -1    3.20    1.30
   8   1   1    1.80    1.00
   8   1   1    2.10    1.40
  -9  -1  -1    1.70    1.50
  -9  -1  -1    0.50    1.40
  -9  -1  -1    1.40    1.40
  -9  -1  -1    0.10    1.00
   9   1   1   -0.50    1.00
   9   1   1    2.90    1.40
 -10  -1  -1    2.80    1.60
 -10  -1  -1    4.50    2.10
  10   1   1    5.50    1.80
   9  -2  -1    1.30    1.30
  -9   2   1    2.40    1.70
   8  -2  -1   -0.30    1.00
   8  -2  -1   -0.30    1.00
  -8   2   1   -1.60    0.90
  -8   2   1   -0.50    1.30
  -8   2   1   -0.30    1.50
   7  -2  -1    3.50    1.20
  -7   2   1    0.50    1.30
  -7   2   1    1.70    1.10
  -7   2   1    1.40    1.40
  -7   2   1    2.00    1.10
   6  -2  -1   30.20    2.60
  -6   2   1   20.10    2.30
  -6   2   1   29.20    2.30
  -6   2   1   28.60    2.80
  -6   2   1   30.00    2.00
  -6   2   1   28.00    2.50
   5  -2  -1   11.40    1.50
  -5   2   1   13.20    1.80
  -5   2   1   11.90    1.80
  -5   2   1   10.20    1.20
  -5   2   1   10.00    1.70
  -5   2   1    9.60    1.40
   4  -2  -1    3.80    0.70
   4  -2  -1    4.30    1.10
   4  -2  -1    3.40    0.70
  -4   2   1    4.00    1.00
  -4   2   1    4.50    1.20
  -4   2   1    3.80    0.70
  -4   2   1    2.40    1.10
  -4   2   1    4.50    0.90
  -4   2   1    4.20    1.20
   3  -2  -1   30.00    1.50
   3  -2  -1   26.40    1.80
   3  -2  -1   25.00    1.20
  -3   2   1   29.20    2.20
  -3   2   1   28.90    2.00
  -3   2   1   27.20    1.80
  -3   2   1   27.90    1.30
  -3   2   1   26.50    1.70
  -3   2   1   26.10    1.50
   2  -2  -1  646.34   14.00
   2  -2  -1  643.84   14.50
  -2   2   1  599.84   13.30
  -2   2   1  635.64   12.80
  -2   2   1  606.14   13.10
  -2   2   1  635.54   15.80
  -2   2   1  615.94   13.50
  -2   2   1  643.14   14.00
   1  -2  -1 9721.63  200.48
   1  -2  -1 9944.81  197.38
   1  -2  -1 9476.35  196.38
  -1   2   1 9516.55  211.58
  -1   2   1 9999.00  182.38
  -1   2   1 9027.10  189.28
  -1   2   1 9777.92  191.58
   0  -2  -1   22.00    0.90
   0  -2  -1   22.60    1.40
   0  -2  -1   22.60    1.30
   0  -2  -1   19.90    1.10
   0  -2  -1   19.80    1.20
   0  -2  -1   22.80    1.10
   0   2   1   20.60    1.10
   0   2   1   22.20    1.50
   0   2   1   20.70    0.80
   0   2   1   22.10    1.00
  -1  -2  -1    1.30    0.50
  -1  -2  -1    2.00    0.70
  -1  -2  -1    0.90    0.40
  -1  -2  -1    1.00    0.60
  -1  -2  -1    0.70    0.50
  -1  -2  -1    0.40    0.50
  -1  -2  -1    1.00    0.40
   1   2   1    0.80    0.40
   1   2   1    1.40    0.30
  -2  -2  -1  238.98    5.10
  -2  -2  -1  243.78    5.50
  -2  -2  -1  231.28    5.30
  -2  -2  -1  244.38    5.90
  -2  -2  -1  232.88    5.40
  -2  -2  -1  231.28    6.00
  -2  -2  -1  246.88    5.90
  -2  -2  -1  238.68    6.20
   2   2   1  233.38    5.20
  -3  -2  -1  628.54   12.70
  -3  -2  -1  622.74   14.80
  -3  -2  -1  634.44   13.40
  -3  -2  -1  623.44   13.10
  -3  -2  -1  626.94   14.00
  -3  -2  -1  624.94   14.80
  -3  -2  -1  615.34   13.80
  -3  -2  -1  649.24   14.50
   3   2   1  629.14   13.00
  -4  -2  -1  934.01   19.90
  -4  -2  -1  961.70   20.40
  -4  -2  -1  958.20   22.20
  -4  -2  -1  963.30   19.80
  -4  -2  -1  955.90   19.00
  -4  -2  -1  924.81   20.80
  -4  -2  -1  951.10   21.80
   4   2   1  951.70   19.40
  -5  -2  -1   -0.10    0.80
  -5  -2  -1    1.30    0.50
  -5  -2  -1    0.10    0.80
  -5  -2  -1    0.20    0.60
  -5  -2  -1   -0.20    0.50
  -5  -2  -1    0.70    0.90
  -5  -2  -1    0.00    0.60
  -5  -2  -1    0.70    0.60
   5   2   1   -0.20    0.60
  -6  -2  -1    0.10    0.70
  -6  -2  -1    2.20    1.20
  -6  -2  -1    2.40    1.10
  -6  -2  -1    1.30    0.80
  -6  -2  -1    0.80    0.80
  -6  -2  -1    1.00    0.70
  -6  -2  -1    0.80    1.00
   6   2   1    2.20    1.10
   6   2   1    1.40    0.80
  -7  -2  -1    4.90    1.30
  -7  -2  -1    3.60    1.40
  -7  -2  -1    1.70    1.00
  -7  -2  -1    3.20    1.50
  -7  -2  -1    0.80    1.30
   7   2   1    2.50    1.10
   7   2   1   -0.30    0.90
  -8  -2  -1    6.20    1.60
  -8  -2  -1    4.40    1.80
  -8  -2  -1    7.60    1.60
  -8  -2  -1   10.30    2.10
   8   2   1   12.70    2.40
   8   2   1    7.50    1.60
  -9  -2  -1    7.90    2.20
  -9  -2  -1   10.10    2.20
  -9  -2  -1    3.70    1.80
  -9  -2  -1    5.30    1.60
   9   2   1   13.00    2.20
   9   2   1    8.00    1.80
 -10  -2  -1    1.80    1.70
 -10  -2  -1    0.00    1.30
  10   2   1   -0.30    1.20
  10   2   1   -0.20    1.20
   9  -3  -1    1.30    1.40
  -9   3   1    5.30    2.20
  -8   3   1    3.00    1.60
  -8   3   1    1.50    1.30
  -8   3   1    0.00    1.10
   7  -3  -1   34.50    3.00
  -7   3   1   31.90    3.10
  -7   3   1   31.90    2.90
  -7   3   1   32.00    3.20
  -7   3   1   33.80    3.10
   6  -3  -1   50.49    3.30
  -6   3   1   44.10    3.50
  -6   3   1   38.30    3.20
  -6   3   1   46.00    2.60
  -6   3   1   38.50    3.10
  -6   3   1   51.29    3.20
   5  -3  -1    4.10    1.20
  -5   3   1    4.80    1.30
  -5   3   1    6.40    1.20
  -5   3   1    2.80    1.20
  -5   3   1    5.50    1.60
  -5   3   1    5.30    1.30
   4  -3  -1   86.69    3.90
   4  -3  -1   87.89    3.30
  -4   3   1   86.39    3.80
  -4   3   1   82.29    4.30
  -4   3   1   80.69    3.90
  -4   3   1   80.49    3.50
  -4   3   1   88.09    3.30
   3  -3  -1   25.80    1.70
   3  -3  -1   27.80    1.90
   3  -3  -1   26.40    1.20
   3  -3  -1   27.00    1.20
  -3   3   1   26.60    1.20
  -3   3   1   22.90    1.60
  -3   3   1   22.70    1.90
  -3   3   1   27.00    2.10
  -3   3   1   26.30    1.70
  -3   3   1   25.20    2.20
   2  -3  -1   99.29    3.50
   2  -3  -1   99.09    2.70
   2  -3  -1  102.19    3.70
   2  -3  -1  103.19    2.80
  -2   3   1  101.59    3.30
  -2   3   1   98.39    3.40
  -2   3   1  103.79    3.70
  -2   3   1   94.49    4.20
  -2   3   1   98.59    3.30
   1  -3  -1  204.28    5.30
   1  -3  -1  189.78    5.50
   1  -3  -1  211.68    5.80
   1  -3  -1  205.68    4.80
   1  -3  -1  203.68    4.70
  -1   3   1  197.58    6.50
  -1   3   1  202.58    5.10
  -1   3   1  195.38    5.40
  -1   3   1  192.88    5.20
  -1   3   1  194.98    4.90
   0  -3  -1    5.10    1.00
   0  -3  -1    5.80    0.70
   0  -3  -1    9.30    1.10
   0  -3  -1    6.20    0.90
   0  -3  -1    5.80    0.90
   0  -3  -1    4.40    0.90
   0   3   1    3.90    0.70
   0   3   1    4.90    0.80
   0   3   1    5.20    1.10
   0   3   1    6.00    0.90
   0   3   1    5.80    0.60
  -1  -3  -1 7062.29  150.18
  -1  -3  -1 7353.86  155.88
  -1  -3  -1 7405.36  150.68
  -1  -3  -1 7189.38  150.68
  -1  -3  -1 7133.59  135.59
  -1  -3  -1 7518.35  132.39
  -1  -3  -1 7425.16  142.89
   1   3   1 7425.16  137.69
   1   3   1 7509.25  161.18
   1   3   1 7257.17  140.19
   1   3   1 7262.47  141.99
  -2  -3  -1   -0.40    0.40
  -2  -3  -1    0.30    0.70
  -2  -3  -1    0.60    0.20
  -2  -3  -1   -0.30    0.50
  -2  -3  -1    0.00    0.60
  -2  -3  -1   -0.80    0.60
  -2  -3  -1    0.70    0.70
  -2  -3  -1    0.00    0.40
   2   3   1    0.10    0.40
  -3  -3  -1    1.20    0.80
  -3  -3  -1    0.90    0.70
  -3  -3  -1    1.90    0.80
  -3  -3  -1    0.60    0.80
  -3  -3  -1    1.80    0.70
  -3  -3  -1    1.80    0.40
  -3  -3  -1    1.30    0.60
  -3  -3  -1   -0.20    0.70
   3   3   1    1.30    0.50
  -4  -3  -1  358.46    8.00
  -4  -3  -1  360.46    9.40
  -4  -3  -1  348.67    7.80
  -4  -3  -1  355.46    9.60
  -4  -3  -1  360.06    9.20
  -4  -3  -1  351.96    8.70
  -4  -3  -1  355.66    8.20
  -4  -3  -1  348.17    9.90
  -4  -3  -1  351.66    9.20
   4   3   1  352.96    8.20
  -5  -3  -1   85.09    3.50
  -5  -3  -1   79.09    3.10
  -5  -3  -1   82.79    3.80
  -5  -3  -1   75.79    3.80
  -5  -3  -1   83.89    3.00
  -5  -3  -1   84.69    3.70
  -5  -3  -1   86.29    2.70
  -5  -3  -1   89.29    3.60
  -5  -3  -1   84.49    3.80
   5   3   1   83.39    3.20
  -6  -3  -1   87.29    4.40
  -6  -3  -1   96.29    4.50
  -6  -3  -1   93.69    4.20
  -6  -3  -1  100.39    4.60
  -6  -3  -1   97.99    3.60
  -6  -3  -1   99.89    4.30
  -6  -3  -1  105.29    3.70
   6   3   1   99.39    3.80
  -7  -3  -1    6.80    1.50
  -7  -3  -1    6.80    1.30
  -7  -3  -1    7.30    1.70
  -7  -3  -1    8.70    1.80
  -7  -3  -1    4.90    1.50
  -7  -3  -1    7.40    1.40
  -7  -3  -1    8.50    1.50
   7   3   1    8.60    1.50
  -8  -3  -1   -0.20    1.30
  -8  -3  -1    4.30    1.40
  -8  -3  -1    1.40    1.30
  -8  -3  -1    1.50    1.10
  -8  -3  -1    2.00    1.40
   8   3   1    3.60    1.20
   8   3   1    4.00    1.60
  -9  -3  -1    7.90    1.70
  -9  -3  -1    5.60    1.60
  -9  -3  -1    7.60    2.20
  -9  -3  -1    5.10    2.00
   9   3   1   12.70    2.70
   9   3   1    6.80    1.70
 -10  -3  -1   -1.10    1.30
  10   3   1   -0.50    1.10
  10   3   1   -0.10    1.30
  -8   4   1   -0.40    1.30
  -8   4   1    0.30    1.40
  -7   4   1    8.10    1.90
  -7   4   1    9.30    2.10
  -7   4   1    8.70    2.20
  -7   4   1    8.10    1.90
   6  -4  -1   28.60    2.50
  -6   4   1   25.40    2.40
  -6   4   1   27.60    2.20
  -6   4   1   20.80    2.60
  -6   4   1   22.10    2.60
  -6   4   1   25.10    2.90
   5  -4  -1   71.09    3.80
  -5   4   1   70.99    4.50
  -5   4   1   65.89    3.50
  -5   4   1   66.09    4.00
  -5   4   1   73.39    3.40
  -5   4   1   64.29    3.70
   4  -4  -1   28.50    2.10
   4  -4  -1   28.60    2.20
  -4   4   1   25.60    2.20
  -4   4   1   34.30    2.60
  -4   4   1   28.00    2.00
  -4   4   1   28.70    2.20
  -4   4   1   27.30    2.60
   3  -4  -1   62.79    3.00
   3  -4  -1   61.39    2.20
   3  -4  -1   68.99    3.20
  -3   4   1   63.39    3.80
  -3   4   1   56.69    3.10
  -3   4   1   59.79    2.80
  -3   4   1   54.09    2.90
  -3   4   1   61.19    2.80
   2  -4  -1  396.26    9.40
   2  -4  -1  409.66    8.60
   2  -4  -1  393.16   10.40
   2  -4  -1  411.16   10.40
   2  -4  -1  397.06    8.20
  -2   4   1  390.16    9.40
  -2   4   1  402.16    9.60
  -2   4   1  410.76   10.20
  -2   4   1  373.06   11.70
  -2   4   1  382.06    9.50
   1  -4  -1   22.50    1.50
   1  -4  -1   23.40    1.40
   1  -4  -1   25.80    1.20
   1  -4  -1   24.30    1.60
   1  -4  -1   25.80    1.50
   1  -4  -1   24.10    1.90
  -1   4   1   24.10    1.60
  -1   4   1   24.20    1.70
  -1   4   1   24.20    1.80
  -1   4   1   23.20    1.40
  -1   4   1   27.00    2.30
   0  -4  -1    0.60    0.80
   0  -4  -1    1.90    0.80
   0  -4  -1    0.80    0.70
   0  -4  -1    1.10    0.50
   0  -4  -1    5.10    0.90
   0  -4  -1    1.00    0.70
   0   4   1    0.80    0.60
   0   4   1    0.00    0.40
   0   4   1    0.70    0.70
   0   4   1    1.80    0.80
   0   4   1    0.10    0.80
  -1  -4  -1    2.60    0.80
  -1  -4  -1    3.00    0.90
  -1  -4  -1    1.60    0.80
  -1  -4  -1    1.70    0.70
  -1  -4  -1    1.80    0.90
  -1  -4  -1    2.70    1.00
  -1  -4  -1    0.70    0.50
   1   4   1    2.20    0.80
   1   4   1    1.50    0.60
   1   4   1    0.90    0.60
   1   4   1    2.90    0.40
  -2  -4  -1  568.44   12.90
  -2  -4  -1  545.05   13.30
  -2  -4  -1  543.65   13.90
  -2  -4  -1  550.24   13.40
  -2  -4  -1  535.45   13.70
  -2  -4  -1  573.14   11.90
  -2  -4  -1  549.95   11.60
   2   4   1  554.54   11.60
   2   4   1  568.14   12.10
  -3  -4  -1    0.80    0.60
  -3  -4  -1   -0.90    0.60
  -3  -4  -1    1.70    0.90
  -3  -4  -1    1.20    0.60
  -3  -4  -1    1.90    0.90
  -3  -4  -1    0.30    0.30
  -3  -4  -1    0.70    0.80
   3   4   1    0.00    0.40
   3   4   1    0.40    0.60
  -4  -4  -1   -0.40    0.60
  -4  -4  -1   -0.10    0.40
  -4  -4  -1    0.90    0.70
  -4  -4  -1    0.50    0.60
  -4  -4  -1    0.60    0.90
  -4  -4  -1   -0.30    0.50
   4   4   1    1.00    0.60
   4   4   1   -0.30    0.50
  -5  -4  -1   52.49    2.90
  -5  -4  -1   51.39    2.10
  -5  -4  -1   54.79    3.20
  -5  -4  -1   58.79    2.60
  -5  -4  -1   47.60    2.70
  -5  -4  -1   48.90    3.00
  -5  -4  -1   58.89    3.10
  -5  -4  -1   53.39    2.10
  -5  -4  -1   49.70    3.30
   5   4   1   49.99    2.40
  -6  -4  -1    0.00    0.60
  -6  -4  -1    0.10    0.60
  -6  -4  -1   -1.40    0.90
  -6  -4  -1    0.10    0.70
  -6  -4  -1   -0.30    1.00
  -6  -4  -1    0.40    1.00
  -6  -4  -1    0.60    0.90
  -6  -4  -1    1.20    0.80
   6   4   1    1.30    0.80
  -7  -4  -1   16.00    1.70
  -7  -4  -1   14.20    1.90
  -7  -4  -1   14.10    1.60
  -7  -4  -1   13.90    2.20
  -7  -4  -1   16.80    2.10
  -7  -4  -1   17.80    2.40
  -7  -4  -1   15.10    2.00
   7   4   1   12.50    1.70
  -8  -4  -1    4.10    1.20
  -8  -4  -1    3.10    1.20
  -8  -4  -1    1.60    1.40
  -8  -4  -1    2.80    1.60
  -8  -4  -1    1.40    1.40
   8   4   1    5.50    1.40
  -9  -4  -1    1.20    1.60
  -9  -4  -1   -0.20    1.50
  -9  -4  -1    0.40    1.10
   9   4   1    0.50    1.10
   9   4   1   -0.70    1.20
 -10  -4  -1    5.90    2.10
  10   4   1   11.60    2.60
  10   4   1    8.20    1.80
  -8   5   1    1.00    1.70
  -7   5   1    0.50    1.20
  -7   5   1   -0.40    1.00
  -7   5   1    0.00    1.40
  -6   5   1    4.60    1.70
  -6   5   1    0.50    1.10
  -6   5   1    2.80    1.70
  -6   5   1    4.00    1.50
  -6   5   1    1.00    1.10
   5  -5  -1   51.39    3.30
  -5   5   1   45.60    2.90
  -5   5   1   45.30    3.00
  -5   5   1   45.90    3.40
  -5   5   1   46.50    3.50
  -5   5   1   47.20    3.80
   4  -5  -1    0.60    0.80
  -4   5   1    0.10    0.70
  -4   5   1   -0.50    1.00
  -4   5   1   -0.30    0.90
  -4   5   1    0.30    0.80
  -4   5   1    0.70    0.80
   3  -5  -1   16.10    1.80
   3  -5  -1   17.80    1.70
  -3   5   1   16.40    1.70
  -3   5   1   15.80    1.90
  -3   5   1   16.20    1.90
  -3   5   1   18.50    1.80
  -3   5   1   16.90    2.10
   2  -5  -1  429.36   11.30
   2  -5  -1  416.76   11.50
   2  -5  -1  433.36    8.90
   2  -5  -1  434.86   10.50
   2  -5  -1  440.66    9.50
  -2   5   1  409.06   10.40
  -2   5   1  427.86   10.20
  -2   5   1  427.86   13.20
  -2   5   1  424.86   10.60
  -2   5   1  427.16   11.20
   1  -5  -1  593.84   11.80
   1  -5  -1  566.94   12.30
   1  -5  -1  562.24   14.70
   1  -5  -1  589.44   12.70
   1  -5  -1  579.64   14.00
   1  -5  -1  557.64   14.00
  -1   5   1  590.44   13.80
  -1   5   1  581.14   16.30
  -1   5   1  586.94   12.60
  -1   5   1  568.44   12.90
  -1   5   1  551.54   13.20
   0  -5  -1    9.80    0.90
   0  -5  -1   11.90    1.40
   0  -5  -1    9.40    1.20
   0  -5  -1   11.20    1.60
   0  -5  -1    8.60    1.40
   0  -5  -1   10.20    1.30
   0   5   1   10.40    1.20
   0   5   1    9.70    0.90
   0   5   1    8.00    1.20
   0   5   1   12.10    1.70
   0   5   1   11.80    1.50
  -1  -5  -1   -0.20    0.50
  -1  -5  -1   -0.60    0.70
  -1  -5  -1   -0.60    0.60
  -1  -5  -1   -0.70    0.50
  -1  -5  -1   -0.80    0.60
  -1  -5  -1    0.20    0.70
  -1  -5  -1    0.10    0.50
   1   5   1    0.30    0.70
   1   5   1    0.40    0.60
   1   5   1    0.10    0.70
   1   5   1    0.50    0.30
  -2  -5  -1   68.79    3.60
  -2  -5  -1   68.49    3.00
  -2  -5  -1   64.89    3.20
  -2  -5  -1   70.79    3.10
  -2  -5  -1   63.59    3.50
  -2  -5  -1   74.29    2.70
  -2  -5  -1   68.99    3.10
   2   5   1   77.79    3.80
   2   5   1   71.59    2.90
   2   5   1   66.69    2.60
  -3  -5  -1  153.18    4.80
  -3  -5  -1  148.39    5.90
  -3  -5  -1  151.08    5.30
  -3  -5  -1  144.49    5.00
  -3  -5  -1  152.18    5.70
  -3  -5  -1  149.88    4.40
   3   5   1  146.79    4.30
   3   5   1  154.68    4.60
  -4  -5  -1   99.19    3.80
  -4  -5  -1  101.09    4.50
  -4  -5  -1   96.89    4.00
  -4  -5  -1   90.19    4.10
  -4  -5  -1   92.59    3.50
  -4  -5  -1   97.79    4.70
   4   5   1  104.09    3.50
   4   5   1   93.09    3.40
  -5  -5  -1    0.40    1.00
  -5  -5  -1   -0.60    0.70
  -5  -5  -1    0.50    0.70
  -5  -5  -1    1.40    1.00
  -5  -5  -1    0.20    0.60
   5   5   1   -0.40    0.70
   5   5   1   -0.30    0.70
  -6  -5  -1   71.99    3.30
  -6  -5  -1   72.29    4.40
  -6  -5  -1   70.09    3.90
  -6  -5  -1   76.19    3.90
  -6  -5  -1   73.19    3.90
  -6  -5  -1   68.99    3.90
   6   5   1   72.29    3.30
  -7  -5  -1    0.10    1.30
  -7  -5  -1    0.20    0.90
  -7  -5  -1    1.10    1.20
  -7  -5  -1    3.10    1.50
  -7  -5  -1    0.10    0.90
  -7  -5  -1    1.80    0.90
   7   5   1    1.30    1.00
  -8  -5  -1    2.00    1.00
  -8  -5  -1    0.30    1.30
  -8  -5  -1   -1.10    1.30
  -8  -5  -1    0.30    1.00
  -8  -5  -1    0.40    1.20
  -8  -5  -1    0.60    1.10
   8   5   1    0.50    0.90
  -9  -5  -1    2.40    1.40
  -9  -5  -1    1.30    1.60
  -9  -5  -1   -0.90    1.50
  -9  -5  -1    2.40    1.30
   9   5   1    0.80    1.30
   9   5   1    2.00    1.30
 -10  -5  -1    1.70    1.70
  10   5   1   -0.20    1.20
  10   5   1    1.30    1.40
  -7   6   1    0.60    1.70
  -7   6   1    1.20    1.60
  -6   6   1    7.70    2.00
  -6   6   1    7.20    1.80
  -6   6   1    5.90    1.70
  -6   6   1    6.60    2.00
  -5   6   1    7.20    1.90
  -5   6   1    7.20    1.70
  -5   6   1    6.60    1.80
  -5   6   1    3.70    1.50
  -5   6   1    6.60    1.60
   4  -6  -1   15.50    1.90
  -4   6   1   17.80    2.30
  -4   6   1   16.80    2.00
  -4   6   1   18.30    2.50
  -4   6   1   18.30    2.00
  -4   6   1   16.00    2.20
   3  -6  -1    9.40    1.80
   3  -6  -1    9.60    1.70
  -3   6   1   10.50    1.90
  -3   6   1    9.60    1.80
  -3   6   1   10.90    1.80
  -3   6   1    8.40    1.70
  -3   6   1    9.40    1.40
   2  -6  -1    5.00    1.20
   2  -6  -1    5.00    1.40
   2  -6  -1    5.60    1.30
  -2   6   1    3.40    1.50
  -2   6   1    2.80    1.10
  -2   6   1    2.60    1.10
  -2   6   1    5.10    1.10
  -2   6   1    3.70    1.30
   1  -6  -1    6.90    1.20
   1  -6  -1    5.80    1.20
   1  -6  -1    3.60    1.10
   1  -6  -1    2.70    1.10
   1  -6  -1    5.90    0.90
   1  -6  -1    6.10    1.50
  -1   6   1    6.40    1.70
  -1   6   1    4.10    1.20
  -1   6   1    5.90    1.30
  -1   6   1    6.30    1.10
  -1   6   1    4.80    1.10
   0  -6  -1   -0.10    0.70
   0  -6  -1    0.10    0.50
   0  -6  -1   -0.60    0.60
   0  -6  -1   -0.30    0.70
   0  -6  -1   -1.10    0.60
   0  -6  -1    0.50    0.80
   0  -6  -1    0.40    0.60
   0   6   1   -0.40    0.70
   0   6   1    1.20    0.90
   0   6   1    1.30    0.80
   0   6   1    1.30    0.90
   0   6   1   -0.50    0.40
  -1  -6  -1  960.00   19.00
  -1  -6  -1  913.51   22.50
  -1  -6  -1  960.60   22.50
  -1  -6  -1  954.80   22.80
  -1  -6  -1  930.91   20.70
  -1  -6  -1  916.01   19.40
  -1  -6  -1  917.91   21.70
   1   6   1  910.61   20.30
   1   6   1  913.41   19.60
   1   6   1  973.10   24.40
  -2  -6  -1  512.45   11.40
  -2  -6  -1  503.75   14.10
  -2  -6  -1  517.75   13.40
  -2  -6  -1  520.85   12.10
  -2  -6  -1  515.25   13.30
  -2  -6  -1  504.85   14.10
  -2  -6  -1  522.95   12.80
   2   6   1  525.75   12.20
   2   6   1  521.55   11.70
  -3  -6  -1   18.10    1.80
  -3  -6  -1   24.20    1.90
  -3  -6  -1   26.60    1.80
  -3  -6  -1   25.10    2.20
  -3  -6  -1   23.30    2.40
  -3  -6  -1   21.30    2.20
  -3  -6  -1   18.60    2.10
   3   6   1   25.30    1.70
   3   6   1   26.60    2.00
  -4  -6  -1   25.00    2.50
  -4  -6  -1   24.30    1.90
  -4  -6  -1   23.60    2.60
  -4  -6  -1   25.10    2.20
  -4  -6  -1   29.90    2.60
  -4  -6  -1   24.70    2.10
   4   6   1   25.20    1.90
   4   6   1   28.30    2.00
  -5  -6  -1    2.10    1.00
  -5  -6  -1    1.80    1.10
  -5  -6  -1    3.50    1.00
  -5  -6  -1    3.20    1.00
  -5  -6  -1    1.80    1.30
   5   6   1    2.90    1.00
   5   6   1    2.90    1.00
  -6  -6  -1    1.00    0.90
  -6  -6  -1    0.30    0.80
  -6  -6  -1    0.70    0.80
  -6  -6  -1    1.80    1.30
  -6  -6  -1    0.30    0.80
   6   6   1    0.20    0.80
  -7  -6  -1    2.20    1.50
  -7  -6  -1    2.30    1.40
  -7  -6  -1    1.20    1.10
  -7  -6  -1    1.50    0.90
   7   6   1    0.20    0.80
  -8  -6  -1    0.70    1.50
  -8  -6  -1    1.50    1.10
  -8  -6  -1    0.40    1.00
  -8  -6  -1    3.90    1.50
   8   6   1    2.00    1.20
  -9  -6  -1    2.90    1.40
  -9  -6  -1    3.00    1.50
  -9  -6  -1   -0.50    1.40
   9   6   1    4.10    1.50
 -10  -6  -1   10.40    2.60
  10   6   1   10.10    2.60
  10   6   1    9.00    2.00
  -6   7   1   11.10    2.60
  -6   7   1   10.40    2.10
  -6   7   1    9.60    2.10
  -6   7   1    6.70    2.10
  -5   7   1    3.70    1.70
  -5   7   1    5.40    1.60
  -5   7   1    6.10    1.80
  -5   7   1    7.20    1.80
  -4   7   1    0.30    1.10
  -4   7   1    3.40    1.60
  -4   7   1   -1.40    1.10
  -4   7   1    1.20    1.10
  -4   7   1   -0.70    1.20
   3  -7  -1  141.09    5.70
   3  -7  -1  141.09    6.20
  -3   7   1  143.79    5.70
  -3   7   1  139.39    7.30
  -3   7   1  150.48    5.20
  -3   7   1  135.29    5.50
  -3   7   1  126.49    5.90
   2  -7  -1   24.00    2.40
   2  -7  -1   18.50    1.90
  -2   7   1   18.90    2.10
  -2   7   1   23.80    2.90
  -2   7   1   18.00    2.00
  -2   7   1   18.40    1.80
  -2   7   1   17.60    2.30
   1  -7  -1  162.68    5.30
   1  -7  -1  150.98    6.40
   1  -7  -1  159.48    5.80
  -1   7   1  159.48    5.50
  -1   7   1  145.09    5.80
  -1   7   1  155.78    5.70
   0  -7  -1   15.70    1.70
   0  -7  -1   14.30    1.30
   0  -7  -1   15.80    1.80
   0  -7  -1   15.30    1.90
   0  -7  -1   11.60    1.70
   0  -7  -1   19.60    2.20
   0  -7  -1   12.70    1.70
   0   7   1   14.00    1.60
   0   7   1   12.30    1.80
   0   7   1   14.70    1.90
  -1  -7  -1   24.20    1.70
  -1  -7  -1   23.90    2.10
  -1  -7  -1   22.40    2.30
  -1  -7  -1   23.10    2.00
  -1  -7  -1   24.40    2.30
  -1  -7  -1   24.80    2.20
  -1  -7  -1   28.80    2.70
   1   7   1   27.00    2.30
   1   7   1   27.40    2.00
   1   7   1   24.50    2.10
  -2  -7  -1  102.99    5.10
  -2  -7  -1  101.19    5.20
  -2  -7  -1   98.79    4.40
  -2  -7  -1  101.79    4.50
  -2  -7  -1  100.69    3.70
  -2  -7  -1   95.59    4.20
  -2  -7  -1  102.99    4.50
   2   7   1  107.29    4.20
   2   7   1  103.79    3.90
  -3  -7  -1   91.79    4.30
  -3  -7  -1   95.79    4.90
  -3  -7  -1   84.99    4.10
  -3  -7  -1   90.49    4.20
  -3  -7  -1   96.99    5.00
  -3  -7  -1   88.49    3.50
  -3  -7  -1   84.99    4.30
   3   7   1   91.49    3.80
   3   7   1   93.19    3.60
  -4  -7  -1   42.40    3.10
  -4  -7  -1   39.80    2.90
  -4  -7  -1   47.10    2.90
  -4  -7  -1   45.80    3.40
  -4  -7  -1   39.20    3.40
  -4  -7  -1   41.50    2.50
   4   7   1   44.00    2.50
   4   7   1   40.40    2.50
  -5  -7  -1    1.00    1.10
  -5  -7  -1    0.80    1.20
  -5  -7  -1    1.50    1.10
  -5  -7  -1    1.30    0.90
  -5  -7  -1    0.70    0.90
   5   7   1    0.00    0.90
   5   7   1    2.40    1.00
  -6  -7  -1   40.50    3.40
  -6  -7  -1   43.60    3.40
  -6  -7  -1   35.70    3.50
  -6  -7  -1   42.80    3.10
  -6  -7  -1   40.00    2.70
   6   7   1   39.50    2.60
  -7  -7  -1    0.30    0.90
  -7  -7  -1    0.90    1.10
  -7  -7  -1    2.00    1.30
  -7  -7  -1   -0.40    0.70
  -7  -7  -1   -0.30    1.20
   7   7   1   -0.90    0.80
  -8  -7  -1    2.80    1.30
  -8  -7  -1    2.70    1.10
  -8  -7  -1    1.60    1.20
  -8  -7  -1   -0.90    1.50
   8   7   1    3.10    1.30
  -9  -7  -1    3.40    1.40
  -9  -7  -1    2.80    1.40
  -9  -7  -1    3.20    1.90
  -9  -7  -1    4.20    1.90
   9   7   1    9.50    2.00
 -10  -7  -1   -0.70    1.30
 -10  -7  -1    1.20    2.00
  10   7   1   -0.20    1.20
  -5   8   1    3.60    1.70
  -5   8   1    4.20    1.60
  -5   8   1    3.10    1.80
  -4   8   1    9.20    2.00
  -4   8   1    9.30    2.20
   3  -8  -1   13.10    2.10
  -3   8   1   17.60    2.40
  -3   8   1   11.60    2.20
  -3   8   1   15.50    2.50
   2  -8  -1   44.20    3.00
   2  -8  -1   44.50    3.50
  -2   8   1   45.00    3.40
  -2   8   1   40.00    3.00
  -2   8   1   37.00    2.90
   1  -8  -1   18.60    2.00
   1  -8  -1   16.60    2.00
   1  -8  -1   15.50    2.10
  -1   8   1   17.40    2.20
  -1   8   1   16.50    2.00
  -1   8   1   15.80    2.10
   0  -8  -1    0.50    0.80
   0  -8  -1   -0.60    0.70
   0  -8  -1   -0.30    0.90
   0  -8  -1    0.00    0.80
   0  -8  -1    4.00    1.40
   0   8   1   -1.30    0.70
   0   8   1    1.30    1.10
   0   8   1   -0.30    0.90
  -1  -8  -1   52.39    2.60
  -1  -8  -1   51.49    3.20
  -1  -8  -1   45.80    3.60
  -1  -8  -1   54.29    3.40
  -1  -8  -1   51.19    3.20
  -1  -8  -1   48.60    3.50
  -1  -8  -1   47.90    3.10
   1   8   1   44.70    3.00
   1   8   1   46.70    3.20
   1   8   1   48.90    2.90
  -2  -8  -1   49.99    3.30
  -2  -8  -1   50.39    2.60
  -2  -8  -1   45.10    3.60
  -2  -8  -1   45.90    3.00
  -2  -8  -1   44.20    3.50
  -2  -8  -1   42.50    2.90
  -2  -8  -1   44.50    3.00
   2   8   1   49.00    2.80
   2   8   1   46.10    2.90
  -3  -8  -1   30.50    2.50
  -3  -8  -1   36.30    2.70
  -3  -8  -1   31.90    2.70
  -3  -8  -1   32.30    2.30
  -3  -8  -1   30.40    2.90
  -3  -8  -1   27.90    3.00
  -3  -8  -1   34.30    3.20
   3   8   1   36.10    2.60
   3   8   1   38.00    2.50
  -4  -8  -1    0.20    1.00
  -4  -8  -1    0.60    0.80
  -4  -8  -1   -0.80    0.70
  -4  -8  -1   -0.90    1.00
  -4  -8  -1    1.30    1.20
  -4  -8  -1    0.90    1.10
   4   8   1    0.00    0.90
   4   8   1   -0.60    0.90
  -5  -8  -1   60.59    4.10
  -5  -8  -1   62.49    3.70
  -5  -8  -1   61.79    4.60
  -5  -8  -1   58.69    3.70
  -5  -8  -1   59.09    3.20
  -5  -8  -1   53.99    4.00
   5   8   1   60.19    3.20
  -6  -8  -1   13.10    2.10
  -6  -8  -1   13.10    2.00
  -6  -8  -1    8.90    2.30
  -6  -8  -1    8.90    2.10
  -6  -8  -1   14.50    1.80
   6   8   1   13.20    2.00
  -7  -8  -1    2.30    1.40
  -7  -8  -1    0.40    1.00
  -7  -8  -1    5.60    2.00
  -7  -8  -1    4.50    1.30
  -7  -8  -1    2.60    1.30
   7   8   1    3.40    1.40
  -8  -8  -1    3.70    1.50
  -8  -8  -1    4.60    1.80
  -8  -8  -1    3.70    1.30
  -8  -8  -1    2.50    1.70
   8   8   1    3.10    1.40
  -9  -8  -1   -0.40    1.10
  -9  -8  -1    0.90    1.30
  -9  -8  -1   -0.10    1.50
   9   8   1   -0.30    1.20
  -4   9   1    0.60    1.40
  -4   9   1    3.30    1.70
  -3   9   1    6.20    1.90
  -3   9   1    8.00    2.10
   2  -9  -1    7.90    2.00
  -2   9   1    4.50    1.60
  -2   9   1    7.30    1.90
  -2   9   1    5.90    1.70
   1  -9  -1   12.70    2.00
   1  -9  -1   10.40    1.70
   1  -9  -1   10.10    1.90
   1  -9  -1   13.30    2.30
  -1   9   1    9.80    1.90
  -1   9   1   10.10    2.10
  -1   9   1   14.20    2.20
   0  -9  -1    4.60    1.70
   0  -9  -1    7.10    1.60
   0  -9  -1    4.70    1.50
   0  -9  -1    7.50    1.80
   0   9   1    5.40    1.60
   0   9   1    5.00    1.50
   0   9   1    5.50    1.50
  -1  -9  -1    4.10    1.60
  -1  -9  -1    3.40    1.20
  -1  -9  -1    2.40    1.30
  -1  -9  -1    4.80    1.50
  -1  -9  -1    4.70    1.60
   1   9   1    4.00    1.30
   1   9   1    2.40    1.30
   1   9   1    4.50    1.50
  -2  -9  -1    6.20    1.80
  -2  -9  -1    8.30    1.50
  -2  -9  -1    8.50    1.80
  -2  -9  -1    3.20    1.30
  -2  -9  -1    7.00    1.80
  -2  -9  -1    5.60    1.60
  -2  -9  -1    4.90    1.40
   2   9   1   10.50    1.90
   2   9   1    6.20    1.40
  -3  -9  -1   52.89    3.40
  -3  -9  -1   51.79    3.70
  -3  -9  -1   44.40    3.30
  -3  -9  -1   48.00    4.00
  -3  -9  -1   50.89    3.40
  -3  -9  -1   55.09    3.10
  -3  -9  -1   52.69    4.10
   3   9   1   50.89    3.20
   3   9   1   56.19    3.20
  -4  -9  -1   -0.10    0.70
  -4  -9  -1    2.30    1.10
  -4  -9  -1    0.10    1.20
  -4  -9  -1   -0.30    1.00
  -4  -9  -1    2.10    1.40
  -4  -9  -1    2.50    1.40
   4   9   1    4.60    1.40
   4   9   1    3.10    1.40
  -5  -9  -1    0.00    1.30
  -5  -9  -1    0.70    1.20
  -5  -9  -1    0.40    0.80
  -5  -9  -1   -0.40    0.90
  -5  -9  -1   -0.40    0.80
   5   9   1    0.40    1.10
  -6  -9  -1   -1.70    1.30
  -6  -9  -1    1.10    1.20
  -6  -9  -1    0.30    1.10
  -6  -9  -1    0.40    0.90
  -6  -9  -1    0.40    1.10
   6   9   1   -0.50    1.10
  -7  -9  -1    7.90    2.20
  -7  -9  -1   10.10    2.50
  -7  -9  -1   11.90    1.90
  -7  -9  -1    9.00    1.90
  -7  -9  -1    9.90    2.10
   7   9   1   10.00    2.00
  -8  -9  -1    3.50    1.90
  -8  -9  -1    1.10    1.40
  -8  -9  -1   -0.20    1.30
  -8  -9  -1    2.50    1.30
   8   9   1    0.50    1.30
  -9  -9  -1   -0.30    1.90
  -9  -9  -1    1.00    1.40
   9   9   1   -0.90    1.30
  -3  10   1   15.60    2.40
   2 -10  -1    1.40    1.40
   2 -10  -1   -0.70    1.10
  -2  10   1   -1.50    1.10
   1 -10  -1   18.60    2.40
   1 -10  -1   16.70    2.60
  -1  10   1   17.00    2.40
   0 -10  -1    0.80    1.00
   0 -10  -1   -2.40    1.00
   0 -10  -1    1.10    1.10
   0 -10  -1   -0.80    1.10
   0  10   1    0.00    1.20
  -1 -10  -1   10.10    2.30
  -1 -10  -1   19.00    2.50
  -1 -10  -1    8.70    1.80
  -1 -10  -1   10.20    2.10
  -1 -10  -1    8.00    1.80
   1  10   1   11.80    2.20
   1  10   1    8.70    2.00
  -2 -10  -1    0.60    1.40
  -2 -10  -1    1.80    1.30
  -2 -10  -1    0.10    1.30
  -2 -10  -1    1.00    1.00
  -2 -10  -1    0.80    1.00
  -2 -10  -1    1.20    1.10
  -2 -10  -1    0.40    0.90
   2  10   1    0.30    1.30
   2  10   1   -0.20    1.30
  -3 -10  -1    1.10    1.00
  -3 -10  -1    2.10    1.60
  -3 -10  -1    0.40    1.00
  -3 -10  -1    3.10    1.70
  -3 -10  -1   -0.60    1.00
  -3 -10  -1    0.20    0.90
  -3 -10  -1   -1.80    0.70
   3  10   1   -0.80    1.10
  -4 -10  -1    0.00    1.30
  -4 -10  -1    1.20    1.10
  -4 -10  -1   -2.10    1.30
  -4 -10  -1   -0.50    1.00
  -4 -10  -1   -0.50    0.70
  -4 -10  -1   -0.60    1.20
   4  10   1   -0.80    1.20
  -5 -10  -1   42.00    3.10
  -5 -10  -1   45.10    3.90
  -5 -10  -1   49.10    4.50
  -5 -10  -1   50.99    4.40
  -5 -10  -1   47.20    3.50
  -6 -10  -1    3.10    1.70
  -6 -10  -1    4.80    1.80
  -6 -10  -1    2.60    1.40
  -6 -10  -1    1.80    1.70
  -6 -10  -1    5.50    1.50
  -7 -10  -1   -0.50    1.10
  -7 -10  -1    0.70    1.30
  -7 -10  -1    1.10    1.40
  -7 -10  -1    0.30    1.60
  -7 -10  -1   -0.20    1.20
  -8 -10  -1    1.60    1.70
  -8 -10  -1    0.00    1.30
   1 -11  -1    9.50    2.40
  -1  11   1    6.90    2.10
   0 -11  -1    1.10    1.30
   0 -11  -1    0.40    1.50
   0  11   1   -0.10    1.30
  -1 -11  -1    4.20    1.50
  -1 -11  -1    3.80    1.70
  -1 -11  -1    6.30    2.00
   1  11   1    1.80    1.50
  -2 -11  -1    8.30    1.90
  -2 -11  -1    5.80    1.70
  -2 -11  -1    7.20    2.10
  -2 -11  -1    9.80    2.50
   2  11   1   17.30    2.40
  -3 -11  -1    7.80    2.20
  -3 -11  -1   12.80    2.60
  -3 -11  -1   11.90    1.90
  -3 -11  -1   12.10    1.90
  -3 -11  -1   12.40    2.50
  -3 -11  -1    9.20    2.40
   3  11   1   11.00    2.30
  -4 -11  -1    4.10    1.50
  -4 -11  -1    3.20    1.70
  -4 -11  -1   -0.30    1.10
  -4 -11  -1    2.20    1.60
  -4 -11  -1    1.50    1.50
   4  11   1    0.80    1.40
  -5 -11  -1    5.10    1.50
  -5 -11  -1    5.30    2.10
  -5 -11  -1    4.30    1.80
  -5 -11  -1    0.60    1.30
  -6 -11  -1    3.10    2.00
  -6 -11  -1    5.00    2.30
  -6 -11  -1    8.10    2.00
  -6 -11  -1    4.20    1.80
  -7 -11  -1    4.90    1.70
  -7 -11  -1    5.40    2.00
  -1 -12  -1   10.80    2.50
   1  12   1   11.40    2.60
  -2 -12  -1    0.00    1.10
  -2 -12  -1   -0.30    1.40
   2  12   1    4.40    1.90
  -3 -12  -1    8.60    2.90
  -3 -12  -1   10.50    2.70
   3  12   1    8.80    2.20
  -4 -12  -1    0.70    1.90
  -4 -12  -1   -1.10    1.20
  -4 -12  -1    1.90    2.20
   4  12   1    1.60    1.60
   6  11  -2   -1.10    1.40
  -6 -11   2    2.50    1.90
  -6 -11   2    1.00    2.00
  -6 -11   2    3.10    1.90
  -6 -11   2    0.40    1.40
   5  11  -2    3.50    1.60
  -5 -11   2    3.00    1.90
  -5 -11   2    3.70    1.50
  -5 -11   2    2.90    1.80
  -5 -11   2    6.50    2.50
  -5 -11   2    0.90    1.80
   4  11  -2    1.40    1.30
  -4 -11   2    2.90    1.70
  -4 -11   2    3.50    1.70
  -4 -11   2    1.30    1.70
  -4 -11   2    5.70    1.70
  -4 -11   2    0.50    1.50
   3  11  -2    8.00    2.00
   3  11  -2    4.40    1.70
  -3 -11   2    6.60    2.20
  -3 -11   2    6.60    2.10
  -3 -11   2    7.50    2.20
   2  11  -2    6.50    2.10
   2  11  -2    9.20    2.10
  -2 -11   2    8.70    2.40
  -2 -11   2   10.80    2.30
  -2 -11   2    8.80    2.40
   1  11  -2    0.90    1.40
   1  11  -2    0.60    1.30
  -1 -11   2    5.80    1.80
  -1 -11   2   -0.10    1.30
   0  11  -2    3.40    1.80
   0  11  -2    6.10    1.90
   0 -11   2    6.40    2.00
   0 -11   2    9.40    2.60
  -1  11  -2   -0.50    1.20
  -1  11  -2    3.50    1.80
   1 -11   2    1.30    2.00
   7  10  -2   -0.40    1.40
  -7 -10   2    1.50    1.90
  -7 -10   2    1.80    1.40
  -7 -10   2   -0.60    1.60
  -7 -10   2    2.90    1.80
   6  10  -2   -0.20    1.30
  -6 -10   2    1.60    1.40
  -6 -10   2    1.90    1.40
  -6 -10   2    2.30    1.40
  -6 -10   2    1.70    1.70
  -6 -10   2    2.70    1.50
   5  10  -2    2.30    1.50
  -5 -10   2    0.50    1.20
  -5 -10   2    0.20    1.30
  -5 -10   2    1.20    1.40
  -5 -10   2    2.10    1.50
  -5 -10   2    1.00    1.60
  -5 -10   2    0.50    1.30
   4  10  -2   15.00    2.30
  -4 -10   2   18.80    2.90
  -4 -10   2   19.20    2.40
  -4 -10   2   20.20    2.30
  -4 -10   2   18.80    2.70
  -4 -10   2   15.90    2.50
  -4 -10   2   15.40    2.80
   3  10  -2   -0.10    1.10
   3  10  -2   -0.20    1.20
  -3 -10   2    0.10    1.10
  -3 -10   2    0.10    1.00
  -3 -10   2    0.80    1.10
  -3 -10   2    0.80    1.40
  -3 -10   2   -1.30    1.30
  -3 -10   2   -0.30    1.10
   2  10  -2    5.30    1.70
   2  10  -2    8.60    1.80
  -2 -10   2    7.30    1.70
  -2 -10   2    7.00    2.10
  -2 -10   2    4.30    1.80
  -2 -10   2    6.50    1.90
   1  10  -2    1.60    1.30
   1  10  -2    0.70    1.30
  -1 -10   2    2.20    1.40
  -1 -10   2    3.10    1.30
  -1 -10   2    1.20    1.10
  -1 -10   2    0.30    1.20
   0  10  -2    4.90    1.70
   0  10  -2    4.30    1.60
   0 -10   2    6.10    1.80
   0 -10   2    5.40    2.00
   0 -10   2    3.60    1.70
  -1  10  -2   -1.30    1.10
  -1  10  -2    0.50    1.30
   1 -10   2   -0.50    1.20
   1 -10   2    0.70    1.40
   1 -10   2    0.50    1.60
  -2  10  -2    7.20    2.00
  -2  10  -2    9.00    2.10
   2 -10   2   14.50    2.80
  -3  10  -2    0.40    1.70
  -3  10  -2    1.00    1.40
   3 -10   2    1.80    1.70
   8   9  -2   15.60    2.60
  -8  -9   2   13.90    3.10
  -8  -9   2   11.90    2.30
  -8  -9   2   10.50    2.90
   7   9  -2    2.40    1.40
  -7  -9   2    2.80    1.70
  -7  -9   2    1.80    1.50
  -7  -9   2    2.70    1.60
  -7  -9   2    1.70    1.80
  -7  -9   2    0.00    1.20
   6   9  -2    3.40    1.40
  -6  -9   2    1.20    1.10
  -6  -9   2    5.70    1.60
  -6  -9   2    6.20    2.10
  -6  -9   2    2.70    1.70
  -6  -9   2    3.60    1.60
  -6  -9   2    3.00    1.40
   5   9  -2   16.70    2.20
  -5  -9   2   16.20    2.40
  -5  -9   2   17.80    2.50
  -5  -9   2   17.30    2.30
  -5  -9   2   19.40    2.10
  -5  -9   2   20.80    3.00
  -5  -9   2   19.00    2.90
   4   9  -2    2.50    1.20
  -4  -9   2    0.40    0.80
  -4  -9   2    1.80    1.40
  -4  -9   2    1.70    1.50
  -4  -9   2    0.50    1.20
  -4  -9   2    0.60    1.00
  -4  -9   2    2.90    1.10
   3   9  -2    8.80    1.80
   3   9  -2    8.70    1.80
  -3  -9   2    5.20    1.80
  -3  -9   2   10.50    2.10
  -3  -9   2    9.00    2.40
  -3  -9   2   10.00    1.60
  -3  -9   2   10.50    1.70
  -3  -9   2    8.90    2.10
   2   9  -2    0.60    1.00
   2   9  -2    1.50    1.10
  -2  -9   2    4.10    1.40
  -2  -9   2    0.50    1.40
  -2  -9   2    3.30    1.60
  -2  -9   2    2.40    1.50
  -2  -9   2    1.30    1.10
  -2  -9   2    3.70    1.20
   1   9  -2    6.10    1.60
   1   9  -2    5.80    1.60
   1   9  -2    9.00    1.90
  -1  -9   2    6.40    1.70
  -1  -9   2   11.50    2.60
  -1  -9   2   10.40    2.00
  -1  -9   2    6.70    1.90
  -1  -9   2    8.80    1.50
   0   9  -2   14.10    2.10
   0   9  -2   15.70    2.40
   0   9  -2   16.70    2.20
   0  -9   2   14.90    2.80
   0  -9   2   18.30    2.40
   0  -9   2   18.10    2.40
  -1   9  -2    6.10    1.80
  -1   9  -2   10.50    2.10
  -1   9  -2   12.40    2.20
   1  -9   2    8.60    1.90
   1  -9   2   10.90    2.20
   1  -9   2   14.50    2.80
  -2   9  -2    0.50    1.30
  -2   9  -2    0.10    1.40
   2  -9   2    0.20    0.90
  -3   9  -2   12.90    2.40
  -3   9  -2   10.60    2.40
   3  -9   2   11.60    2.50
  -4   9  -2   -1.20    1.10
  -4   9  -2    1.00    1.60
   9   8  -2    7.50    2.00
  -9  -8   2    5.60    2.10
  -9  -8   2    5.30    2.40
   8   8  -2    0.50    1.30
  -8  -8   2   -0.60    1.00
  -8  -8   2    0.40    1.20
  -8  -8   2    1.40    1.60
   7   8  -2   28.40    2.80
  -7  -8   2   24.60    2.70
  -7  -8   2   27.00    2.80
  -7  -8   2   21.80    3.00
  -7  -8   2   24.50    3.10
  -7  -8   2   26.70    2.60
   6   8  -2   -0.10    1.10
  -6  -8   2    1.30    1.50
  -6  -8   2    2.70    1.30
  -6  -8   2    1.20    1.10
  -6  -8   2   -1.70    0.90
  -6  -8   2    0.10    0.90
  -6  -8   2    0.40    1.30
   5   8  -2   19.20    2.30
  -5  -8   2   23.50    2.70
  -5  -8   2   23.90    2.80
  -5  -8   2   22.10    2.90
  -5  -8   2   22.80    2.60
  -5  -8   2   24.90    2.20
  -5  -8   2   20.00    2.30
   4   8  -2   18.90    2.10
  -4  -8   2   22.40    2.10
  -4  -8   2   18.20    2.30
  -4  -8   2   16.40    2.40
  -4  -8   2   23.30    2.30
  -4  -8   2   19.20    2.50
  -4  -8   2   17.70    2.50
   3   8  -2    2.30    1.10
   3   8  -2    0.70    1.00
  -3  -8   2   -0.10    1.00
  -3  -8   2    0.70    0.80
  -3  -8   2    0.20    1.10
  -3  -8   2    2.00    1.00
  -3  -8   2   -0.50    1.10
  -3  -8   2   -1.10    0.80
   2   8  -2   85.99    4.00
   2   8  -2   82.99    4.00
  -2  -8   2   89.49    5.10
  -2  -8   2   87.19    4.40
  -2  -8   2   84.19    4.70
  -2  -8   2   87.49    3.60
  -2  -8   2   87.29    4.40
  -2  -8   2   80.59    4.80
   1   8  -2   -1.00    0.80
   1   8  -2    0.90    1.00
   1   8  -2    1.20    1.00
  -1  -8   2    2.30    1.10
  -1  -8   2    0.50    1.20
  -1  -8   2   -0.40    0.70
  -1  -8   2   -0.20    0.80
  -1  -8   2    0.70    1.00
  -1  -8   2    0.80    1.10
   0   8  -2    0.00    1.00
   0   8  -2   -0.60    0.90
   0   8  -2   -0.50    0.90
   0  -8   2   -1.30    0.70
   0  -8   2   -0.40    0.70
   0  -8   2    1.60    0.90
   0  -8   2    0.40    0.90
   0  -8   2    0.00    1.00
  -1   8  -2    0.20    1.00
  -1   8  -2    0.00    1.10
  -1   8  -2    1.10    1.10
   1  -8   2   -0.30    0.90
   1  -8   2    0.40    0.80
   1  -8   2    1.10    1.20
  -2   8  -2    2.30    1.40
  -2   8  -2    2.20    1.40
  -2   8  -2    3.20    1.50
   2  -8   2    0.20    1.10
  -3   8  -2    2.30    1.30
  -3   8  -2    0.10    1.10
  -3   8  -2    0.30    1.30
   3  -8   2    3.00    1.50
  -4   8  -2   35.40    3.10
  -4   8  -2   38.20    3.60
  -4   8  -2   37.70    4.10
  -5   8  -2    3.00    2.00
  -5   8  -2    1.80    1.30
  -5   8  -2    0.40    1.60
   9   7  -2   -0.60    1.30
  -9  -7   2   -0.60    1.80
  -9  -7   2    0.10    1.30
   8   7  -2   13.20    2.20
  -8  -7   2   16.50    3.10
  -8  -7   2   12.30    2.20
  -8  -7   2   15.20    2.80
   7   7  -2   26.70    2.50
  -7  -7   2   23.20    3.00
  -7  -7   2   20.20    2.30
  -7  -7   2   25.50    2.70
  -7  -7   2   23.00    2.60
  -7  -7   2   22.50    2.90
   6   7  -2   33.40    2.70
  -6  -7   2   28.20    2.70
  -6  -7   2   32.20    2.60
  -6  -7   2   31.30    2.60
  -6  -7   2   31.10    3.30
  -6  -7   2   37.00    3.40
  -6  -7   2   29.40    2.70
   5   7  -2   30.20    2.50
  -5  -7   2   31.10    3.00
  -5  -7   2   28.10    2.50
  -5  -7   2   27.00    2.30
  -5  -7   2   26.70    2.90
  -5  -7   2   27.20    2.50
  -5  -7   2   30.50    2.80
   4   7  -2    1.00    1.00
  -4  -7   2    1.20    1.20
  -4  -7   2   -1.20    0.70
  -4  -7   2   -0.30    0.80
  -4  -7   2   -0.30    0.90
  -4  -7   2   -0.10    0.90
  -4  -7   2    0.30    0.70
   3   7  -2   70.39    3.40
   3   7  -2   70.89    3.20
  -3  -7   2   63.39    3.00
  -3  -7   2   66.89    3.80
  -3  -7   2   58.09    3.60
  -3  -7   2   65.39    4.20
  -3  -7   2   65.89    3.60
  -3  -7   2   69.79    4.20
   2   7  -2    3.50    1.10
   2   7  -2    2.80    1.10
  -2  -7   2    1.00    1.00
  -2  -7   2    3.40    1.00
  -2  -7   2    1.30    1.20
  -2  -7   2    2.00    1.00
  -2  -7   2    1.70    1.10
  -2  -7   2    1.70    1.10
   1   7  -2   42.30    2.70
   1   7  -2   43.10    2.70
  -1  -7   2   36.90    2.90
  -1  -7   2   40.70    2.20
  -1  -7   2   35.00    2.60
  -1  -7   2   36.20    2.40
  -1  -7   2   40.40    3.20
  -1  -7   2   41.20    3.00
  -1  -7   2   49.70    3.00
   0   7  -2   69.09    3.50
   0   7  -2   59.69    3.30
   0   7  -2   64.99    3.60
   0  -7   2   67.09    4.00
   0  -7   2   66.79    3.40
   0  -7   2   65.09    4.10
   0  -7   2   69.09    3.30
   0  -7   2   59.39    3.70
  -1   7  -2   10.90    2.50
  -1   7  -2   13.80    1.90
  -1   7  -2   11.10    1.80
  -1   7  -2   14.80    1.80
   1  -7   2   12.60    1.40
   1  -7   2   13.70    1.70
   1  -7   2   14.40    1.80
   1  -7   2   12.00    2.30
  -2   7  -2   34.80    2.90
  -2   7  -2   35.90    2.70
  -2   7  -2   32.70    3.40
  -2   7  -2   32.70    2.70
   2  -7   2   34.50    2.50
   2  -7   2   35.40    3.10
  -3   7  -2    6.50    1.80
  -3   7  -2    9.40    1.80
  -3   7  -2    8.00    2.10
  -3   7  -2    6.80    1.70
  -3   7  -2    7.70    1.50
   3  -7   2    5.40    1.50
  -4   7  -2   20.20    2.20
  -4   7  -2   19.00    2.90
  -4   7  -2   17.60    2.50
  -4   7  -2   19.90    2.40
  -4   7  -2   18.60    2.60
   4  -7   2   18.40    2.40
  -5   7  -2   -0.70    1.00
  -5   7  -2    0.90    1.30
  -5   7  -2   -0.30    1.20
  -5   7  -2   -0.40    1.30
  -6   7  -2    3.60    1.70
  -6   7  -2    1.50    1.40
  -6   7  -2    2.40    1.80
  -6   7  -2    3.60    2.20
  10   6  -2    0.40    1.40
  10   6  -2    1.50    2.00
 -10  -6   2   -0.50    1.80
   9   6  -2    3.70    1.50
   9   6  -2    1.70    1.50
  -9  -6   2    1.30    1.90
   8   6  -2    8.90    1.90
  -8  -6   2    8.90    2.30
  -8  -6   2   10.50    1.80
  -8  -6   2    9.20    2.20
   7   6  -2   23.20    2.30
  -7  -6   2   26.40    3.00
  -7  -6   2   25.10    2.50
  -7  -6   2   31.50    2.80
  -7  -6   2   27.50    2.40
  -7  -6   2   27.80    3.00
   6   6  -2    9.90    1.70
  -6  -6   2    7.30    1.70
  -6  -6   2    8.20    1.50
  -6  -6   2    8.90    2.00
  -6  -6   2    9.20    1.60
  -6  -6   2    8.40    2.00
  -6  -6   2   10.10    1.80
   5   6  -2    4.20    1.20
  -5  -6   2    4.90    1.40
  -5  -6   2    3.70    1.10
  -5  -6   2    2.40    1.30
  -5  -6   2    2.90    1.00
  -5  -6   2    1.80    1.20
  -5  -6   2    2.80    1.20
   4   6  -2   -0.40    0.80
  -4  -6   2    0.00    0.70
  -4  -6   2    2.00    1.20
  -4  -6   2   -0.50    1.00
  -4  -6   2   -1.10    0.80
  -4  -6   2   -0.30    1.00
  -4  -6   2    0.00    0.80
   3   6  -2    1.90    1.00
   3   6  -2    2.30    0.90
  -3  -6   2    0.90    0.80
  -3  -6   2    2.10    1.00
  -3  -6   2    2.80    1.10
  -3  -6   2    0.40    1.10
  -3  -6   2    1.70    1.10
  -3  -6   2    2.40    0.80
   2   6  -2   14.30    1.60
   2   6  -2   15.70    1.70
  -2  -6   2   15.90    1.80
  -2  -6   2   13.10    1.80
  -2  -6   2   15.30    1.40
  -2  -6   2   18.20    2.00
  -2  -6   2   18.00    1.80
  -2  -6   2   15.20    1.80
   1   6  -2    0.90    0.90
   1   6  -2    0.70    0.80
   1   6  -2    1.10    0.80
  -1  -6   2    1.90    1.00
  -1  -6   2   -0.80    0.70
  -1  -6   2    1.10    0.70
  -1  -6   2    1.90    1.00
  -1  -6   2    0.80    1.00
  -1  -6   2    1.60    0.70
  -1  -6   2   -0.40    0.60
   0   6  -2   81.49    2.70
   0   6  -2   87.69    3.70
   0   6  -2   85.19    3.80
   0   6  -2   89.69    4.90
   0   6  -2   79.99    3.60
   0  -6   2   84.59    3.60
   0  -6   2   79.69    4.00
   0  -6   2   76.89    4.20
   0  -6   2   86.19    3.50
   0  -6   2   86.79    3.40
   0  -6   2   85.19    2.80
   0  -6   2   81.49    4.10
  -1   6  -2    3.30    1.10
  -1   6  -2    1.00    1.00
  -1   6  -2    1.20    0.70
  -1   6  -2   -0.10    0.70
  -1   6  -2    0.70    1.00
   1  -6   2    0.10    0.80
   1  -6   2    1.20    1.00
   1  -6   2    1.20    0.80
   1  -6   2    1.10    0.70
  -2   6  -2   61.59    2.90
  -2   6  -2   64.29    3.40
  -2   6  -2   61.29    3.40
  -2   6  -2   61.39    3.50
  -2   6  -2   62.99    4.30
   2  -6   2   62.99    3.80
   2  -6   2   68.79    3.10
   2  -6   2   68.29    3.10
  -3   6  -2  208.18    6.90
  -3   6  -2  212.48    7.30
  -3   6  -2  209.68    9.00
  -3   6  -2  216.58    7.50
  -3   6  -2  209.58    6.50
   3  -6   2  207.68    7.80
  -4   6  -2    1.40    1.20
  -4   6  -2    2.40    1.30
  -4   6  -2    0.10    1.00
  -4   6  -2    2.10    1.20
  -4   6  -2   -0.20    1.00
   4  -6   2    3.10    1.60
  -5   6  -2    5.10    1.60
  -5   6  -2    4.00    1.60
  -5   6  -2    7.20    1.90
  -5   6  -2    2.80    1.30
  -5   6  -2    4.40    1.50
  -6   6  -2   -0.90    1.30
  -6   6  -2   -0.40    1.20
  -6   6  -2    0.30    1.10
  -6   6  -2   -0.70    1.10
  -7   6  -2    2.10    1.50
  -7   6  -2    2.20    1.70
  10   5  -2    0.20    1.70
  10   5  -2    0.00    1.20
 -10  -5   2    4.20    2.20
   9   5  -2    4.60    1.80
   9   5  -2    8.40    1.80
  -9  -5   2    5.50    2.00
   8   5  -2    2.80    1.60
   8   5  -2    4.60    1.50
  -8  -5   2    6.80    1.70
  -8  -5   2    3.30    1.80
  -8  -5   2    7.20    1.90
  -8  -5   2    6.30    2.10
   7   5  -2    1.90    1.10
  -7  -5   2    2.70    1.60
  -7  -5   2    3.80    1.60
  -7  -5   2    0.20    0.90
  -7  -5   2    3.40    1.20
   6   5  -2    0.90    0.90
  -6  -5   2    0.90    0.90
  -6  -5   2    0.80    1.00
  -6  -5   2    0.80    1.10
  -6  -5   2    0.60    0.80
  -6  -5   2    1.40    1.00
   5   5  -2    2.40    1.00
  -5  -5   2    2.10    0.90
  -5  -5   2    2.80    0.90
  -5  -5   2    3.30    1.30
  -5  -5   2    5.40    1.60
  -5  -5   2    1.80    1.00
  -5  -5   2    3.10    1.00
   4   5  -2  196.98    5.80
   4   5  -2  203.78    5.20
  -4  -5   2  187.38    6.60
  -4  -5   2  194.98    5.90
  -4  -5   2  188.88    6.50
  -4  -5   2  197.08    6.90
  -4  -5   2  183.28    5.60
  -4  -5   2  194.98    7.30
   3   5  -2  261.27    6.30
   3   5  -2  239.28    6.60
  -3  -5   2  245.28    7.80
  -3  -5   2  241.88    8.20
  -3  -5   2  241.08    6.40
  -3  -5   2  241.28    7.40
  -3  -5   2  244.08    6.80
  -3  -5   2  236.08    7.70
   2   5  -2  213.88    5.60
   2   5  -2  218.58    5.90
  -2  -5   2  203.88    5.90
  -2  -5   2  193.98    6.20
  -2  -5   2  201.18    4.40
  -2  -5   2  210.28    5.50
  -2  -5   2  193.38    7.00
  -2  -5   2  201.08    6.80
  -2  -5   2  205.58    6.80
   1   5  -2   47.50    2.40
   1   5  -2   49.00    2.40
  -1  -5   2   46.90    2.80
  -1  -5   2   52.79    2.50
  -1  -5   2   41.10    2.40
  -1  -5   2   45.50    2.40
  -1  -5   2   44.00    2.00
  -1  -5   2   45.50    1.70
  -1  -5   2   52.99    3.10
  -1  -5   2   46.90    2.90
   0   5  -2  300.07    7.80
   0   5  -2  281.87    7.70
   0   5  -2  285.77    6.80
   0   5  -2  295.87    9.80
   0   5  -2  299.47    8.10
   0  -5   2  299.27    7.50
   0  -5   2  296.57    8.70
   0  -5   2  289.67    8.90
   0  -5   2  297.07    7.80
   0  -5   2  301.27    7.60
   0  -5   2  296.27    9.00
   0  -5   2  310.07    6.70
  -1   5  -2    2.00    1.00
  -1   5  -2    2.20    0.90
  -1   5  -2    1.80    0.70
  -1   5  -2    0.80    0.90
  -1   5  -2    0.80    0.80
   1  -5   2    2.40    0.90
   1  -5   2    2.00    0.50
   1  -5   2    2.20    0.80
   1  -5   2    2.60    0.70
   1  -5   2    0.80    0.70
   1  -5   2    1.30    0.90
  -2   5  -2  166.08    5.50
  -2   5  -2  156.18    5.60
  -2   5  -2  174.68    5.10
  -2   5  -2  165.78    7.00
  -2   5  -2  165.98    5.60
   2  -5   2  173.78    5.40
   2  -5   2  169.08    6.30
   2  -5   2  168.98    4.90
   2  -5   2  171.68    5.20
  -3   5  -2    8.80    1.30
  -3   5  -2    6.90    1.90
  -3   5  -2    7.90    1.60
  -3   5  -2   10.40    1.70
  -3   5  -2    7.80    1.60
   3  -5   2   10.60    1.70
   3  -5   2   10.60    1.20
   3  -5   2    7.50    1.30
  -4   5  -2  102.09    4.40
  -4   5  -2  114.09    5.10
  -4   5  -2  105.19    4.40
  -4   5  -2  103.39    4.90
  -4   5  -2  116.99    6.00
   4  -5   2  103.09    4.80
  -5   5  -2    1.20    1.20
  -5   5  -2    1.60    1.10
  -5   5  -2    0.30    0.90
  -5   5  -2   -0.40    1.00
  -5   5  -2   -0.70    1.10
  -6   5  -2   17.60    2.50
  -6   5  -2   22.80    2.90
  -6   5  -2   22.60    2.40
  -6   5  -2   22.70    2.40
  -6   5  -2   23.20    2.90
  -7   5  -2    6.40    1.80
  -7   5  -2    3.50    1.80
  -7   5  -2    3.30    1.60
  -7   5  -2    8.90    2.30
  -8   5  -2   -0.40    1.70
  10   4  -2    0.00    1.20
  10   4  -2    0.30    1.50
 -10  -4   2   -1.10    1.30
   9   4  -2    3.10    1.60
   9   4  -2    1.40    1.10
  -9  -4   2    1.00    1.60
  -9  -4   2    0.70    1.30
  -9  -4   2   -0.30    1.10
   8   4  -2   23.20    3.00
   8   4  -2   28.50    2.50
  -8  -4   2   29.70    2.90
  -8  -4   2   34.90    3.10
  -8  -4   2   30.90    3.10
  -8  -4   2   28.00    3.20
   7   4  -2   10.70    1.80
   7   4  -2   10.00    2.20
  -7  -4   2   12.30    1.80
  -7  -4   2   12.10    2.20
  -7  -4   2   10.70    2.10
  -7  -4   2   12.00    1.90
  -7  -4   2   12.50    2.10
   6   4  -2   48.00    2.80
  -6  -4   2   54.69    3.60
  -6  -4   2   52.69    2.80
  -6  -4   2   52.09    2.80
  -6  -4   2   49.20    3.40
  -6  -4   2   54.19    2.50
  -6  -4   2   54.79    3.40
  -6  -4   2   45.40    3.20
   5   4  -2    1.00    0.90
  -5  -4   2    1.20    0.70
  -5  -4   2    0.90    0.70
  -5  -4   2    0.90    1.00
  -5  -4   2    0.30    0.80
  -5  -4   2    2.20    0.70
  -5  -4   2    1.30    0.70
  -5  -4   2    1.50    1.00
  -5  -4   2    0.00    0.90
   4   4  -2    3.20    0.90
  -4  -4   2    3.40    0.90
  -4  -4   2    5.40    1.40
  -4  -4   2    2.20    0.80
  -4  -4   2    2.60    0.60
  -4  -4   2    3.20    1.10
  -4  -4   2    2.20    0.80
  -4  -4   2    2.70    0.90
   3   4  -2    7.10    1.10
   3   4  -2   10.20    1.00
  -3  -4   2    6.80    1.00
  -3  -4   2    9.10    1.50
  -3  -4   2    8.40    0.70
  -3  -4   2    8.10    1.20
  -3  -4   2    7.80    1.20
  -3  -4   2    7.30    1.30
  -3  -4   2    6.80    1.20
   2   4  -2   47.60    2.00
   2   4  -2   46.30    2.20
  -2  -4   2   42.90    2.50
  -2  -4   2   47.40    1.40
  -2  -4   2   45.00    2.40
  -2  -4   2   43.30    2.20
  -2  -4   2   47.50    2.10
  -2  -4   2   44.00    2.80
  -2  -4   2   47.60    2.70
   1   4  -2  101.99    3.40
   1   4  -2  106.19    3.40
  -1  -4   2   99.39    3.50
  -1  -4   2  102.59    3.40
  -1  -4   2   97.59    4.00
  -1  -4   2  101.09    3.60
  -1  -4   2  105.79    3.10
  -1  -4   2  100.09    2.70
  -1  -4   2  103.29    4.20
  -1  -4   2  103.59    4.00
   0   4  -2  362.36    8.00
   0   4  -2  361.76   10.80
   0   4  -2  361.16    8.70
   0   4  -2  362.96    8.90
   0   4  -2  370.06    8.70
   0  -4   2  360.06    8.30
   0  -4   2  359.96    7.70
   0  -4   2  360.56    9.80
   0  -4   2  370.86    8.90
   0  -4   2  352.66   10.00
   0  -4   2  366.36    9.60
   0  -4   2  361.06    8.50
  -1   4  -2   14.00    1.70
  -1   4  -2   14.00    1.50
  -1   4  -2   16.50    1.20
  -1   4  -2   14.80    1.40
  -1   4  -2   17.00    1.50
   1  -4   2   15.20    1.20
   1  -4   2   13.30    1.30
   1  -4   2   16.40    1.20
   1  -4   2   12.30    1.50
   1  -4   2   15.40    1.30
  -2   4  -2   41.40    2.10
  -2   4  -2   43.70    2.50
  -2   4  -2   41.40    3.00
  -2   4  -2   39.70    2.20
  -2   4  -2   42.90    2.50
   2  -4   2   39.70    2.50
   2  -4   2   43.10    2.10
   2  -4   2   38.90    2.00
   2  -4   2   40.00    1.40
   2  -4   2   40.30    2.00
  -3   4  -2  194.08    7.50
  -3   4  -2  191.48    5.90
  -3   4  -2  187.38    6.30
  -3   4  -2  195.78    5.80
  -3   4  -2  194.88    6.20
   3  -4   2  198.48    5.10
   3  -4   2  185.58    6.40
   3  -4   2  197.68    5.80
  -4   4  -2    9.10    1.50
  -4   4  -2   10.90    1.80
  -4   4  -2   10.40    1.80
  -4   4  -2   10.60    1.80
  -4   4  -2    9.20    1.50
   4  -4   2   11.50    1.50
   4  -4   2   10.30    1.30
  -5   4  -2   34.80    2.50
  -5   4  -2   26.00    2.50
  -5   4  -2   36.40    3.10
  -5   4  -2   29.50    2.70
  -5   4  -2   35.60    2.50
  -6   4  -2  108.29    5.40
  -6   4  -2  111.09    5.80
  -6   4  -2  106.69    4.60
  -6   4  -2  110.79    4.90
  -6   4  -2  109.09    5.50
  -7   4  -2    0.40    1.00
  -7   4  -2    3.40    1.40
  -7   4  -2    0.80    1.30
  -7   4  -2    1.60    1.70
  -7   4  -2    1.50    1.40
  -8   4  -2   12.10    2.60
  10   3  -2    2.10    1.70
  10   3  -2    3.10    1.50
 -10  -3   2    7.70    2.30
   9   3  -2    2.30    1.40
   9   3  -2    3.90    1.80
  -9  -3   2    3.40    1.60
  -9  -3   2    4.60    1.90
   8   3  -2   12.30    2.00
   8   3  -2   11.40    2.50
  -8  -3   2    9.00    2.20
  -8  -3   2    6.70    1.70
  -8  -3   2    9.10    1.70
  -8  -3   2    9.20    2.20
  -8  -3   2    7.20    1.90
   7   3  -2   34.90    2.50
   7   3  -2   33.70    3.20
  -7  -3   2   34.70    3.10
  -7  -3   2   33.00    2.90
  -7  -3   2   33.70    2.90
  -7  -3   2   35.10    2.30
  -7  -3   2   41.70    3.00
  -7  -3   2   32.50    2.90
   6   3  -2   11.40    1.50
   6   3  -2    8.70    1.90
  -6  -3   2    8.20    1.40
  -6  -3   2    9.70    1.40
  -6  -3   2    7.70    1.70
  -6  -3   2    9.90    1.70
  -6  -3   2    9.30    1.50
  -6  -3   2    8.10    1.70
   5   3  -2   17.50    1.60
  -5  -3   2   19.30    1.60
  -5  -3   2   15.70    1.60
  -5  -3   2   18.80    1.80
  -5  -3   2   15.20    2.00
  -5  -3   2   16.90    1.90
  -5  -3   2   19.10    1.40
  -5  -3   2   20.10    1.40
  -5  -3   2   18.20    1.80
  -5  -3   2   16.90    1.80
   4   3  -2  272.87    7.00
  -4  -3   2  259.87    6.70
  -4  -3   2  271.77    8.20
  -4  -3   2  290.77    8.50
  -4  -3   2  280.17    7.50
  -4  -3   2  260.17    6.80
  -4  -3   2  283.57    6.60
  -4  -3   2  281.97    7.90
  -4  -3   2  270.47    7.80
   3   3  -2    1.50    0.70
  -3  -3   2    1.20    0.60
  -3  -3   2    1.00    0.70
  -3  -3   2    0.50    0.90
  -3  -3   2    2.10    0.70
  -3  -3   2    0.10    0.60
  -3  -3   2    1.80    0.90
  -3  -3   2    1.40    0.80
  -3  -3   2    2.50    0.50
   2   3  -2  188.38    4.90
  -2  -3   2  198.78    6.10
  -2  -3   2  187.78    4.30
  -2  -3   2  193.78    4.80
  -2  -3   2  185.78    4.90
  -2  -3   2  193.18    5.70
  -2  -3   2  183.18    5.40
  -2  -3   2  199.58    5.90
   1   3  -2   35.40    1.60
   1   3  -2   35.40    1.70
  -1  -3   2   35.20    2.00
  -1  -3   2   35.60    2.00
  -1  -3   2   35.30    1.50
  -1  -3   2   36.10    1.30
  -1  -3   2   35.20    1.90
  -1  -3   2   32.60    2.10
   0   3  -2    1.50    0.60
   0   3  -2    2.20    0.80
   0   3  -2    1.50    0.40
   0  -3   2    1.30    0.60
   0  -3   2    1.30    0.80
   0  -3   2    1.60    0.50
   0  -3   2    0.80    0.70
   0  -3   2    1.00    0.40
   0  -3   2    1.90    0.70
  -1   3  -2  330.47    9.60
  -1   3  -2  319.97    7.40
  -1   3  -2  325.97    7.80
  -1   3  -2  328.37    7.80
  -1   3  -2  316.57    7.90
   1  -3   2  325.77    7.10
   1  -3   2  335.87    7.80
   1  -3   2  314.87    8.10
   1  -3   2  331.47    8.70
   1  -3   2  325.27    7.20
  -2   3  -2  535.75   12.10
  -2   3  -2  550.84   12.70
  -2   3  -2  537.15   12.20
  -2   3  -2  530.75   14.60
   2  -3   2  535.25   13.30
   2  -3   2  545.25   12.40
   2  -3   2  563.64   12.50
   2  -3   2  563.94   11.20
  -3   3  -2  564.34   13.60
  -3   3  -2  572.64   13.00
  -3   3  -2  582.24   13.30
  -3   3  -2  574.14   13.10
  -3   3  -2  562.84   15.60
   3  -3   2  563.04   12.60
   3  -3   2  584.14   13.40
   3  -3   2  557.64   13.90
   3  -3   2  560.44   11.50
  -4   3  -2  326.27    9.30
  -4   3  -2  315.47    9.10
  -4   3  -2  341.17   10.50
  -4   3  -2  345.57    9.00
  -4   3  -2  330.57    8.60
   4  -3   2  338.17    9.30
   4  -3   2  343.77    9.00
  -5   3  -2   13.80    1.60
  -5   3  -2   14.20    2.00
  -5   3  -2   13.00    1.70
  -5   3  -2   16.30    2.00
  -5   3  -2   11.90    1.80
   5  -3   2   17.50    1.60
   5  -3   2   15.00    1.60
  -6   3  -2    0.30    1.10
  -6   3  -2    0.40    0.90
  -6   3  -2   -0.40    1.00
  -6   3  -2   -0.70    0.80
  -6   3  -2   -0.30    0.90
  -7   3  -2   71.79    4.10
  -7   3  -2   76.09    4.70
  -7   3  -2   70.39    4.60
  -7   3  -2   65.29    4.10
  -7   3  -2   74.89    3.70
  -8   3  -2   -0.40    1.20
  -8   3  -2   -0.30    1.20
  -8   3  -2   -0.30    0.90
  -9   3  -2    2.10    1.60
  10   2  -2    2.70    1.50
  10   2  -2    1.60    1.60
 -10  -2   2    1.00    1.60
 -10  -2   2    1.50    1.50
   9   2  -2    4.90    1.50
   9   2  -2    4.90    1.80
  -9  -2   2    5.10    1.60
  -9  -2   2    2.80    1.60
  -9  -2   2    4.90    1.90
   8   2  -2   -0.20    1.20
   8   2  -2    1.20    1.10
  -8  -2   2    2.60    1.50
  -8  -2   2    0.60    1.20
  -8  -2   2    5.20    1.80
  -8  -2   2    0.70    1.00
  -8  -2   2    3.80    1.30
   7   2  -2   32.30    2.40
   7   2  -2   24.30    2.80
  -7  -2   2   30.90    2.30
  -7  -2   2   26.70    2.70
  -7  -2   2   30.80    2.70
  -7  -2   2   28.70    2.60
  -7  -2   2   27.40    2.90
   6   2  -2   38.00    2.40
   6   2  -2   39.20    3.10
  -6  -2   2   35.50    2.80
  -6  -2   2   36.00    2.70
  -6  -2   2   36.10    2.70
  -6  -2   2   40.20    2.40
  -6  -2   2   38.70    2.60
  -6  -2   2   37.50    2.80
   5   2  -2   98.39    3.70
   5   2  -2   90.99    4.50
  -5  -2   2   94.49    4.20
  -5  -2   2   91.79    3.90
  -5  -2   2   94.59    4.00
  -5  -2   2   94.89    4.00
  -5  -2   2  101.49    3.20
  -5  -2   2  101.09    3.50
  -5  -2   2   94.29    4.20
  -5  -2   2   95.39    3.10
   4   2  -2  443.26   10.30
  -4  -2   2  456.75   12.00
  -4  -2   2  471.95   10.70
  -4  -2   2  452.95    9.60
  -4  -2   2  457.55   10.30
  -4  -2   2  452.15   11.10
  -4  -2   2  457.35   11.40
  -4  -2   2  436.06   10.70
  -4  -2   2  464.45   11.80
   3   2  -2   91.39    3.00
  -3  -2   2   87.39    3.50
  -3  -2   2   93.49    3.00
  -3  -2   2   96.99    3.10
  -3  -2   2   94.09    3.30
  -3  -2   2   95.49    3.50
  -3  -2   2   95.19    3.60
  -3  -2   2   89.79    3.60
  -3  -2   2   95.49    2.80
   2   2  -2   29.50    1.50
  -2  -2   2   29.40    1.50
  -2  -2   2   32.50    1.80
  -2  -2   2   33.50    1.50
  -2  -2   2   30.10    1.80
  -2  -2   2   33.20    1.90
  -2  -2   2   29.70    1.70
  -2  -2   2   32.40    1.60
  -2  -2   2   30.60    1.20
   1   2  -2   45.10    1.80
  -1  -2   2   48.70    2.00
  -1  -2   2   47.90    2.20
  -1  -2   2   47.00    1.50
  -1  -2   2   48.00    2.10
  -1  -2   2   50.29    2.10
  -1  -2   2   46.20    1.70
  -1  -2   2   45.20    1.80
   0   2  -2   45.30    1.80
   0   2  -2   42.30    1.40
   0  -2   2   43.80    1.50
   0  -2   2   45.10    2.00
   0  -2   2   43.30    2.00
   0  -2   2   46.20    1.70
   0  -2   2   45.80    1.70
  -1   2  -2   84.09    2.70
  -1   2  -2   82.39    2.50
  -1   2  -2   88.29    3.40
  -1   2  -2   83.29    2.70
   1  -2   2   82.89    2.40
   1  -2   2   87.79    2.70
   1  -2   2   86.39    3.10
   1  -2   2   85.59    2.50
   1  -2   2   83.49    2.10
  -2   2  -2  214.68    5.70
  -2   2  -2  215.18    6.70
  -2   2  -2  214.68    5.50
  -2   2  -2  211.08    5.80
   2  -2   2  223.28    4.90
   2  -2   2  223.38    5.50
   2  -2   2  214.58    6.00
   2  -2   2  214.98    5.30
  -3   2  -2    0.40    0.60
  -3   2  -2    0.10    0.50
  -3   2  -2    1.40    0.80
  -3   2  -2    0.60    0.70
  -3   2  -2    1.40    0.80
   3  -2   2    1.10    0.50
   3  -2   2    1.50    0.40
   3  -2   2    2.00    0.70
   3  -2   2    0.10    0.40
  -4   2  -2    1.90    0.80
  -4   2  -2    1.70    0.90
  -4   2  -2    2.10    1.00
  -4   2  -2    1.80    0.90
  -4   2  -2    3.90    0.90
   4  -2   2    1.20    0.60
   4  -2   2    1.90    0.60
   4  -2   2    1.40    0.60
  -5   2  -2   32.40    2.30
  -5   2  -2   32.90    2.00
  -5   2  -2   33.30    2.40
  -5   2  -2   33.50    2.60
  -5   2  -2   35.50    2.60
   5  -2   2   36.10    2.10
   5  -2   2   34.60    2.20
  -6   2  -2    7.80    1.40
  -6   2  -2    5.80    1.60
  -6   2  -2    8.90    1.50
  -6   2  -2    7.20    1.70
  -6   2  -2    8.60    1.60
   6  -2   2   11.70    1.50
  -7   2  -2    4.40    1.60
  -7   2  -2    8.10    1.40
  -7   2  -2    8.20    1.50
  -7   2  -2    5.90    1.60
  -7   2  -2    6.60    1.80
  -8   2  -2   27.00    2.80
  -8   2  -2   20.20    2.80
  -8   2  -2   35.20    3.60
  -8   2  -2   23.90    2.30
  -9   2  -2    3.20    1.80
  10   1  -2    4.10    1.60
  10   1  -2    4.50    1.90
 -10  -1   2    6.80    1.90
 -10  -1   2    2.50    1.70
   9   1  -2    0.80    1.20
   9   1  -2   -0.80    1.10
  -9  -1   2    2.20    1.60
  -9  -1   2    1.50    1.30
  -9  -1   2   -0.70    1.30
   8   1  -2   -0.10    0.90
   8   1  -2   -0.30    1.10
  -8  -1   2   -0.80    0.80
  -8  -1   2    2.40    1.50
  -8  -1   2   -0.20    1.00
  -8  -1   2    1.00    1.40
   7   1  -2   13.20    2.10
   7   1  -2   14.60    1.90
  -7  -1   2   13.80    1.80
  -7  -1   2   13.20    1.90
  -7  -1   2   12.80    2.20
  -7  -1   2   14.10    2.00
  -7  -1   2    9.40    2.00
   6   1  -2    3.40    1.30
   6   1  -2    2.50    1.00
  -6  -1   2    0.70    0.90
  -6  -1   2    3.50    1.20
  -6  -1   2    2.30    1.20
  -6  -1   2    2.40    1.00
  -6  -1   2    1.00    1.10
   5   1  -2    7.10    1.20
   5   1  -2    5.90    1.50
  -5  -1   2    6.10    1.40
  -5  -1   2    5.70    1.20
  -5  -1   2    3.90    1.00
  -5  -1   2    4.30    1.10
  -5  -1   2    5.00    1.30
  -5  -1   2    5.70    1.10
   4   1  -2    0.50    0.70
   4   1  -2    0.10    0.60
  -4  -1   2   -1.10    0.60
  -4  -1   2    0.20    0.80
  -4  -1   2    0.10    0.50
  -4  -1   2   -0.20    0.50
  -4  -1   2    1.00    0.70
  -4  -1   2    0.70    0.60
  -4  -1   2    0.70    0.80
   3   1  -2    6.00    1.20
   3   1  -2    5.60    0.90
  -3  -1   2    5.70    1.10
  -3  -1   2    5.80    0.80
  -3  -1   2    6.90    0.70
  -3  -1   2    6.00    0.80
  -3  -1   2    4.20    0.90
  -3  -1   2    5.30    1.00
  -3  -1   2    5.20    0.90
  -3  -1   2    4.60    1.00
   2   1  -2  109.59    3.00
  -2  -1   2   99.69    3.40
  -2  -1   2  104.89    2.90
  -2  -1   2  114.89    3.20
  -2  -1   2  115.29    3.40
  -2  -1   2  112.39    3.50
  -2  -1   2  105.69    2.70
  -2  -1   2  111.19    2.90
  -2  -1   2  106.79    3.30
   1   1  -2   57.09    1.80
  -1  -1   2   60.29    1.90
  -1  -1   2   60.19    2.00
  -1  -1   2   58.69    2.10
  -1  -1   2   56.39    1.70
  -1  -1   2   60.09    2.00
  -1  -1   2   57.89    1.70
   0   1  -2 9632.44  179.88
   0  -1   2 9396.26  194.78
   0  -1   2 9452.75  184.68
   0  -1   2 9688.63  185.68
   0  -1   2 9349.56  171.68
   0  -1   2 9264.77  201.78
   0  -1   2 9297.97  193.98
  -1   1  -2    3.30    0.60
  -1   1  -2    3.60    0.60
  -1   1  -2    4.60    0.80
   1  -1   2    5.00    0.50
   1  -1   2    4.10    0.80
   1  -1   2    4.30    0.60
   1  -1   2    3.60    0.60
  -2   1  -2  156.18    4.30
  -2   1  -2  159.88    4.30
  -2   1  -2  154.78    4.80
  -2   1  -2  153.28    4.20
  -2   1  -2  155.08    4.10
   2  -1   2  163.68    4.40
   2  -1   2  162.08    3.60
   2  -1   2  154.48    4.00
   2  -1   2  162.98    3.90
  -3   1  -2  456.95   10.50
  -3   1  -2  458.35   10.50
  -3   1  -2  448.76   11.60
  -3   1  -2  466.25   10.10
  -3   1  -2  480.85    9.30
  -3   1  -2  446.76   10.70
   3  -1   2  459.35    9.00
   3  -1   2  445.16   10.70
   3  -1   2  454.75   10.00
   3  -1   2  450.15   10.70
  -4   1  -2  183.98    5.90
  -4   1  -2  190.38    4.40
  -4   1  -2  198.48    5.60
  -4   1  -2  192.28    4.20
  -4   1  -2  186.08    5.80
  -4   1  -2  187.18    5.80
  -4   1  -2  188.58    5.20
   4  -1   2  184.78    5.60
   4  -1   2  186.08    4.60
   4  -1   2  187.28    5.40
   4  -1   2  188.08    4.30
  -5   1  -2    1.40    0.70
  -5   1  -2    0.80    0.90
  -5   1  -2    0.00    0.70
  -5   1  -2    1.70    0.80
  -5   1  -2    1.60    1.20
   5  -1   2    0.70    0.50
   5  -1   2   -0.20    0.50
  -6   1  -2   40.30    2.50
  -6   1  -2   43.30    2.40
  -6   1  -2   41.40    3.10
  -6   1  -2   47.60    3.20
  -6   1  -2   41.80    2.70
   6  -1   2   41.50    2.70
  -7   1  -2   11.80    1.80
  -7   1  -2    9.70    1.50
  -7   1  -2   11.10    1.50
  -7   1  -2   13.10    2.30
  -7   1  -2    7.50    1.90
   7  -1   2    8.30    1.70
  -8   1  -2   31.30    3.30
  -8   1  -2   26.40    2.60
  -8   1  -2   26.90    3.00
  -9   1  -2    1.40    1.40
  -9   1  -2    2.70    1.70
   9  -1   2    4.20    1.50
  10   0  -2    1.50    1.40
  10   0  -2    0.90    1.30
 -10   0   2   -0.30    1.60
   9   0  -2   17.40    2.50
   9   0  -2   13.70    2.10
  -9   0   2   15.30    2.80
  -9   0   2   11.20    2.20
   8   0  -2   12.90    1.90
   8   0  -2   14.10    2.10
  -8   0   2    8.10    2.20
  -8   0   2    7.80    1.90
  -8   0   2   13.50    2.00
  -8   0   2   12.00    2.30
   7   0  -2   14.20    1.80
   7   0  -2   11.90    1.90
  -7   0   2   18.20    2.00
  -7   0   2   17.90    2.30
  -7   0   2   16.90    2.20
  -7   0   2   11.50    2.20
   6   0  -2    1.30    1.00
   6   0  -2    1.00    0.80
  -6   0   2    1.00    0.90
  -6   0   2   -0.50    0.80
  -6   0   2    0.70    1.00
  -6   0   2    0.30    1.00
  -6   0   2    0.70    0.90
   5   0  -2   -0.70    0.70
   5   0  -2    1.20    0.80
  -5   0   2    1.30    0.80
  -5   0   2    1.30    1.10
  -5   0   2    0.50    0.50
  -5   0   2   -0.70    0.70
  -5   0   2    0.00    0.60
  -5   0   2    0.80    0.80
   4   0  -2   29.70    2.20
   4   0  -2   34.10    1.90
  -4   0   2   33.40    1.90
  -4   0   2   31.10    2.30
  -4   0   2   33.40    2.20
  -4   0   2   31.30    1.80
  -4   0   2   30.70    2.10
  -4   0   2   32.10    1.70
   3   0  -2   60.49    2.30
   3   0  -2   65.59    2.90
  -3   0   2   64.69    2.40
  -3   0   2   65.79    2.30
  -3   0   2   61.29    2.60
  -3   0   2   64.39    2.80
  -3   0   2   62.49    2.40
  -3   0   2   65.29    2.80
   2   0  -2  844.62   18.90
   2   0  -2  845.22   16.80
  -2   0   2  835.52   17.40
  -2   0   2  854.71   18.20
  -2   0   2  836.42   17.10
  -2   0   2  820.12   19.10
  -2   0   2  856.41   17.50
  -2   0   2  884.41   17.90
   1   0  -2    1.60    0.50
   1   0  -2    0.80    0.40
  -1   0   2    1.40    0.40
  -1   0   2    1.10    0.40
  -1   0   2    1.80    0.50
  -1   0   2    1.60    0.40
  -1   0   2    0.90    0.40
  -1   0   2    1.50    0.50
  -1   0   2    1.40    0.30
   0   0  -2   72.59    1.60
   0   0   2   67.89    1.90
   0   0   2   72.39    1.90
   0   0   2   73.29    1.90
   0   0   2   73.29    2.10
  -1   0  -2  210.08    4.60
  -1   0  -2  223.18    4.70
  -1   0  -2  203.78    4.70
   1   0   2  214.38    5.00
   1   0   2  216.18    4.60
  -2   0  -2 1971.10   39.00
  -2   0  -2 1948.80   43.20
  -2   0  -2 1973.90   38.30
  -2   0  -2 1894.21   38.70
   2   0   2 1969.00   40.40
  -3   0  -2   13.20    1.20
  -3   0  -2   11.60    1.30
  -3   0  -2   15.50    1.00
  -3   0  -2   14.50    1.00
  -3   0  -2   14.00    1.00
  -3   0  -2   13.60    1.40
  -3   0  -2   13.70    1.30
   3   0   2   13.50    0.90
   3   0   2   13.80    1.20
  -4   0  -2  698.53   15.20
  -4   0  -2  684.33   15.30
  -4   0  -2  680.33   16.80
  -4   0  -2  689.53   14.50
  -4   0  -2  699.93   13.80
  -4   0  -2  663.43   16.20
  -4   0  -2  679.43   13.50
  -4   0  -2  698.33   14.50
  -4   0  -2  697.73   15.70
   4   0   2  663.13   13.10
   4   0   2  678.23   15.00
   4   0   2  678.63   15.40
   4   0   2  705.43   16.20
  -5   0  -2  214.48    5.70
  -5   0  -2  215.38    6.30
  -5   0  -2  212.38    5.60
  -5   0  -2  215.08    5.00
  -5   0  -2  208.98    6.10
  -5   0  -2  211.98    6.60
  -5   0  -2  212.18    7.10
  -5   0  -2  208.38    6.70
   5   0   2  215.18    5.50
   5   0   2  209.38    6.60
   5   0   2  217.78    5.90
   5   0   2  205.88    4.70
  -6   0  -2    0.70    0.70
  -6   0  -2   -1.50    0.70
  -6   0  -2   -1.00    0.60
  -6   0  -2    0.20    0.90
  -6   0  -2   -0.80    0.60
   6   0   2    1.30    0.80
  -7   0  -2  130.89    5.20
  -7   0  -2  119.29    5.80
  -7   0  -2  125.59    5.60
  -7   0  -2  130.49    5.90
   7   0   2  133.39    5.60
  -8   0  -2    1.20    1.60
  -8   0  -2   -1.50    0.90
  -8   0  -2   -0.40    1.30
   8   0   2   -0.10    0.90
   8   0   2    0.40    1.00
  -9   0  -2    2.40    1.60
  -9   0  -2    0.40    1.30
   9   0   2    2.10    1.20
 -10   0  -2    0.90    1.50
  10   0   2   -0.70    1.10
   9  -1  -2   -0.50    1.10
   9  -1  -2    1.00    1.30
  -9   1   2    1.40    1.60
  -9   1   2   -0.40    1.10
   8  -1  -2   -0.40    1.00
   8  -1  -2   -0.50    1.10
  -8   1   2    0.60    1.10
  -8   1   2    0.60    1.40
  -8   1   2   -0.90    1.10
  -8   1   2   -0.70    1.00
   7  -1  -2    0.30    0.90
   7  -1  -2    0.70    0.90
  -7   1   2    1.50    1.50
  -7   1   2    0.00    0.90
  -7   1   2    3.90    1.50
  -7   1   2    1.80    1.10
   6  -1  -2   -0.30    0.80
   6  -1  -2   -0.20    0.90
   6  -1  -2   -0.60    0.70
  -6   1   2   -0.80    0.80
  -6   1   2    0.30    1.10
  -6   1   2   -1.30    0.80
  -6   1   2   -1.00    0.90
   5  -1  -2  129.49    5.30
   5  -1  -2  136.19    4.00
  -5   1   2  130.49    5.40
  -5   1   2  129.99    5.20
  -5   1   2  133.09    5.40
  -5   1   2  130.39    4.70
  -5   1   2  132.29    4.20
  -5   1   2  130.39    3.80
  -5   1   2  128.19    5.00
   4  -1  -2  275.87    6.40
   4  -1  -2  258.37    8.00
   4  -1  -2  264.47    6.00
  -4   1   2  264.37    8.00
  -4   1   2  267.07    7.20
  -4   1   2  268.77    8.40
  -4   1   2  268.97    7.40
  -4   1   2  269.97    6.30
  -4   1   2  264.07    7.70
  -4   1   2  280.27    6.40
  -4   1   2  261.37    6.60
   3  -1  -2  554.14   11.60
   3  -1  -2  554.44   11.30
   3  -1  -2  540.75   13.40
  -3   1   2  539.75   12.30
  -3   1   2  537.05   11.80
  -3   1   2  545.35   12.70
  -3   1   2  540.45   14.20
  -3   1   2  551.14   13.50
  -3   1   2  562.04   12.30
  -3   1   2  562.84   11.90
   2  -1  -2 1770.52   37.60
   2  -1  -2 1744.63   36.10
   2  -1  -2 1758.62   33.20
  -2   1   2 1787.52   40.20
  -2   1   2 1708.03   38.30
  -2   1   2 1712.03   34.20
  -2   1   2 1771.12   35.70
  -2   1   2 1770.32   34.90
  -2   1   2 1752.42   35.20
  -2   1   2 1804.12   36.40
   1  -1  -2  989.30   20.20
   1  -1  -2  973.70   20.90
  -1   1   2  927.91   19.50
  -1   1   2  988.00   19.70
  -1   1   2  986.60   22.50
  -1   1   2  965.60   20.20
  -1   1   2  978.80   18.90
  -1   1   2  937.71   21.10
  -1   1   2  959.30   19.40
   0  -1  -2 1537.45   30.30
   0  -1  -2 1393.06   30.30
   0  -1  -2 1405.66   28.60
   0  -1  -2 1407.46   30.70
   0   1   2 1448.56   28.60
   0   1   2 1440.46   28.60
   0   1   2 1468.35   30.20
   0   1   2 1503.35   32.60
  -1  -1  -2    2.20    0.40
  -1  -1  -2    1.90    0.60
  -1  -1  -2    2.60    0.40
  -1  -1  -2    2.40    0.50
  -1  -1  -2    2.40    0.50
  -1  -1  -2    2.50    0.70
  -1  -1  -2    2.40    0.40
   1   1   2    1.70    0.40
   1   1   2    2.50    0.50
  -2  -1  -2 1103.29   22.50
  -2  -1  -2 1113.79   23.10
  -2  -1  -2 1126.29   25.20
  -2  -1  -2 1199.48   22.60
  -2  -1  -2 1173.98   23.30
  -2  -1  -2 1180.58   23.50
  -2  -1  -2 1170.88   24.80
  -3  -1  -2   45.70    2.20
  -3  -1  -2   45.50    1.60
  -3  -1  -2   49.80    2.30
  -3  -1  -2   47.60    1.60
  -3  -1  -2   51.29    2.20
  -3  -1  -2   45.30    1.90
  -3  -1  -2   47.60    2.00
  -3  -1  -2   46.90    2.20
  -4  -1  -2  258.87    6.50
  -4  -1  -2  250.47    6.90
  -4  -1  -2  240.78    6.00
  -4  -1  -2  252.87    5.80
  -4  -1  -2  261.67    5.90
  -4  -1  -2  254.87    7.40
  -4  -1  -2  257.07    6.90
  -4  -1  -2  248.28    7.00
  -4  -1  -2  256.37    6.50
  -5  -1  -2    8.40    1.20
  -5  -1  -2    9.90    1.50
  -5  -1  -2    8.90    1.00
  -5  -1  -2    8.70    1.40
  -5  -1  -2    9.80    1.30
  -5  -1  -2   10.40    1.20
  -5  -1  -2    7.40    0.90
  -5  -1  -2   10.60    1.10
  -5  -1  -2    9.50    1.40
   5   1   2    7.40    1.20
  -6  -1  -2   72.09    3.90
  -6  -1  -2   79.29    3.40
  -6  -1  -2   73.49    2.70
  -6  -1  -2   78.99    2.90
  -6  -1  -2   74.59    3.90
  -6  -1  -2   75.79    3.80
  -6  -1  -2   75.79    3.40
   6   1   2   73.19    3.80
   6   1   2   69.69    3.20
  -7  -1  -2   25.10    2.50
  -7  -1  -2   28.80    2.80
  -7  -1  -2   33.20    2.80
  -7  -1  -2   28.20    2.30
   7   1   2   29.30    2.60
   7   1   2   29.00    2.20
  -8  -1  -2    4.50    1.50
  -8  -1  -2    3.00    1.50
  -8  -1  -2    6.10    1.80
  -8  -1  -2    3.50    1.30
   8   1   2    4.10    1.30
   8   1   2    5.60    1.80
  -9  -1  -2    0.60    1.20
  -9  -1  -2    1.20    1.50
  -9  -1  -2   -1.30    1.50
  -9  -1  -2   -1.10    0.90
   9   1   2    2.40    1.10
   9   1   2    0.90    1.10
 -10  -1  -2    7.40    2.40
 -10  -1  -2    9.00    2.10
  10   1   2    8.40    2.00
   9  -2  -2    2.40    1.30
   9  -2  -2    3.00    1.60
  -9   2   2    1.50    1.60
   8  -2  -2   13.50    2.10
   8  -2  -2    8.50    1.80
  -8   2   2   11.90    2.40
  -8   2   2   14.80    2.90
  -8   2   2   13.30    2.10
   7  -2  -2    1.50    1.20
  -7   2   2    2.70    1.20
  -7   2   2    1.70    1.40
  -7   2   2    2.10    1.30
  -7   2   2    3.10    1.50
   6  -2  -2  120.09    5.40
  -6   2   2  119.19    5.20
  -6   2   2  117.39    5.60
  -6   2   2  117.29    4.90
  -6   2   2  113.59    5.40
  -6   2   2  132.09    5.80
   5  -2  -2   44.60    2.90
   5  -2  -2   46.20    2.10
  -5   2   2   45.00    3.10
  -5   2   2   37.70    2.80
  -5   2   2   43.00    3.00
  -5   2   2   46.60    2.70
  -5   2   2   45.30    2.90
  -5   2   2   42.50    2.10
   4  -2  -2    8.50    1.20
   4  -2  -2    8.60    1.00
   4  -2  -2    8.70    0.80
  -4   2   2    6.90    1.30
  -4   2   2    7.00    1.40
  -4   2   2    7.50    1.00
  -4   2   2   10.20    1.70
  -4   2   2    6.30    1.40
  -4   2   2    7.20    1.10
  -4   2   2    5.50    1.10
   3  -2  -2    1.70    0.70
   3  -2  -2    2.60    0.60
   3  -2  -2    1.40    0.50
  -3   2   2    3.60    1.00
  -3   2   2    1.30    0.80
  -3   2   2    2.30    0.70
  -3   2   2    2.50    0.70
  -3   2   2    2.60    1.00
  -3   2   2    2.50    0.60
  -3   2   2    3.80    0.90
  -3   2   2    1.70    0.30
   2  -2  -2  134.49    4.40
   2  -2  -2  133.49    3.70
   2  -2  -2  133.29    3.30
  -2   2   2  132.39    4.90
  -2   2   2  134.19    3.90
  -2   2   2  134.19    3.40
  -2   2   2  135.59    4.20
  -2   2   2  130.19    3.90
  -2   2   2  130.19    3.60
  -2   2   2  136.49    3.20
   1  -2  -2   64.99    2.30
   1  -2  -2   67.59    2.50
  -1   2   2   68.69    3.00
  -1   2   2   66.39    2.40
  -1   2   2   64.99    1.90
  -1   2   2   61.59    2.10
  -1   2   2   64.89    2.10
   0  -2  -2  120.79    3.20
   0  -2  -2  119.69    3.60
   0  -2  -2  124.19    3.50
   0  -2  -2  119.19    2.90
   0   2   2  118.29    3.10
   0   2   2  119.59    3.90
   0   2   2  115.39    2.90
  -1  -2  -2 1832.72   36.30
  -1  -2  -2 1846.12   40.00
  -1  -2  -2 1916.91   39.70
  -1  -2  -2 1895.21   39.50
  -1  -2  -2 1893.91   41.90
  -1  -2  -2 1834.02   39.40
  -1  -2  -2 1910.91   37.40
   1   2   2 1901.01   36.80
  -2  -2  -2   27.20    1.30
  -2  -2  -2   26.10    1.80
  -2  -2  -2   27.20    1.70
  -2  -2  -2   24.30    1.30
  -2  -2  -2   25.40    1.20
  -2  -2  -2   23.50    1.40
  -2  -2  -2   24.90    1.30
  -2  -2  -2   26.60    1.60
  -2  -2  -2   26.70    1.50
  -2  -2  -2   25.60    1.10
   2   2   2   25.00    1.10
  -3  -2  -2   55.79    2.50
  -3  -2  -2   59.99    2.30
  -3  -2  -2   58.99    2.00
  -3  -2  -2   55.19    2.70
  -3  -2  -2   56.09    1.90
  -3  -2  -2   55.59    2.40
  -3  -2  -2   53.69    2.30
  -3  -2  -2   55.39    2.00
   3   2   2   54.89    2.00
  -4  -2  -2   63.79    2.90
  -4  -2  -2   65.79    2.50
  -4  -2  -2   67.99    3.10
  -4  -2  -2   66.09    2.40
  -4  -2  -2   67.19    2.30
  -4  -2  -2   68.39    3.10
  -4  -2  -2   61.89    2.80
  -4  -2  -2   67.79    2.40
  -4  -2  -2   69.09    2.90
   4   2   2   69.99    2.50
  -5  -2  -2  180.28    4.90
  -5  -2  -2  179.08    6.20
  -5  -2  -2  184.88    5.80
  -5  -2  -2  188.28    6.00
  -5  -2  -2  187.48    6.10
  -5  -2  -2  181.48    5.70
  -5  -2  -2  190.58    5.30
  -5  -2  -2  189.98    4.80
   5   2   2  173.28    5.20
  -6  -2  -2   60.09    3.30
  -6  -2  -2   61.29    3.20
  -6  -2  -2   55.39    3.30
  -6  -2  -2   63.89    2.60
  -6  -2  -2   64.79    3.20
  -6  -2  -2   60.69    2.90
  -6  -2  -2   63.69    2.50
  -6  -2  -2   57.99    3.40
   6   2   2   60.49    2.90
  -7  -2  -2   20.70    2.20
  -7  -2  -2   25.80    2.40
  -7  -2  -2   19.20    2.40
  -7  -2  -2   24.90    2.50
  -7  -2  -2   21.20    1.70
  -7  -2  -2   24.10    2.10
   7   2   2   22.40    1.90
   7   2   2   21.40    2.30
  -8  -2  -2    8.00    2.00
  -8  -2  -2    7.10    1.50
  -8  -2  -2    9.10    2.00
  -8  -2  -2    8.20    1.70
   8   2   2    7.80    1.50
   8   2   2   11.70    2.30
  -9  -2  -2   -1.30    1.30
  -9  -2  -2   -0.30    1.10
  -9  -2  -2    2.80    1.90
  -9  -2  -2    1.70    1.20
   9   2   2   -0.10    1.00
   9   2   2    2.30    1.40
 -10  -2  -2    1.40    1.60
 -10  -2  -2   -0.50    1.20
  10   2   2   -1.00    1.10
   9  -3  -2   -1.10    1.20
  -9   3   2    2.30    1.80
   8  -3  -2   -1.30    0.90
  -8   3   2    0.40    1.40
  -8   3   2    0.80    1.20
  -8   3   2    0.90    1.20
   7  -3  -2    4.30    1.40
  -7   3   2    2.70    1.30
  -7   3   2    1.50    1.20
  -7   3   2    1.90    1.40
  -7   3   2    2.90    1.40
   6  -3  -2   47.50    3.40
  -6   3   2   47.10    3.50
  -6   3   2   54.99    3.60
  -6   3   2   50.59    3.20
  -6   3   2   53.59    3.80
   5  -3  -2    1.70    0.90
  -5   3   2    0.00    0.80
  -5   3   2    0.70    1.10
  -5   3   2    1.40    0.90
  -5   3   2   -1.10    0.80
  -5   3   2    1.10    0.80
   4  -3  -2  220.48    5.20
   4  -3  -2  228.68    6.10
   4  -3  -2  222.58    7.20
  -4   3   2  203.98    7.80
  -4   3   2  215.88    6.70
  -4   3   2  210.18    5.90
  -4   3   2  214.68    7.00
  -4   3   2  219.68    6.50
   3  -3  -2   54.79    2.80
   3  -3  -2   52.99    1.90
   3  -3  -2   50.39    2.30
  -3   3   2   54.49    1.90
  -3   3   2   48.30    2.40
  -3   3   2   49.90    2.70
  -3   3   2   49.00    2.30
  -3   3   2   50.09    2.60
  -3   3   2   46.10    3.00
   2  -3  -2  204.68    6.10
   2  -3  -2  209.18    4.70
   2  -3  -2  202.38    5.70
  -2   3   2  210.78    5.90
  -2   3   2  207.48    4.80
  -2   3   2  195.38    6.90
  -2   3   2  201.38    5.50
  -2   3   2  199.58    5.40
  -2   3   2  211.28    5.50
   1  -3  -2   91.79    3.40
   1  -3  -2   93.69    3.40
   1  -3  -2   91.09    2.40
   1  -3  -2   90.69    2.50
   1  -3  -2   93.79    3.00
   1  -3  -2   95.59    2.70
  -1   3   2   89.49    3.00
  -1   3   2   91.49    2.80
  -1   3   2   96.59    3.20
  -1   3   2   94.29    4.00
  -1   3   2   93.69    2.90
   0  -3  -2   70.99    2.90
   0  -3  -2   72.09    2.70
   0  -3  -2   69.39    2.40
   0  -3  -2   69.09    2.10
   0  -3  -2   67.39    2.10
   0  -3  -2   69.89    2.70
   0  -3  -2   69.39    2.30
   0   3   2   70.89    3.10
   0   3   2   73.09    2.50
   0   3   2   69.09    2.10
   0   3   2   71.89    2.10
   0   3   2   67.49    2.50
  -1  -3  -2  355.76    9.10
  -1  -3  -2  361.16    7.60
  -1  -3  -2  346.07    8.60
  -1  -3  -2  347.37    7.80
  -1  -3  -2  353.06    8.40
  -1  -3  -2  360.96    8.30
  -1  -3  -2  342.77    9.00
   1   3   2  349.96    8.00
   1   3   2  349.17    7.30
   1   3   2  362.26    7.30
   1   3   2  362.06    9.40
  -2  -3  -2  532.35   12.50
  -2  -3  -2  542.25   12.50
  -2  -3  -2  525.35   12.90
  -2  -3  -2  544.35   12.10
  -2  -3  -2  522.75   13.10
  -2  -3  -2  536.75   11.40
  -2  -3  -2  534.45   11.10
   2   3   2  542.45   11.00
   2   3   2  544.05   10.90
  -3  -3  -2   77.59    2.90
  -3  -3  -2   79.79    3.00
  -3  -3  -2   76.09    3.40
  -3  -3  -2   73.79    2.40
  -3  -3  -2   72.89    2.20
  -3  -3  -2   72.79    3.10
  -3  -3  -2   71.09    2.60
  -3  -3  -2   72.79    2.60
  -3  -3  -2   72.59    2.60
  -3  -3  -2   74.49    3.20
   3   3   2   77.49    2.40
  -4  -3  -2  147.29    4.20
  -4  -3  -2  149.88    5.40
  -4  -3  -2  146.09    4.20
  -4  -3  -2  139.29    4.40
  -4  -3  -2  144.19    4.90
  -4  -3  -2  142.49    5.00
  -4  -3  -2  144.09    4.90
  -4  -3  -2  143.99    4.80
  -4  -3  -2  145.59    3.90
  -4  -3  -2  150.58    4.00
   4   3   2  147.49    4.20
  -5  -3  -2  193.28    6.70
  -5  -3  -2  205.78    6.50
  -5  -3  -2  206.28    6.60
  -5  -3  -2  202.48    6.10
  -5  -3  -2  198.58    5.10
  -5  -3  -2  199.48    6.30
  -5  -3  -2  201.68    5.50
  -5  -3  -2  195.38    5.40
   5   3   2  194.18    5.50
  -6  -3  -2   87.19    3.00
  -6  -3  -2   86.59    4.20
  -6  -3  -2   91.09    4.30
  -6  -3  -2   87.29    3.40
  -6  -3  -2   90.69    4.20
  -6  -3  -2   76.19    3.80
  -6  -3  -2   76.59    3.70
  -6  -3  -2   85.49    3.30
   6   3   2   76.39    3.30
  -7  -3  -2   12.90    1.60
  -7  -3  -2   12.70    2.00
  -7  -3  -2   11.90    2.00
  -7  -3  -2   11.20    1.50
  -7  -3  -2   13.40    1.70
  -7  -3  -2   12.70    1.70
  -7  -3  -2   14.00    2.10
   7   3   2   12.70    1.60
  -8  -3  -2    5.60    1.50
  -8  -3  -2    5.30    1.40
  -8  -3  -2    5.30    1.60
  -8  -3  -2    4.20    1.20
  -8  -3  -2    6.10    1.90
  -8  -3  -2    5.50    1.70
   8   3   2    3.40    1.20
   8   3   2    8.20    2.00
  -9  -3  -2  119.09    6.00
  -9  -3  -2  102.79    5.50
  -9  -3  -2   97.59    5.70
  -9  -3  -2  106.19    4.80
   9   3   2  101.89    4.80
   9   3   2   97.39    5.70
 -10  -3  -2   -0.90    1.30
  10   3   2   -1.00    1.10
  10   3   2   -0.40    1.10
  -8   4   2    1.30    1.60
  -8   4   2   -1.20    1.30
   7  -4  -2   10.60    1.90
  -7   4   2    9.70    2.20
  -7   4   2   12.90    2.20
  -7   4   2   10.70    2.30
  -7   4   2   11.40    2.40
   6  -4  -2   11.70    1.90
  -6   4   2   13.00    1.70
  -6   4   2   15.20    2.50
  -6   4   2   14.30    2.10
  -6   4   2   18.70    2.50
  -6   4   2   15.20    2.30
   5  -4  -2   80.29    4.20
  -5   4   2   79.69    4.40
  -5   4   2   79.69    4.10
  -5   4   2   83.79    4.00
  -5   4   2   76.09    4.70
  -5   4   2   77.99    3.50
   4  -4  -2    4.90    1.40
  -4   4   2    3.10    1.20
  -4   4   2    3.20    1.00
  -4   4   2    4.10    1.10
  -4   4   2    2.30    1.10
  -4   4   2    5.80    1.50
   3  -4  -2  295.27    8.60
   3  -4  -2  308.07    8.30
   3  -4  -2  300.87    6.60
  -3   4   2  290.27    7.90
  -3   4   2  293.67    7.70
  -3   4   2  287.87    7.90
  -3   4   2  279.27    9.70
  -3   4   2  307.37    6.80
  -3   4   2  292.47    8.50
   2  -4  -2  440.56   11.40
   2  -4  -2  441.76    9.30
   2  -4  -2  442.16   10.30
   2  -4  -2  449.95   11.30
   2  -4  -2  437.06    9.20
  -2   4   2  438.76   10.30
  -2   4   2  442.66   10.40
  -2   4   2  460.25   11.10
  -2   4   2  438.06   10.40
  -2   4   2  434.06   12.90
   1  -4  -2  284.07    7.80
   1  -4  -2  279.27    7.90
   1  -4  -2  282.27    7.40
   1  -4  -2  287.47    6.50
   1  -4  -2  278.37    6.20
  -1   4   2  283.77    9.00
  -1   4   2  284.57    6.80
  -1   4   2  276.67    6.70
  -1   4   2  271.77    7.10
  -1   4   2  292.17    7.50
   0  -4  -2  208.88    5.20
   0  -4  -2  199.08    6.20
   0  -4  -2  203.78    5.40
   0  -4  -2  197.78    5.90
   0  -4  -2  196.88    6.00
   0  -4  -2  202.38    4.80
   0  -4  -2  204.28    5.00
   0   4   2  193.78    5.40
   0   4   2  198.08    5.00
   0   4   2  205.58    4.80
   0   4   2  209.18    5.60
   0   4   2  202.58    6.80
  -1  -4  -2  167.78    4.90
  -1  -4  -2  176.28    4.90
  -1  -4  -2  169.28    5.50
  -1  -4  -2  170.48    5.10
  -1  -4  -2  171.98    4.30
  -1  -4  -2  164.78    5.50
  -1  -4  -2  169.88    4.70
  -1  -4  -2  162.68    4.50
   1   4   2  168.38    4.20
   1   4   2  165.28    3.80
   1   4   2  170.08    4.80
   1   4   2  167.68    5.70
  -2  -4  -2  323.67    8.40
  -2  -4  -2  314.57    7.40
  -2  -4  -2  328.27    8.60
  -2  -4  -2  333.07    9.40
  -2  -4  -2  335.97    7.80
  -2  -4  -2  340.67    8.50
  -2  -4  -2  315.17    9.10
   2   4   2  343.57    8.00
   2   4   2  332.17    6.80
   2   4   2  335.37    7.30
  -3  -4  -2   32.50    2.40
  -3  -4  -2   27.80    1.90
  -3  -4  -2   29.90    2.20
  -3  -4  -2   30.90    2.10
  -3  -4  -2   27.40    1.70
  -3  -4  -2   29.40    1.70
  -3  -4  -2   28.80    1.10
  -3  -4  -2   30.50    1.80
   3   4   2   28.70    1.70
   3   4   2   31.20    1.50
  -4  -4  -2   18.70    1.90
  -4  -4  -2   17.40    1.40
  -4  -4  -2   18.40    1.60
  -4  -4  -2   20.00    1.10
  -4  -4  -2   17.80    1.30
  -4  -4  -2   18.40    1.80
  -4  -4  -2   19.50    2.00
  -4  -4  -2   19.40    1.60
   4   4   2   19.60    1.40
  -5  -4  -2    2.50    1.00
  -5  -4  -2    1.00    0.70
  -5  -4  -2   -0.10    0.90
  -5  -4  -2    0.70    0.80
  -5  -4  -2    0.70    0.60
  -5  -4  -2    0.40    0.60
  -5  -4  -2    1.10    0.80
  -5  -4  -2    2.60    1.10
  -5  -4  -2    0.30    0.80
   5   4   2    0.40    0.70
  -6  -4  -2    7.20    1.50
  -6  -4  -2    7.90    1.70
  -6  -4  -2    9.30    1.40
  -6  -4  -2    9.00    1.20
  -6  -4  -2    5.60    1.50
  -6  -4  -2    8.40    1.40
  -6  -4  -2    8.40    1.70
   6   4   2    8.20    1.30
  -7  -4  -2   76.89    4.00
  -7  -4  -2   71.49    4.10
  -7  -4  -2   80.79    3.60
  -7  -4  -2   88.09    3.50
  -7  -4  -2   81.79    4.30
  -7  -4  -2   78.19    4.30
  -7  -4  -2   81.09    4.50
   7   4   2   73.29    3.50
  -8  -4  -2    0.10    1.20
  -8  -4  -2   -0.60    0.80
  -8  -4  -2    0.20    0.80
  -8  -4  -2   -0.50    1.20
  -8  -4  -2    0.50    1.40
   8   4   2   -0.80    0.90
  -9  -4  -2    3.90    1.50
  -9  -4  -2   -0.20    1.10
  -9  -4  -2    0.10    1.60
  -9  -4  -2    1.70    1.60
   9   4   2    1.80    1.30
   9   4   2    3.20    1.50
 -10  -4  -2   -1.30    1.50
  10   4   2    0.90    1.30
  10   4   2    0.90    1.30
  -8   5   2   -0.70    1.50
  -7   5   2    2.20    1.60
  -7   5   2    3.90    1.70
  -7   5   2    4.50    1.60
   6  -5  -2    0.90    1.00
  -6   5   2   -0.20    1.00
  -6   5   2   -0.70    1.20
  -6   5   2    1.10    1.50
  -6   5   2    2.50    1.30
  -6   5   2    0.20    1.00
   5  -5  -2   14.80    2.00
  -5   5   2    9.80    2.10
  -5   5   2   13.10    1.80
  -5   5   2   15.90    2.00
  -5   5   2   14.80    2.30
  -5   5   2   14.00    2.10
   4  -5  -2   35.50    2.70
  -4   5   2   39.00    3.30
  -4   5   2   32.30    2.40
  -4   5   2   29.50    2.70
  -4   5   2   31.70    2.30
  -4   5   2   33.50    2.60
   3  -5  -2  154.08    5.50
   3  -5  -2  155.88    5.70
  -3   5   2  140.59    5.50
  -3   5   2  143.39    5.20
  -3   5   2  147.59    5.10
  -3   5   2  151.68    6.80
  -3   5   2  144.29    5.00
   2  -5  -2   22.40    1.60
   2  -5  -2   21.70    1.30
   2  -5  -2   20.90    2.00
   2  -5  -2   21.60    1.90
   2  -5  -2   24.70    1.70
  -2   5   2   24.20    2.00
  -2   5   2   22.60    2.00
  -2   5   2   25.20    2.50
  -2   5   2   19.10    1.80
  -2   5   2   22.90    1.70
   1  -5  -2  271.57    6.80
   1  -5  -2  265.87    7.60
   1  -5  -2  270.87    6.70
   1  -5  -2  266.47    7.80
   1  -5  -2  261.87    8.10
   1  -5  -2  278.87    6.30
  -1   5   2  271.37    7.00
  -1   5   2  280.87    7.70
  -1   5   2  267.77    7.40
  -1   5   2  270.17    6.80
  -1   5   2  282.87    9.40
   0  -5  -2  284.97    8.60
   0  -5  -2  277.77    8.20
   0  -5  -2  284.67    8.10
   0  -5  -2  282.17    7.30
   0  -5  -2  292.87    6.70
   0  -5  -2  286.17    7.10
   0   5   2  288.97    7.00
   0   5   2  276.87    7.50
   0   5   2  296.97    6.70
   0   5   2  289.97    9.30
   0   5   2  290.37    7.80
  -1  -5  -2  214.78    5.40
  -1  -5  -2  217.58    5.90
  -1  -5  -2  217.48    7.00
  -1  -5  -2  212.28    6.40
  -1  -5  -2  209.88    6.10
  -1  -5  -2  214.88    7.00
  -1  -5  -2  215.58    6.30
   1   5   2  206.68    6.00
   1   5   2  216.48    5.50
   1   5   2  211.88    4.80
   1   5   2  222.18    7.40
  -2  -5  -2  879.31   19.40
  -2  -5  -2  846.72   17.80
  -2  -5  -2  897.41   20.40
  -2  -5  -2  865.41   18.10
  -2  -5  -2  881.01   21.20
  -2  -5  -2  849.61   20.90
  -2  -5  -2  885.71   20.30
   2   5   2  878.61   17.00
   2   5   2  868.11   21.80
   2   5   2  865.51   17.80
   2   5   2  886.21   18.70
  -3  -5  -2    0.50    0.60
  -3  -5  -2    0.70    0.90
  -3  -5  -2    0.80    1.00
  -3  -5  -2    0.90    0.70
  -3  -5  -2    0.30    0.70
  -3  -5  -2    1.20    0.90
   3   5   2    1.10    0.80
   3   5   2    0.70    0.60
  -4  -5  -2    7.00    1.60
  -4  -5  -2    7.00    1.10
  -4  -5  -2    6.50    1.40
  -4  -5  -2    5.70    1.00
  -4  -5  -2    6.90    1.50
  -4  -5  -2    5.40    0.60
   4   5   2    7.10    1.10
   4   5   2    7.00    1.20
  -5  -5  -2  304.37   10.20
  -5  -5  -2  326.67    8.20
  -5  -5  -2  323.97    9.80
  -5  -5  -2  323.97    9.40
  -5  -5  -2  310.27    9.30
   5   5   2  324.17    8.10
   5   5   2  320.07    8.10
  -6  -5  -2    0.30    0.80
  -6  -5  -2    1.10    0.70
  -6  -5  -2    0.70    1.00
  -6  -5  -2   -1.10    0.60
  -6  -5  -2   -0.80    0.70
  -6  -5  -2    1.00    1.10
  -6  -5  -2    0.30    1.00
   6   5   2   -0.20    0.70
  -7  -5  -2   17.10    2.30
  -7  -5  -2   13.10    2.10
  -7  -5  -2   14.80    2.30
  -7  -5  -2   13.90    1.80
  -7  -5  -2   11.80    1.90
  -7  -5  -2   14.80    1.90
   7   5   2   16.20    1.70
  -8  -5  -2    0.90    0.80
  -8  -5  -2    4.90    1.70
  -8  -5  -2    1.70    1.50
  -8  -5  -2    4.40    1.70
  -8  -5  -2    2.50    1.30
  -8  -5  -2    4.10    1.30
   8   5   2    4.60    1.30
  -9  -5  -2   -1.60    0.60
  -9  -5  -2    0.30    1.40
  -9  -5  -2    0.40    1.40
  -9  -5  -2    0.40    1.00
  -9  -5  -2    0.50    1.60
   9   5   2   -0.20    1.00
 -10  -5  -2    7.90    2.30
  10   5   2    8.00    2.40
  10   5   2   15.80    2.20
  -7   6   2    4.00    1.90
  -7   6   2    5.00    2.30
  -6   6   2   25.20    2.50
  -6   6   2   28.20    2.80
  -6   6   2   20.40    2.90
  -6   6   2   33.30    3.30
   5  -6  -2    3.00    1.30
  -5   6   2    5.40    1.70
  -5   6   2    0.80    1.30
  -5   6   2   -0.80    1.20
  -5   6   2    3.10    1.30
  -5   6   2    1.50    1.20
   4  -6  -2   61.79    3.70
  -4   6   2   62.39    3.70
  -4   6   2   68.99    4.70
  -4   6   2   60.49    3.40
  -4   6   2   64.29    3.40
  -4   6   2   63.89    4.00
   3  -6  -2   38.80    2.80
   3  -6  -2   40.40    2.80
  -3   6   2   39.60    2.70
  -3   6   2   40.50    3.00
  -3   6   2   38.20    2.50
  -3   6   2   36.00    3.30
  -3   6   2   37.60    2.70
   2  -6  -2   45.50    3.00
   2  -6  -2   46.30    2.40
   2  -6  -2   45.10    2.80
  -2   6   2   43.10    2.70
  -2   6   2   43.80    3.60
  -2   6   2   38.70    2.80
  -2   6   2   45.70    2.80
  -2   6   2   44.50    2.40
   1  -6  -2   42.20    2.60
   1  -6  -2   43.00    2.30
   1  -6  -2   41.90    2.40
   1  -6  -2   46.30    2.60
   1  -6  -2   36.20    2.80
   1  -6  -2   38.00    1.80
  -1   6   2   46.00    2.50
  -1   6   2   36.70    2.60
  -1   6   2   45.00    2.70
  -1   6   2   42.90    2.10
  -1   6   2   39.30    3.20
   0  -6  -2    1.10    0.60
   0  -6  -2    1.60    1.00
   0  -6  -2   -0.50    0.60
   0  -6  -2    0.00    0.70
   0  -6  -2   -0.80    0.50
   0  -6  -2   -0.50    0.70
   0   6   2    0.80    0.90
   0   6   2    0.30    0.70
   0   6   2    0.00    0.80
   0   6   2    0.60    0.50
   0   6   2    0.60    0.80
  -1  -6  -2   57.79    2.90
  -1  -6  -2   49.20    2.70
  -1  -6  -2   53.29    2.90
  -1  -6  -2   51.79    2.30
  -1  -6  -2   51.89    3.30
  -1  -6  -2   50.59    2.90
  -1  -6  -2   60.69    3.50
   1   6   2   54.49    1.80
   1   6   2   53.79    2.40
   1   6   2   54.69    2.90
  -2  -6  -2  377.76    9.40
  -2  -6  -2  368.36   11.20
  -2  -6  -2  378.16   10.00
  -2  -6  -2  380.16    8.90
  -2  -6  -2  374.96   10.20
  -2  -6  -2  379.76   10.30
  -2  -6  -2  371.66   11.10
   2   6   2  371.16    8.80
   2   6   2  376.76    9.50
  -3  -6  -2    4.10    1.30
  -3  -6  -2    6.70    1.50
  -3  -6  -2    7.00    1.20
  -3  -6  -2    5.00    1.30
  -3  -6  -2    9.10    1.80
  -3  -6  -2    5.00    1.00
  -3  -6  -2    4.80    1.20
   3   6   2    5.60    1.20
   3   6   2    5.80    1.10
  -4  -6  -2    9.30    1.90
  -4  -6  -2    9.00    1.80
  -4  -6  -2   11.90    1.40
  -4  -6  -2   12.00    1.30
  -4  -6  -2   11.40    1.80
   4   6   2   11.40    1.50
   4   6   2    9.60    1.30
  -5  -6  -2   16.10    2.00
  -5  -6  -2   15.40    2.20
  -5  -6  -2   16.70    1.70
  -5  -6  -2   15.80    1.70
  -5  -6  -2   20.10    2.50
   5   6   2   17.80    1.70
   5   6   2   16.80    1.60
  -6  -6  -2   25.80    2.20
  -6  -6  -2   29.10    2.40
  -6  -6  -2   31.00    3.00
  -6  -6  -2   27.40    2.80
  -6  -6  -2   28.40    2.60
   6   6   2   28.70    2.20
  -7  -6  -2    1.00    0.90
  -7  -6  -2    0.00    0.90
  -7  -6  -2    0.30    0.80
  -7  -6  -2   -1.40    0.90
  -7  -6  -2    0.80    1.30
   7   6   2    1.00    0.90
  -8  -6  -2   21.30    2.90
  -8  -6  -2   21.20    2.40
  -8  -6  -2   25.70    2.30
  -8  -6  -2   23.40    2.90
   8   6   2   25.20    2.30
  -9  -6  -2    2.80    1.30
  -9  -6  -2    3.10    1.80
  -9  -6  -2    7.20    1.80
   9   6   2    3.60    1.50
 -10  -6  -2    3.30    2.00
 -10  -6  -2    2.30    1.60
  10   6   2    4.00    1.60
  -6   7   2    1.50    1.60
  -6   7   2    0.10    1.20
  -6   7   2    1.10    1.30
  -6   7   2    1.50    1.30
  -5   7   2    0.90    1.20
  -5   7   2    0.30    1.20
  -5   7   2    1.00    1.10
  -5   7   2    0.30    1.30
   4  -7  -2   10.40    2.00
  -4   7   2   13.00    2.30
  -4   7   2    9.50    2.10
  -4   7   2    9.90    2.30
  -4   7   2   10.00    1.90
  -4   7   2   10.60    1.90
   3  -7  -2   38.80    3.00
   3  -7  -2   30.80    2.60
  -3   7   2   34.90    2.70
  -3   7   2   33.80    2.70
  -3   7   2   33.00    3.10
  -3   7   2   32.00    3.50
  -3   7   2   34.20    2.50
   2  -7  -2   16.70    2.10
   2  -7  -2   12.60    1.70
  -2   7   2   14.10    2.30
  -2   7   2   12.20    1.80
  -2   7   2    9.20    1.80
  -2   7   2   12.30    1.50
  -2   7   2    9.70    1.80
   1  -7  -2    0.70    0.80
   1  -7  -2    1.50    1.10
   1  -7  -2   -0.20    0.70
  -1   7   2    0.20    0.90
  -1   7   2    0.30    0.90
  -1   7   2   -0.40    0.80
   0  -7  -2  165.88    5.40
   0  -7  -2  162.48    6.70
   0  -7  -2  163.68    6.00
   0  -7  -2  172.58    5.60
   0  -7  -2  168.28    6.30
   0  -7  -2  159.68    6.00
   0  -7  -2  167.68    4.80
   0   7   2  165.48    5.80
   0   7   2  163.28    5.30
   0   7   2  158.78    5.90
  -1  -7  -2  129.39    5.10
  -1  -7  -2  126.29    5.60
  -1  -7  -2  127.69    5.80
  -1  -7  -2  133.09    5.00
  -1  -7  -2  133.39    4.20
  -1  -7  -2  131.89    5.20
  -1  -7  -2  124.49    4.70
   1   7   2  123.29    4.80
   1   7   2  120.79    4.80
   1   7   2  142.09    4.60
  -2  -7  -2  376.86    9.00
  -2  -7  -2  365.66   10.40
  -2  -7  -2  366.16   11.50
  -2  -7  -2  362.86   10.50
  -2  -7  -2  369.56   10.10
  -2  -7  -2  377.16   11.60
  -2  -7  -2  363.76    9.70
   2   7   2  355.26    9.70
   2   7   2  370.66    9.10
  -3  -7  -2   86.29    4.80
  -3  -7  -2   79.69    3.70
  -3  -7  -2   79.39    3.30
  -3  -7  -2   86.39    4.70
  -3  -7  -2   81.59    4.10
  -3  -7  -2   82.69    4.00
   3   7   2   79.09    3.60
   3   7   2   86.09    3.30
  -4  -7  -2    0.20    0.70
  -4  -7  -2   -0.50    0.80
  -4  -7  -2   -0.50    0.60
  -4  -7  -2   -0.10    1.00
  -4  -7  -2   -0.30    1.10
   4   7   2    0.00    0.80
   4   7   2    1.00    1.00
  -5  -7  -2   58.79    3.90
  -5  -7  -2   55.29    3.70
  -5  -7  -2   60.09    3.10
  -5  -7  -2   63.59    3.50
  -5  -7  -2   57.49    4.30
   5   7   2   63.59    3.00
   5   7   2   60.79    3.10
  -6  -7  -2   26.80    3.00
  -6  -7  -2   30.40    2.90
  -6  -7  -2   32.50    3.00
  -6  -7  -2   30.50    2.40
  -6  -7  -2   31.10    2.60
   6   7   2   30.40    2.30
  -7  -7  -2   19.80    2.40
  -7  -7  -2   19.50    2.60
  -7  -7  -2   19.10    2.70
  -7  -7  -2   22.20    2.30
  -7  -7  -2   24.20    2.40
   7   7   2   22.40    2.20
  -8  -7  -2   28.80    2.70
  -8  -7  -2   31.80    2.70
  -8  -7  -2   30.10    3.30
  -8  -7  -2   21.00    3.10
   8   7   2   30.40    2.60
  -9  -7  -2    0.50    1.70
  -9  -7  -2    1.50    1.50
  -9  -7  -2    1.80    1.30
  -9  -7  -2    3.10    1.40
   9   7   2    0.30    1.20
 -10  -7  -2    1.00    1.40
 -10  -7  -2   -1.40    1.80
  10   7   2    1.00    1.30
  -5   8   2    5.20    1.60
  -5   8   2    3.70    1.80
  -5   8   2    5.50    1.70
  -5   8   2    5.70    2.10
  -4   8   2    0.10    1.10
  -4   8   2    2.40    1.60
   3  -8  -2    5.30    1.60
   3  -8  -2    4.30    1.40
  -3   8   2    2.20    1.30
  -3   8   2    2.70    1.50
  -3   8   2    2.50    1.40
   2  -8  -2    0.20    0.80
   2  -8  -2    1.40    1.10
  -2   8   2    0.50    1.10
  -2   8   2    0.20    1.10
  -2   8   2    0.30    1.00
   1  -8  -2   36.20    2.80
   1  -8  -2   35.60    3.10
   1  -8  -2   39.00    2.70
  -1   8   2   33.40    2.70
  -1   8   2   33.60    2.90
  -1   8   2   39.00    2.70
   0  -8  -2   85.89    3.30
   0  -8  -2   84.09    4.20
   0  -8  -2   78.89    4.30
   0  -8  -2   88.59    5.00
   0  -8  -2   77.99    3.90
   0  -8  -2   84.79    4.30
   0   8   2   87.39    4.40
   0   8   2   78.79    3.70
   0   8   2   81.29    4.10
  -1  -8  -2    4.20    1.40
  -1  -8  -2    3.30    1.00
  -1  -8  -2    6.50    1.40
  -1  -8  -2    3.20    1.30
  -1  -8  -2    6.70    1.50
  -1  -8  -2    5.90    1.50
  -1  -8  -2    5.70    1.60
   1   8   2    4.80    1.30
   1   8   2    5.30    1.60
   1   8   2    3.80    1.30
  -2  -8  -2   11.00    2.20
  -2  -8  -2   11.50    2.00
  -2  -8  -2   10.90    1.90
  -2  -8  -2    8.30    1.40
  -2  -8  -2   10.50    1.60
  -2  -8  -2    8.20    1.90
  -2  -8  -2   11.30    1.40
   2   8   2   11.20    1.90
   2   8   2   10.60    1.60
  -3  -8  -2   53.79    4.00
  -3  -8  -2   67.39    4.40
  -3  -8  -2   64.09    3.70
  -3  -8  -2   57.69    3.30
  -3  -8  -2   65.29    3.70
  -3  -8  -2   58.29    3.00
  -3  -8  -2   62.09    3.70
   3   8   2   66.19    3.10
   3   8   2   61.29    3.40
  -4  -8  -2   92.39    4.90
  -4  -8  -2  101.69    5.50
  -4  -8  -2  103.49    4.60
  -4  -8  -2  104.39    4.20
  -4  -8  -2   89.39    5.40
   4   8   2  105.29    4.10
   4   8   2  103.89    4.40
  -5  -8  -2   33.30    3.20
  -5  -8  -2   37.20    3.30
  -5  -8  -2   38.40    2.80
  -5  -8  -2   32.80    2.50
  -5  -8  -2   38.40    3.70
   5   8   2   38.50    2.50
   5   8   2   36.90    2.60
  -6  -8  -2    1.20    1.00
  -6  -8  -2    2.30    0.90
  -6  -8  -2    1.10    1.00
  -6  -8  -2    0.50    1.20
  -6  -8  -2    1.30    1.60
   6   8   2    4.00    1.30
  -7  -8  -2   31.50    2.80
  -7  -8  -2   26.70    3.20
  -7  -8  -2   31.60    3.40
  -7  -8  -2   28.10    3.00
  -7  -8  -2   26.20    2.50
   7   8   2   25.90    2.40
  -8  -8  -2   -0.40    1.40
  -8  -8  -2    1.40    0.90
  -8  -8  -2    0.10    1.20
  -8  -8  -2    0.00    1.20
   8   8   2    0.40    1.10
  -9  -8  -2    1.60    2.10
  -9  -8  -2    2.30    1.50
  -9  -8  -2    1.50    1.30
   9   8   2    2.20    1.50
  -4   9   2    4.40    1.70
  -3   9   2    0.40    1.30
   2  -9  -2   48.40    3.40
   2  -9  -2   52.89    4.10
  -2   9   2   43.10    3.40
  -2   9   2   47.90    3.50
   1  -9  -2    9.70    1.90
   1  -9  -2    7.70    1.80
   1  -9  -2    6.90    1.90
  -1   9   2    6.20    1.70
  -1   9   2    7.50    1.90
  -1   9   2    7.20    1.70
   0  -9  -2   78.29    4.10
   0  -9  -2   71.69    4.80
   0  -9  -2   81.39    4.40
   0  -9  -2   79.09    4.40
   0   9   2   68.69    4.10
   0   9   2   76.29    3.80
   0   9   2   82.39    4.50
  -1  -9  -2   55.99    3.50
  -1  -9  -2   64.59    3.00
  -1  -9  -2   55.59    3.50
  -1  -9  -2   54.39    3.50
  -1  -9  -2   50.89    3.40
  -1  -9  -2   48.50    3.90
  -1  -9  -2   49.70    3.80
   1   9   2   59.49    3.20
   1   9   2   57.49    3.60
   1   9   2   48.80    3.40
  -2  -9  -2   20.70    2.60
  -2  -9  -2   16.90    1.90
  -2  -9  -2   19.10    2.60
  -2  -9  -2   14.50    1.70
  -2  -9  -2   14.90    2.30
  -2  -9  -2   15.60    2.20
  -2  -9  -2   17.00    2.10
   2   9   2   14.90    2.00
   2   9   2   16.80    2.10
   2   9   2   17.40    2.00
  -3  -9  -2   16.00    2.40
  -3  -9  -2   16.90    2.40
  -3  -9  -2   17.60    1.90
  -3  -9  -2   15.40    2.00
  -3  -9  -2   17.80    2.00
  -3  -9  -2   16.40    2.30
  -3  -9  -2   19.10    2.60
   3   9   2   14.90    2.00
   3   9   2   18.00    1.90
  -4  -9  -2    0.80    1.30
  -4  -9  -2    1.80    1.30
  -4  -9  -2    1.60    0.90
  -4  -9  -2    0.70    1.00
  -4  -9  -2    0.50    1.10
   4   9   2   -0.60    0.90
   4   9   2    0.10    1.00
  -5  -9  -2    3.80    1.50
  -5  -9  -2    5.30    1.80
  -5  -9  -2    4.50    1.40
  -5  -9  -2    7.70    1.60
  -5  -9  -2    5.80    1.90
   5   9   2    4.40    1.50
  -6  -9  -2    3.20    1.10
  -6  -9  -2    4.40    1.70
  -6  -9  -2    3.30    1.40
  -6  -9  -2    5.80    2.10
  -6  -9  -2    3.10    1.70
  -7  -9  -2   11.80    1.80
  -7  -9  -2    9.60    1.90
  -7  -9  -2    9.80    2.30
  -7  -9  -2    7.20    2.10
  -7  -9  -2    6.50    2.30
  -8  -9  -2    9.70    2.10
  -8  -9  -2    3.30    2.20
  -8  -9  -2    7.60    2.40
  -8  -9  -2    5.10    1.60
  -9  -9  -2    0.40    1.30
  -9  -9  -2   -0.90    1.80
  -9  -9  -2    0.90    1.80
  -3  10   2    0.70    1.40
   2 -10  -2   10.80    2.50
  -2  10   2    6.90    2.10
   1 -10  -2    0.80    1.00
   1 -10  -2    0.60    1.10
  -1  10   2    0.40    1.30
   0 -10  -2   15.60    2.50
   0 -10  -2   15.60    2.50
   0 -10  -2   14.30    2.00
   0  10   2   16.30    2.40
   0  10   2   11.60    2.20
  -1 -10  -2   11.70    1.90
  -1 -10  -2    7.00    2.10
  -1 -10  -2   10.50    2.10
  -1 -10  -2    9.00    2.00
   1  10   2   10.70    2.10
   1  10   2    8.50    1.90
  -2 -10  -2   42.40    3.90
  -2 -10  -2   44.70    2.80
  -2 -10  -2   45.50    3.40
  -2 -10  -2   38.10    3.60
  -2 -10  -2   41.80    3.40
  -2 -10  -2   47.40    3.40
   2  10   2   36.00    3.10
  -3 -10  -2    0.00    1.00
  -3 -10  -2    0.40    1.10
  -3 -10  -2    0.00    0.90
  -3 -10  -2    1.60    1.30
  -3 -10  -2   -1.40    1.30
  -3 -10  -2   -0.50    1.20
   3  10   2    3.80    1.60
  -4 -10  -2   50.19    4.50
  -4 -10  -2   57.39    4.60
  -4 -10  -2   59.69    3.40
  -4 -10  -2   60.79    4.30
   4  10   2   52.49    3.50
  -5 -10  -2    3.60    1.70
  -5 -10  -2    3.70    1.80
  -5 -10  -2    4.80    1.50
  -5 -10  -2    6.60    1.90
   5  10   2    1.10    1.40
  -6 -10  -2    0.40    1.10
  -6 -10  -2   -0.70    1.20
  -6 -10  -2    1.60    1.50
  -6 -10  -2   -0.50    1.10
  -7 -10  -2    4.50    1.70
  -7 -10  -2    0.90    1.30
  -7 -10  -2   -1.30    1.50
  -7 -10  -2    0.60    1.20
  -8 -10  -2   -0.30    1.70
  -8 -10  -2    3.10    2.00
  -8 -10  -2    2.20    1.50
   2 -11  -2    1.70    1.50
  -2  11   2    4.90    1.90
   1 -11  -2    9.30    2.40
  -1  11   2   12.50    2.50
   0 -11  -2    1.50    1.20
   0 -11  -2    5.40    1.70
   0  11   2    3.70    1.80
  -1 -11  -2    8.40    2.30
  -1 -11  -2   10.40    2.20
   1  11   2    4.80    1.90
  -2 -11  -2    2.40    1.30
  -2 -11  -2    1.50    1.50
  -2 -11  -2    3.30    1.30
   2  11   2   -0.10    1.30
  -3 -11  -2    2.30    1.50
  -3 -11  -2    2.80    1.30
  -3 -11  -2    3.20    1.40
  -3 -11  -2    2.50    1.50
  -3 -11  -2    4.40    1.90
   3  11   2   -0.90    1.10
  -4 -11  -2   -0.80    1.10
  -4 -11  -2    0.10    1.20
  -4 -11  -2    1.00    1.70
  -4 -11  -2    0.60    1.30
   4  11   2    0.30    1.40
  -5 -11  -2    0.10    1.20
  -5 -11  -2   -0.50    1.20
  -5 -11  -2   -0.10    1.00
  -5 -11  -2   -1.10    1.50
  -6 -11  -2   -0.10    1.40
  -6 -11  -2    0.80    1.40
  -6 -11  -2   -1.00    1.20
  -6 -11  -2    0.80    1.70
  -7 -11  -2    9.80    2.50
  -7 -11  -2    8.20    1.90
  -1 -12  -2    4.90    2.40
   1  12   2    5.30    1.90
  -2 -12  -2    0.60    1.10
  -2 -12  -2    1.70    2.00
   2  12   2    0.50    1.60
  -3 -12  -2    0.00    1.00
  -3 -12  -2    1.00    1.50
  -3 -12  -2   -1.10    1.40
   3  12   2    1.20    1.70
  -4 -12  -2    4.80    2.10
  -4 -12  -2    9.00    2.00
  -4 -12  -2    7.80    2.50
  -4 -12  -2    7.20    2.50
   4  12   2    9.20    2.30
  -5 -12  -2    2.70    1.90
  -5 -12  -2    2.50    1.50
  -5 -12  -2    1.40    2.10
   5  11  -3    8.60    2.10
  -5 -11   3    5.10    2.60
  -5 -11   3    4.10    2.20
  -5 -11   3    9.10    2.80
  -5 -11   3    9.20    2.40
  -5 -11   3    4.40    1.70
   4  11  -3    5.90    1.90
  -4 -11   3    4.40    2.10
  -4 -11   3    1.80    1.70
  -4 -11   3    5.90    2.10
  -4 -11   3   -0.70    1.40
   3  11  -3    3.70    1.70
  -3 -11   3   -0.10    1.30
  -3 -11   3    0.50    1.50
  -3 -11   3    3.60    1.90
   2  11  -3    4.70    1.80
   2  11  -3    4.90    1.80
  -2 -11   3    2.40    1.90
  -2 -11   3    1.80    1.40
  -2 -11   3    3.00    1.80
   1  11  -3    2.80    1.70
   1  11  -3    3.60    1.60
  -1 -11   3    4.90    1.90
  -1 -11   3    5.40    2.20
   0  11  -3    0.30    1.20
   0  11  -3    1.60    1.60
   0 -11   3    2.60    2.00
   0 -11   3    0.30    1.60
   7  10  -3   -1.30    1.40
  -7 -10   3    2.50    1.80
  -7 -10   3    0.40    1.40
   6  10  -3   -0.60    1.30
  -6 -10   3   -0.40    1.30
  -6 -10   3   -1.10    1.40
  -6 -10   3    0.50    1.30
  -6 -10   3    1.20    1.80
  -6 -10   3   -0.50    1.30
   5  10  -3    0.80    1.30
  -5 -10   3    0.60    1.20
  -5 -10   3   -0.60    1.50
  -5 -10   3    0.70    1.10
  -5 -10   3   -1.50    1.20
  -5 -10   3    1.50    1.30
   4  10  -3    1.50    1.30
  -4 -10   3   -0.60    1.00
  -4 -10   3   -1.20    1.10
  -4 -10   3    0.60    1.20
  -4 -10   3    0.50    1.30
  -4 -10   3    2.20    1.50
  -4 -10   3    1.10    1.60
   3  10  -3   27.90    2.80
   3  10  -3   21.30    2.40
  -3 -10   3   24.80    3.10
  -3 -10   3   28.60    3.40
  -3 -10   3   28.60    3.10
  -3 -10   3   26.00    3.30
  -3 -10   3   21.00    2.70
   2  10  -3   14.00    2.20
   2  10  -3    7.20    1.80
  -2 -10   3    5.60    1.90
  -2 -10   3   10.70    2.20
  -2 -10   3   13.60    2.80
  -2 -10   3    5.70    1.90
   1  10  -3    5.20    1.70
   1  10  -3    9.60    2.10
  -1 -10   3    5.90    1.90
  -1 -10   3    8.00    2.20
  -1 -10   3    5.30    2.30
  -1 -10   3    3.90    1.90
   0  10  -3    2.00    1.50
   0  10  -3    0.40    1.10
   0 -10   3   -0.90    0.80
   0 -10   3   -1.20    1.20
   0 -10   3    1.00    1.40
  -1  10  -3   26.60    2.90
  -1  10  -3   24.60    2.80
   1 -10   3   33.50    3.20
   1 -10   3   32.10    3.60
  -2  10  -3    1.60    1.50
  -2  10  -3   -0.80    1.40
   2 -10   3    1.20    1.60
   8   9  -3    1.10    1.60
  -8  -9   3    1.20    1.80
  -8  -9   3    3.80    2.40
   7   9  -3   -0.60    1.20
  -7  -9   3    1.60    1.30
  -7  -9   3    0.70    1.50
  -7  -9   3    1.20    1.80
  -7  -9   3    1.80    1.30
   6   9  -3   -0.50    1.20
  -6  -9   3    2.50    1.40
  -6  -9   3    1.10    1.10
  -6  -9   3    4.50    1.70
  -6  -9   3    0.30    1.60
  -6  -9   3    0.30    1.30
  -6  -9   3    1.10    1.50
   5   9  -3    7.10    1.80
  -5  -9   3    3.30    1.50
  -5  -9   3    7.30    2.10
  -5  -9   3    6.40    2.00
  -5  -9   3    7.80    1.80
  -5  -9   3    4.70    1.80
  -5  -9   3    7.20    1.80
   4   9  -3    5.30    1.50
  -4  -9   3    7.20    2.20
  -4  -9   3    7.00    1.90
  -4  -9   3    3.60    1.30
  -4  -9   3    5.20    1.70
  -4  -9   3    7.30    1.60
  -4  -9   3    5.20    2.00
   3   9  -3   14.30    2.10
   3   9  -3   10.80    2.00
  -3  -9   3    8.70    2.20
  -3  -9   3   11.50    1.90
  -3  -9   3   14.60    1.90
  -3  -9   3   14.80    2.50
  -3  -9   3   15.40    2.30
  -3  -9   3   12.10    2.50
   2   9  -3    0.10    1.10
   2   9  -3    0.90    1.20
  -2  -9   3    2.50    1.50
  -2  -9   3   -1.50    1.00
  -2  -9   3   -0.60    1.00
  -2  -9   3   -0.30    0.80
  -2  -9   3    0.60    1.40
   1   9  -3   13.20    2.00
   1   9  -3   13.70    2.30
   1   9  -3   14.60    2.20
  -1  -9   3   14.40    2.40
  -1  -9   3   22.60    2.70
  -1  -9   3   13.50    2.10
  -1  -9   3   18.40    2.40
   0   9  -3   -0.40    1.00
   0   9  -3    2.00    1.40
   0   9  -3    0.80    1.30
   0  -9   3   -0.70    1.20
   0  -9   3    1.40    1.10
   0  -9   3    1.10    1.30
  -1   9  -3    0.60    1.30
  -1   9  -3    0.50    1.20
  -1   9  -3   -0.60    1.10
   1  -9   3    2.80    1.40
   1  -9   3    1.20    1.20
   1  -9   3   -0.10    1.20
  -2   9  -3    2.30    1.60
  -2   9  -3    3.70    1.70
   2  -9   3    1.10    1.30
   2  -9   3    1.20    1.70
  -3   9  -3   19.70    2.80
  -3   9  -3   19.60    2.50
   3  -9   3   20.60    2.80
  -4   9  -3    1.40    1.50
  -4   9  -3   -1.20    1.00
   9   8  -3    6.70    1.90
  -9  -8   3    4.90    2.60
   8   8  -3   -1.50    1.00
  -8  -8   3    2.50    1.50
  -8  -8   3    1.10    1.90
   7   8  -3   -0.20    1.20
  -7  -8   3   -1.00    1.40
  -7  -8   3   -2.40    1.00
  -7  -8   3    2.50    1.60
  -7  -8   3   -0.40    1.20
  -7  -8   3   -1.90    0.90
   6   8  -3   11.90    2.10
  -6  -8   3   10.50    2.10
  -6  -8   3   11.80    2.50
  -6  -8   3   13.40    2.10
  -6  -8   3   14.50    2.20
  -6  -8   3   13.50    2.70
  -6  -8   3   11.10    1.90
   5   8  -3    8.90    1.90
  -5  -8   3    6.20    1.60
  -5  -8   3    6.20    2.00
  -5  -8   3    9.30    1.90
  -5  -8   3    6.30    2.10
  -5  -8   3    8.70    1.80
  -5  -8   3   11.40    2.20
   4   8  -3    6.90    1.60
  -4  -8   3    5.20    1.90
  -4  -8   3    3.60    1.20
  -4  -8   3    4.30    1.30
  -4  -8   3    5.00    1.80
  -4  -8   3    5.20    1.60
  -4  -8   3    5.90    1.60
   3   8  -3   -0.60    0.90
   3   8  -3   -1.20    0.90
  -3  -8   3    0.70    1.10
  -3  -8   3    1.00    1.00
  -3  -8   3   -0.70    0.80
  -3  -8   3    0.80    0.90
  -3  -8   3    1.80    1.40
  -3  -8   3   -0.50    0.90
   2   8  -3    6.80    1.50
   2   8  -3    3.90    1.40
  -2  -8   3    6.60    1.70
  -2  -8   3    6.50    1.80
  -2  -8   3    2.60    1.30
  -2  -8   3    8.50    2.00
  -2  -8   3    8.30    1.80
  -2  -8   3    7.30    1.40
   1   8  -3    3.20    1.40
   1   8  -3    6.60    1.60
   1   8  -3    4.30    1.40
  -1  -8   3    8.70    2.10
  -1  -8   3    6.20    1.60
  -1  -8   3    6.40    1.30
  -1  -8   3    3.70    1.40
  -1  -8   3    6.90    1.70
   0   8  -3    0.50    1.00
   0   8  -3    3.10    1.30
   0   8  -3    3.60    1.30
   0  -8   3    0.40    1.00
   0  -8   3    1.50    1.00
   0  -8   3    0.90    1.00
   0  -8   3   -0.40    0.80
  -1   8  -3    2.50    1.30
  -1   8  -3    3.80    1.50
  -1   8  -3    2.20    1.20
   1  -8   3    2.20    1.50
   1  -8   3    3.00    1.30
   1  -8   3    3.50    1.40
  -2   8  -3   -1.50    0.90
  -2   8  -3    3.50    1.50
  -2   8  -3    0.90    1.20
   2  -8   3    4.90    1.60
   2  -8   3    3.90    1.60
  -3   8  -3   52.19    3.70
  -3   8  -3   60.39    4.10
  -3   8  -3   59.19    4.20
   3  -8   3   66.19    4.60
  -4   8  -3    7.20    2.10
  -4   8  -3    5.10    1.90
  -4   8  -3    4.90    1.70
   4  -8   3    7.90    2.00
  -5   8  -3    0.60    1.90
  -5   8  -3    0.30    1.60
  -5   8  -3    0.10    1.30
   9   7  -3    7.70    1.90
   9   7  -3    4.90    2.00
  -9  -7   3    6.00    2.40
  -9  -7   3    4.90    2.10
   8   7  -3   11.00    2.10
  -8  -7   3    9.60    2.30
  -8  -7   3    7.60    2.40
  -8  -7   3   10.00    2.40
   7   7  -3    8.70    1.90
  -7  -7   3    5.90    1.50
  -7  -7   3    5.30    1.90
  -7  -7   3    5.50    1.80
  -7  -7   3    2.10    1.50
   6   7  -3   14.80    2.00
  -6  -7   3   12.70    2.00
  -6  -7   3    8.70    2.10
  -6  -7   3   12.50    2.10
  -6  -7   3   15.60    2.10
  -6  -7   3   14.10    2.00
  -6  -7   3   12.50    2.60
   5   7  -3   10.70    1.90
  -5  -7   3    7.20    1.80
  -5  -7   3    5.40    1.60
  -5  -7   3    8.90    1.60
  -5  -7   3   10.50    2.30
  -5  -7   3    7.40    1.70
  -5  -7   3    6.20    1.80
   4   7  -3    4.20    1.40
  -4  -7   3    4.00    1.40
  -4  -7   3    5.70    1.70
  -4  -7   3    2.10    1.20
  -4  -7   3    7.20    1.60
  -4  -7   3    3.10    1.40
  -4  -7   3    2.10    1.10
   3   7  -3   79.59    3.70
   3   7  -3   81.79    3.50
  -3  -7   3   77.09    3.40
  -3  -7   3   69.79    4.30
  -3  -7   3   71.39    4.50
  -3  -7   3   68.49    3.90
  -3  -7   3   76.39    4.30
   2   7  -3   -1.40    0.80
   2   7  -3    0.80    0.90
  -2  -7   3    0.80    0.80
  -2  -7   3    0.70    1.10
  -2  -7   3   -0.90    0.60
  -2  -7   3    1.00    0.90
  -2  -7   3    0.90    1.00
  -2  -7   3    1.60    1.00
   1   7  -3   15.70    1.70
   1   7  -3   15.20    1.90
  -1  -7   3   12.30    2.00
  -1  -7   3   13.90    1.90
  -1  -7   3   12.90    1.80
  -1  -7   3   12.90    2.10
  -1  -7   3   13.20    1.50
  -1  -7   3   18.20    1.50
  -1  -7   3   15.50    2.00
   0   7  -3    3.60    1.20
   0   7  -3    2.90    1.20
   0   7  -3    4.10    1.30
   0  -7   3    2.40    1.10
   0  -7   3    1.80    0.90
   0  -7   3    2.40    1.30
   0  -7   3    2.00    1.10
   0  -7   3    0.00    0.80
  -1   7  -3    4.80    1.40
  -1   7  -3    4.60    1.40
  -1   7  -3   10.50    2.30
  -1   7  -3    5.70    1.40
   1  -7   3    5.40    1.30
   1  -7   3    9.60    1.70
   1  -7   3   11.50    2.00
   1  -7   3    4.30    1.40
  -2   7  -3    6.90    2.20
  -2   7  -3   10.90    1.90
  -2   7  -3   11.30    2.00
  -2   7  -3   11.50    1.80
   2  -7   3   12.30    1.90
   2  -7   3    8.40    1.90
  -3   7  -3   12.70    2.60
  -3   7  -3   10.00    2.00
  -3   7  -3    6.80    1.80
  -3   7  -3    7.80    1.90
  -3   7  -3   13.90    1.80
   3  -7   3   11.90    2.00
  -4   7  -3   19.80    2.70
  -4   7  -3   18.90    2.20
  -4   7  -3   13.60    2.40
  -4   7  -3   20.50    2.70
  -4   7  -3   14.90    2.20
   4  -7   3   19.10    2.40
  -5   7  -3   44.00    3.80
  -5   7  -3   38.40    3.10
  -5   7  -3   38.70    3.10
  -5   7  -3   33.30    3.80
  -6   7  -3    0.30    1.40
  -6   7  -3    0.50    1.70
  -6   7  -3    0.60    1.40
   9   6  -3    1.00    1.50
   9   6  -3    0.50    1.20
  -9  -6   3    0.30    1.70
   8   6  -3    6.00    1.60
  -8  -6   3   10.20    2.10
  -8  -6   3    7.20    2.20
  -8  -6   3   11.90    2.40
   7   6  -3   11.50    1.80
  -7  -6   3   11.10    2.00
  -7  -6   3   11.70    2.40
  -7  -6   3   11.00    1.80
  -7  -6   3    7.60    2.10
   6   6  -3    1.30    1.00
  -6  -6   3    1.70    1.30
  -6  -6   3    1.90    1.30
  -6  -6   3    1.80    1.00
  -6  -6   3    1.40    1.00
  -6  -6   3    2.00    1.20
   5   6  -3   15.00    1.80
  -5  -6   3   12.70    2.10
  -5  -6   3   16.00    1.90
  -5  -6   3   15.80    2.00
  -5  -6   3   13.40    2.20
  -5  -6   3   13.90    2.00
  -5  -6   3   18.80    1.90
   4   6  -3   80.99    3.70
  -4  -6   3   74.19    4.00
  -4  -6   3   76.59    4.10
  -4  -6   3   78.19    3.70
  -4  -6   3   76.59    3.40
  -4  -6   3   76.19    4.10
  -4  -6   3   79.39    4.70
   3   6  -3  152.48    4.70
   3   6  -3  150.38    5.20
  -3  -6   3  146.79    4.80
  -3  -6   3  143.29    5.20
  -3  -6   3  155.08    5.70
  -3  -6   3  152.38    6.00
  -3  -6   3  158.18    6.20
  -3  -6   3  142.19    6.30
   2   6  -3    5.80    1.20
   2   6  -3    4.50    1.10
  -2  -6   3    2.80    1.40
  -2  -6   3    4.10    1.30
  -2  -6   3   -0.30    0.80
  -2  -6   3    4.50    1.00
  -2  -6   3    4.00    1.20
  -2  -6   3    1.80    1.10
   1   6  -3   85.49    3.80
   1   6  -3   89.69    3.70
  -1  -6   3   87.59    3.60
  -1  -6   3   97.19    3.30
  -1  -6   3   95.39    4.70
  -1  -6   3   86.79    3.80
  -1  -6   3   96.99    3.90
  -1  -6   3   92.69    4.60
  -1  -6   3   96.49    4.60
   0   6  -3    0.10    0.90
   0   6  -3    0.70    0.90
   0   6  -3   -0.10    0.80
   0   6  -3    0.80    1.10
   0  -6   3    1.80    1.00
   0  -6   3    0.80    0.60
   0  -6   3   -0.30    0.70
   0  -6   3   -0.40    0.60
   0  -6   3    1.40    0.90
   0  -6   3    0.80    0.90
   0  -6   3    0.60    0.60
  -1   6  -3    3.10    0.80
  -1   6  -3    2.10    1.00
  -1   6  -3    3.20    1.30
  -1   6  -3    2.90    1.10
  -1   6  -3    2.40    1.20
   1  -6   3    4.90    1.30
   1  -6   3    2.30    1.00
   1  -6   3    3.50    0.80
   1  -6   3    4.00    1.40
  -2   6  -3   68.59    3.70
  -2   6  -3   71.89    4.60
  -2   6  -3   72.09    3.10
  -2   6  -3   63.69    3.60
  -2   6  -3   65.19    3.50
   2  -6   3   67.09    4.00
   2  -6   3   74.49    3.30
  -3   6  -3   13.60    1.70
  -3   6  -3   15.90    1.90
  -3   6  -3   13.80    2.30
  -3   6  -3   12.20    2.00
  -3   6  -3   15.50    2.20
   3  -6   3   12.40    2.00
  -4   6  -3   -0.90    1.00
  -4   6  -3   -0.30    1.00
  -4   6  -3   -0.70    0.90
  -4   6  -3    0.20    0.90
  -4   6  -3   -0.80    1.00
   4  -6   3    0.40    0.80
  -5   6  -3    3.80    1.50
  -5   6  -3    0.20    1.00
  -5   6  -3    1.10    1.20
  -5   6  -3   -0.90    1.20
  -5   6  -3    1.80    1.20
  -6   6  -3    2.40    1.30
  -6   6  -3    3.50    1.90
  -6   6  -3    3.60    1.60
  -6   6  -3    4.40    1.70
  -7   6  -3   -0.60    1.30
  -7   6  -3   -1.00    1.60
  10   5  -3    0.00    1.10
  10   5  -3    1.50    2.00
 -10  -5   3   -1.80    1.80
   9   5  -3    0.70    1.20
   9   5  -3    3.60    2.00
  -9  -5   3    1.10    1.70
   8   5  -3   91.19    4.50
  -8  -5   3   98.69    5.50
  -8  -5   3   97.29    5.60
  -8  -5   3  102.59    5.60
  -8  -5   3   86.79    5.20
   7   5  -3    8.30    1.70
  -7  -5   3   10.20    2.10
  -7  -5   3    5.80    1.80
  -7  -5   3   10.70    2.20
  -7  -5   3   10.30    2.10
   6   5  -3    4.00    1.20
  -6  -5   3    7.50    1.60
  -6  -5   3    5.90    1.80
  -6  -5   3    5.40    1.60
  -6  -5   3    7.50    1.60
   5   5  -3   -1.00    0.80
  -5  -5   3    0.20    1.00
  -5  -5   3   -0.30    0.60
  -5  -5   3    0.00    0.80
  -5  -5   3    0.50    1.00
  -5  -5   3    0.50    0.70
  -5  -5   3   -0.30    0.60
   4   5  -3   24.50    1.90
  -4  -5   3   22.50    2.40
  -4  -5   3   22.60    2.10
  -4  -5   3   24.80    2.20
  -4  -5   3   21.80    1.80
  -4  -5   3   21.60    1.90
  -4  -5   3   20.30    2.20
   3   5  -3    5.10    1.00
   3   5  -3    4.00    1.00
  -3  -5   3    4.80    1.30
  -3  -5   3    3.20    1.10
  -3  -5   3    2.30    0.80
  -3  -5   3    1.40    1.00
  -3  -5   3    3.90    1.30
  -3  -5   3    2.00    1.10
   2   5  -3   58.39    2.50
   2   5  -3   56.19    2.70
  -2  -5   3   52.59    2.70
  -2  -5   3   55.59    3.10
  -2  -5   3   50.39    2.80
  -2  -5   3   55.99    3.20
  -2  -5   3   54.09    2.40
  -2  -5   3   53.39    3.30
  -2  -5   3   54.29    1.80
   1   5  -3  518.75   12.30
   1   5  -3  544.85   12.10
  -1  -5   3  526.45   14.00
  -1  -5   3  499.55   12.40
  -1  -5   3  530.15   14.10
  -1  -5   3  523.15   14.00
  -1  -5   3  533.25   11.40
  -1  -5   3  529.45   11.90
  -1  -5   3  529.75   11.30
   0   5  -3    1.90    0.90
   0   5  -3    0.80    0.50
   0   5  -3    1.50    0.80
   0   5  -3    1.50    1.10
   0   5  -3    2.30    0.90
   0  -5   3    1.50    0.60
   0  -5   3    0.50    0.80
   0  -5   3    0.60    0.80
   0  -5   3    0.40    0.80
   0  -5   3    1.20    0.90
   0  -5   3    1.50    0.60
   0  -5   3   -0.30    0.70
  -1   5  -3    1.10    0.80
  -1   5  -3    0.10    0.80
  -1   5  -3    1.20    0.90
  -1   5  -3    0.40    0.60
  -1   5  -3   -0.20    1.00
   1  -5   3    0.40    0.50
   1  -5   3   -1.20    0.60
   1  -5   3   -0.70    0.70
   1  -5   3    0.70    0.70
   1  -5   3    1.10    0.80
  -2   5  -3   37.80    2.10
  -2   5  -3   39.90    2.60
  -2   5  -3   36.40    2.40
  -2   5  -3   37.10    3.20
  -2   5  -3   40.40    2.60
   2  -5   3   40.10    2.30
   2  -5   3   36.00    2.00
   2  -5   3   33.60    2.70
   2  -5   3   40.70    2.40
  -3   5  -3  221.88    7.20
  -3   5  -3  218.08    6.80
  -3   5  -3  218.58    6.60
  -3   5  -3  223.48    8.70
  -3   5  -3  214.28    7.20
   3  -5   3  216.28    7.60
   3  -5   3  220.98    6.00
  -4   5  -3   11.20    2.10
  -4   5  -3   10.30    1.90
  -4   5  -3    9.70    1.50
  -4   5  -3   10.80    1.70
  -4   5  -3   15.30    2.30
   4  -5   3   12.10    1.80
  -5   5  -3   75.59    4.30
  -5   5  -3   72.69    4.30
  -5   5  -3   71.79    3.80
  -5   5  -3   72.09    3.80
  -5   5  -3   65.89    4.60
  -6   5  -3    4.50    1.70
  -6   5  -3    1.80    1.30
  -6   5  -3    4.90    1.60
  -6   5  -3    1.40    1.20
  -6   5  -3    3.00    1.70
  -7   5  -3   37.60    3.20
  -7   5  -3   37.30    3.10
  -7   5  -3   34.70    3.70
  -7   5  -3   35.00    3.70
  10   4  -3    1.20    1.50
  10   4  -3    0.60    1.30
 -10  -4   3    0.50    1.70
   9   4  -3   -0.10    1.40
   9   4  -3    0.60    1.10
  -9  -4   3    1.10    1.70
  -9  -4   3    1.90    1.60
   8   4  -3   47.30    4.10
   8   4  -3   47.40    3.20
  -8  -4   3   44.60    3.70
  -8  -4   3   49.10    3.70
  -8  -4   3   40.30    3.60
   7   4  -3   10.00    2.30
   7   4  -3   13.40    1.90
  -7  -4   3   14.00    2.00
  -7  -4   3   11.50    2.20
  -7  -4   3   14.70    2.50
  -7  -4   3   13.00    2.00
   6   4  -3    9.20    1.60
  -6  -4   3    9.10    1.50
  -6  -4   3    8.80    1.60
  -6  -4   3    6.30    1.70
  -6  -4   3   12.90    1.40
  -6  -4   3    9.50    1.90
  -6  -4   3    9.70    1.90
   5   4  -3   67.29    3.10
  -5  -4   3   65.59    3.00
  -5  -4   3   72.49    2.70
  -5  -4   3   68.19    3.20
  -5  -4   3   65.09    3.60
  -5  -4   3   69.09    3.90
  -5  -4   3   66.09    3.70
  -5  -4   3   59.79    3.50
   4   4  -3   15.30    1.60
  -4  -4   3   11.80    1.00
  -4  -4   3   13.10    1.40
  -4  -4   3   13.10    1.50
  -4  -4   3   12.60    1.50
  -4  -4   3   11.70    1.70
  -4  -4   3   12.80    1.40
  -4  -4   3    7.70    1.50
   3   4  -3   20.10    1.60
   3   4  -3   21.10    1.30
  -3  -4   3   20.10    1.60
  -3  -4   3   20.80    1.10
  -3  -4   3   23.40    2.00
  -3  -4   3   24.80    2.00
  -3  -4   3   18.40    1.50
  -3  -4   3   20.10    2.10
  -3  -4   3   19.40    1.70
   2   4  -3  217.88    5.30
   2   4  -3  207.88    5.70
  -2  -4   3  204.78    6.90
  -2  -4   3  212.38    4.90
  -2  -4   3  203.28    5.40
  -2  -4   3  210.08    6.20
  -2  -4   3  197.88    5.60
  -2  -4   3  208.58    6.70
  -2  -4   3  205.88    6.60
   1   4  -3  297.67    7.50
   1   4  -3  314.87    7.30
  -1  -4   3  293.07    6.80
  -1  -4   3  298.77    8.60
  -1  -4   3  308.57    6.90
  -1  -4   3  301.87    8.70
  -1  -4   3  298.47    7.70
  -1  -4   3  304.67    7.40
  -1  -4   3  294.87    8.70
   0   4  -3   18.10    1.60
   0   4  -3   16.70    1.10
   0   4  -3   15.50    1.40
   0  -4   3   20.10    1.80
   0  -4   3   17.20    1.50
   0  -4   3   16.40    1.40
   0  -4   3   14.00    1.70
   0  -4   3   15.20    1.20
   0  -4   3   17.80    1.10
   0  -4   3   14.60    1.50
  -1   4  -3  660.83   14.20
  -1   4  -3  660.43   14.60
  -1   4  -3  659.43   17.80
  -1   4  -3  643.34   15.00
  -1   4  -3  633.54   14.50
   1  -4   3  648.34   15.60
   1  -4   3  656.53   16.20
   1  -4   3  667.33   14.70
   1  -4   3  659.83   13.80
   1  -4   3  657.33   13.90
  -2   4  -3   -0.60    0.60
  -2   4  -3   -1.00    0.60
  -2   4  -3    0.50    0.70
  -2   4  -3    0.70    0.70
  -2   4  -3   -0.20    0.50
   2  -4   3    0.10    0.80
   2  -4   3   -0.60    0.60
   2  -4   3    0.10    0.50
   2  -4   3    0.20    0.40
  -3   4  -3   -0.50    0.70
  -3   4  -3    0.00    0.80
  -3   4  -3    0.10    0.70
  -3   4  -3    0.00    0.90
  -3   4  -3    1.00    0.80
   3  -4   3    0.40    0.90
   3  -4   3    0.90    0.60
   3  -4   3   -0.70    0.60
  -4   4  -3    5.10    1.50
  -4   4  -3    4.30    1.10
  -4   4  -3    6.00    1.40
  -4   4  -3    6.50    1.50
  -4   4  -3    4.40    1.30
   4  -4   3    7.00    1.50
  -5   4  -3   33.90    2.90
  -5   4  -3   30.70    2.80
  -5   4  -3   32.60    2.40
  -5   4  -3   29.70    2.40
  -5   4  -3   33.60    3.00
   5  -4   3   34.30    2.60
  -6   4  -3    3.80    1.60
  -6   4  -3    4.50    1.40
  -6   4  -3    3.40    1.60
  -6   4  -3    7.00    1.70
  -6   4  -3    3.40    1.40
  -7   4  -3    4.80    1.60
  -7   4  -3    3.30    1.30
  -7   4  -3    5.00    1.90
  -7   4  -3    3.80    1.70
  -7   4  -3    3.80    1.50
  -8   4  -3    0.60    1.50
  10   3  -3   -1.40    1.10
  10   3  -3   -0.10    1.20
 -10  -3   3    1.40    1.70
   9   3  -3    0.60    1.20
   9   3  -3    3.60    1.90
  -9  -3   3    3.60    1.90
  -9  -3   3    2.70    1.60
  -9  -3   3    2.70    1.70
   8   3  -3    1.70    1.70
   8   3  -3    2.80    1.30
  -8  -3   3    3.30    1.60
  -8  -3   3    3.30    1.60
  -8  -3   3    2.50    1.60
  -8  -3   3    1.90    1.10
  -8  -3   3    2.80    1.20
   7   3  -3   14.60    2.20
   7   3  -3   19.00    2.10
  -7  -3   3   13.30    2.20
  -7  -3   3   19.20    1.90
  -7  -3   3   10.80    1.80
  -7  -3   3   15.30    1.90
  -7  -3   3   14.10    2.20
  -7  -3   3   13.80    2.20
   6   3  -3   -0.90    0.90
   6   3  -3    0.80    0.90
  -6  -3   3    0.00    0.70
  -6  -3   3   -0.60    0.70
  -6  -3   3    0.40    1.00
  -6  -3   3   -0.80    0.70
  -6  -3   3   -0.40    1.00
  -6  -3   3   -0.20    1.10
  -6  -3   3    0.60    0.90
   5   3  -3   41.60    2.40
  -5  -3   3   42.10    2.20
  -5  -3   3   41.10    2.80
  -5  -3   3   40.60    2.80
  -5  -3   3   40.20    2.70
  -5  -3   3   45.40    2.20
  -5  -3   3   46.80    2.20
  -5  -3   3   46.20    2.90
   4   3  -3   32.30    2.00
  -4  -3   3   34.30    2.40
  -4  -3   3   35.30    2.00
  -4  -3   3   34.00    2.50
  -4  -3   3   35.00    1.70
  -4  -3   3   38.00    2.40
  -4  -3   3   31.10    1.90
  -4  -3   3   31.60    2.30
   3   3  -3   72.39    2.80
  -3  -3   3   69.89    3.20
  -3  -3   3   71.19    2.90
  -3  -3   3   68.89    2.70
  -3  -3   3   72.69    2.30
  -3  -3   3   73.19    3.50
  -3  -3   3   68.29    2.70
  -3  -3   3   67.89    3.20
   2   3  -3    0.60    0.60
  -2  -3   3    1.00    0.50
  -2  -3   3   -0.30    0.50
  -2  -3   3   -1.30    0.40
  -2  -3   3    1.50    0.80
  -2  -3   3    0.50    0.50
  -2  -3   3    2.40    0.90
  -2  -3   3   -0.70    0.40
   1   3  -3   16.70    1.20
   1   3  -3   15.40    1.30
  -1  -3   3   18.90    1.20
  -1  -3   3   16.80    1.00
  -1  -3   3   18.50    1.50
  -1  -3   3   20.60    1.50
  -1  -3   3   18.50    1.50
  -1  -3   3   16.50    1.30
  -1  -3   3   14.70    1.60
   0   3  -3   42.70    2.10
   0   3  -3   44.70    1.70
   0   3  -3   43.60    2.00
   0  -3   3   44.30    2.30
   0  -3   3   45.50    2.40
   0  -3   3   42.00    1.90
   0  -3   3   44.80    2.50
   0  -3   3   46.10    2.00
   0  -3   3   42.80    1.70
   0  -3   3   43.90    1.60
  -1   3  -3  787.92   17.20
  -1   3  -3  794.62   20.10
  -1   3  -3  800.72   16.80
  -1   3  -3  800.22   16.80
  -1   3  -3  785.42   16.70
   1  -3   3  787.32   16.30
   1  -3   3  813.32   15.90
   1  -3   3  805.12   17.20
   1  -3   3  772.82   17.90
   1  -3   3  790.02   18.50
  -2   3  -3  112.19    4.70
  -2   3  -3  107.59    3.90
  -2   3  -3  101.29    3.60
  -2   3  -3  107.19    3.50
  -2   3  -3  108.59    3.90
   2  -3   3  108.49    3.20
   2  -3   3  109.49    4.20
   2  -3   3  109.69    2.60
   2  -3   3  110.59    3.30
   2  -3   3  110.79    3.60
  -3   3  -3   62.29    3.00
  -3   3  -3   60.19    3.00
  -3   3  -3   59.69    3.40
  -3   3  -3   57.39    2.70
  -3   3  -3   61.09    2.80
   3  -3   3   56.49    3.00
   3  -3   3   59.69    2.40
   3  -3   3   55.49    2.20
   3  -3   3   59.09    2.30
  -4   3  -3   85.79    4.30
  -4   3  -3   87.19    3.60
  -4   3  -3   85.19    3.90
  -4   3  -3   79.49    3.90
  -4   3  -3   87.09    3.70
   4  -3   3   90.59    3.40
   4  -3   3   91.99    2.90
   4  -3   3   81.99    3.80
  -5   3  -3   22.90    2.00
  -5   3  -3   23.70    2.40
  -5   3  -3   19.00    2.20
  -5   3  -3   22.90    2.10
  -5   3  -3   20.90    2.20
   5  -3   3   23.20    2.00
  -6   3  -3   57.49    3.70
  -6   3  -3   52.59    3.60
  -6   3  -3   58.99    3.90
  -6   3  -3   62.19    3.20
  -6   3  -3   59.99    3.50
  -7   3  -3    1.10    1.20
  -7   3  -3    0.00    1.20
  -7   3  -3    1.50    1.60
  -7   3  -3    3.00    1.30
  -7   3  -3    2.80    1.10
  -8   3  -3    2.20    1.10
  -8   3  -3   -0.60    1.20
  -8   3  -3    0.00    1.30
  -9   3  -3    3.20    2.00
  10   2  -3    2.60    1.70
  10   2  -3    2.40    1.50
 -10  -2   3    1.10    1.40
 -10  -2   3    3.30    2.10
   9   2  -3    2.50    1.40
   9   2  -3    0.80    1.20
  -9  -2   3    0.20    1.40
  -9  -2   3    0.90    1.50
  -9  -2   3    2.00    1.30
   8   2  -3   44.70    3.80
   8   2  -3   43.50    3.00
  -8  -2   3   43.10    3.70
  -8  -2   3   39.80    2.90
  -8  -2   3   47.40    3.70
  -8  -2   3   42.60    3.30
  -8  -2   3   42.30    3.50
   7   2  -3  129.99    6.20
   7   2  -3  120.49    4.90
  -7  -2   3  122.19    5.80
  -7  -2   3  122.29    5.30
  -7  -2   3  124.79    5.90
  -7  -2   3  129.99    4.90
  -7  -2   3  129.99    5.50
   6   2  -3    3.90    1.10
   6   2  -3    6.50    1.70
  -6  -2   3    5.80    1.50
  -6  -2   3    8.10    1.30
  -6  -2   3    7.30    1.50
  -6  -2   3    8.40    1.50
  -6  -2   3    7.00    1.50
  -6  -2   3    6.90    1.20
   5   2  -3   16.60    1.60
   5   2  -3   13.10    1.70
  -5  -2   3   13.90    1.60
  -5  -2   3   15.60    1.40
  -5  -2   3   12.00    1.80
  -5  -2   3   13.80    1.60
  -5  -2   3   16.20    1.90
  -5  -2   3   15.70    1.70
  -5  -2   3   16.50    1.40
   4   2  -3  201.48    6.90
   4   2  -3  211.68    5.70
  -4  -2   3  207.98    6.30
  -4  -2   3  207.08    6.10
  -4  -2   3  211.68    6.50
  -4  -2   3  215.68    5.60
  -4  -2   3  212.48    6.80
  -4  -2   3  219.18    5.60
  -4  -2   3  205.18    5.20
  -4  -2   3  202.68    6.60
   3   2  -3  173.08    4.80
  -3  -2   3  172.88    4.50
  -3  -2   3  176.18    5.60
  -3  -2   3  178.58    5.40
  -3  -2   3  183.98    4.60
  -3  -2   3  171.68    5.50
  -3  -2   3  181.48    5.30
  -3  -2   3  174.18    4.90
   2   2  -3   70.49    2.50
  -2  -2   3   69.49    3.00
  -2  -2   3   70.69    2.70
  -2  -2   3   71.89    2.20
  -2  -2   3   66.99    2.40
  -2  -2   3   75.09    2.70
  -2  -2   3   67.89    2.80
  -2  -2   3   71.99    2.80
   1   2  -3   33.30    1.60
  -1  -2   3   31.70    1.30
  -1  -2   3   30.90    1.80
  -1  -2   3   31.80    1.90
  -1  -2   3   34.20    1.80
  -1  -2   3   32.10    1.70
  -1  -2   3   34.30    1.60
   0   2  -3   -1.10    0.50
   0   2  -3   -0.60    0.50
   0   2  -3   -0.50    0.40
   0  -2   3   -0.50    0.50
   0  -2   3   -0.30    0.60
   0  -2   3   -0.10    0.60
   0  -2   3   -0.30    0.60
   0  -2   3   -0.10    0.50
  -1   2  -3  163.48    4.30
  -1   2  -3  162.98    4.40
  -1   2  -3  167.78    4.50
  -1   2  -3  165.08    4.30
   1  -2   3  162.78    3.90
   1  -2   3  166.38    4.20
   1  -2   3  158.48    4.90
   1  -2   3  169.48    3.90
   1  -2   3  171.28    4.70
  -2   2  -3  346.17    8.20
  -2   2  -3  327.57    8.30
  -2   2  -3  355.46    9.90
  -2   2  -3  349.77    8.20
  -2   2  -3  357.86    8.50
   2  -2   3  352.36    7.50
   2  -2   3  351.06    7.10
   2  -2   3  360.86    8.50
   2  -2   3  359.56    9.10
   2  -2   3  351.36    8.00
  -3   2  -3  230.08    6.50
  -3   2  -3  226.38    6.10
  -3   2  -3  226.68    7.20
  -3   2  -3  220.88    6.10
  -3   2  -3  234.38    6.50
   3  -2   3  224.08    6.60
   3  -2   3  234.98    5.90
   3  -2   3  224.58    5.70
   3  -2   3  227.48    5.30
  -4   2  -3   24.80    2.00
  -4   2  -3   22.20    2.00
  -4   2  -3   21.90    1.80
  -4   2  -3   24.70    1.80
  -4   2  -3   26.50    2.10
   4  -2   3   26.10    1.90
   4  -2   3   25.10    1.40
   4  -2   3   24.60    1.60
  -5   2  -3   12.30    1.50
  -5   2  -3    9.80    1.40
  -5   2  -3   13.80    1.50
  -5   2  -3   12.70    1.80
  -5   2  -3    8.60    1.60
   5  -2   3   10.60    1.30
   5  -2   3   10.20    1.20
  -6   2  -3   12.20    2.10
  -6   2  -3   10.80    1.80
  -6   2  -3    9.40    1.90
  -6   2  -3   12.40    1.70
  -6   2  -3    9.40    1.50
  -7   2  -3   31.50    2.40
  -7   2  -3   22.20    2.20
  -7   2  -3   29.50    2.90
  -7   2  -3   31.70    3.10
  -7   2  -3   27.90    2.50
  -8   2  -3   15.50    2.30
  -8   2  -3   13.10    1.80
  -8   2  -3   18.40    2.70
  -8   2  -3   15.50    2.50
  -9   2  -3    0.50    1.40
  10   1  -3    5.50    2.00
  10   1  -3    6.30    1.90
 -10  -1   3    8.50    2.40
   9   1  -3   18.40    2.60
   9   1  -3   22.90    2.60
  -9  -1   3   22.50    2.40
  -9  -1   3   20.40    2.90
  -9  -1   3   19.80    2.90
   8   1  -3   11.70    2.00
   8   1  -3   13.80    2.20
  -8  -1   3   13.70    1.90
  -8  -1   3   13.20    2.00
  -8  -1   3   15.90    2.40
  -8  -1   3   11.40    2.30
   7   1  -3   72.89    4.50
   7   1  -3   80.39    3.80
  -7  -1   3   82.09    4.10
  -7  -1   3   73.59    4.50
  -7  -1   3   70.69    3.60
  -7  -1   3   79.69    4.30
  -7  -1   3   87.29    4.70
   6   1  -3    4.50    1.40
   6   1  -3    2.10    0.90
  -6  -1   3    2.00    0.90
  -6  -1   3    0.50    0.90
  -6  -1   3    2.20    1.00
  -6  -1   3    0.20    1.00
  -6  -1   3    0.60    1.10
   5   1  -3  195.38    5.90
   5   1  -3  206.18    7.30
  -5  -1   3  208.48    6.50
  -5  -1   3  207.58    7.00
  -5  -1   3  219.98    6.50
  -5  -1   3  214.98    6.50
  -5  -1   3  200.68    6.80
  -5  -1   3  204.08    6.00
   4   1  -3   21.90    1.60
   4   1  -3   24.20    2.00
  -4  -1   3   27.50    1.90
  -4  -1   3   23.30    2.10
  -4  -1   3   23.90    1.90
  -4  -1   3   28.70    2.00
  -4  -1   3   24.50    1.90
  -4  -1   3   26.50    1.30
  -4  -1   3   23.90    1.60
  -4  -1   3   25.70    1.10
   3   1  -3    5.90    1.20
   3   1  -3    9.20    1.00
  -3  -1   3   10.70    1.00
  -3  -1   3    9.30    1.10
  -3  -1   3    6.20    1.10
  -3  -1   3    9.60    1.20
  -3  -1   3   10.20    1.20
  -3  -1   3    9.10    0.70
  -3  -1   3    9.60    1.40
  -3  -1   3    8.10    0.90
   2   1  -3  283.57    7.40
   2   1  -3  277.27    6.40
  -2  -1   3  277.97    6.80
  -2  -1   3  266.47    7.20
  -2  -1   3  280.77    6.50
  -2  -1   3  271.97    7.30
  -2  -1   3  288.77    6.90
  -2  -1   3  281.77    6.40
  -2  -1   3  278.87    5.90
   1   1  -3  475.55    9.90
   1   1  -3  490.85   11.00
  -1  -1   3  480.85   10.70
  -1  -1   3  476.15   10.10
  -1  -1   3  448.26   11.20
  -1  -1   3  479.95   10.30
  -1  -1   3  482.45    9.50
  -1  -1   3  480.85   10.40
  -1  -1   3  480.15   11.10
   0   1  -3   13.90    1.00
   0  -1   3   13.00    1.10
   0  -1   3   11.80    1.10
   0  -1   3   13.70    1.00
   0  -1   3   13.00    0.90
   0  -1   3   14.90    1.10
   0  -1   3   14.20    1.00
  -1   1  -3    0.10    0.40
  -1   1  -3    0.50    0.50
  -1   1  -3    1.70    0.50
   1  -1   3    1.00    0.60
   1  -1   3    0.60    0.40
   1  -1   3    1.50    0.50
   1  -1   3    0.90    0.60
  -2   1  -3  522.75   11.40
  -2   1  -3  541.95   11.70
  -2   1  -3  542.65   11.60
  -2   1  -3  520.45   11.60
  -2   1  -3  535.05   13.30
   2  -1   3  532.85   12.40
   2  -1   3  549.54   12.00
   2  -1   3  543.35   10.60
   2  -1   3  533.35   11.60
  -3   1  -3   10.70    1.40
  -3   1  -3   14.60    1.20
  -3   1  -3   12.50    1.20
  -3   1  -3   13.20    1.30
  -3   1  -3   11.90    1.30
   3  -1   3   15.00    1.30
   3  -1   3   11.10    0.90
   3  -1   3   11.20    0.90
   3  -1   3   12.40    1.00
  -4   1  -3   49.10    2.20
  -4   1  -3   45.20    2.30
  -4   1  -3   44.30    1.50
  -4   1  -3   40.60    2.40
  -4   1  -3   42.10    2.50
  -4   1  -3   43.00    2.30
   4  -1   3   46.90    2.20
   4  -1   3   47.00    1.70
   4  -1   3   40.00    2.10
   4  -1   3   43.80    1.70
  -5   1  -3   47.60    2.70
  -5   1  -3   47.00    2.40
  -5   1  -3   44.40    2.80
  -5   1  -3   48.80    2.90
  -5   1  -3   42.60    2.50
   5  -1   3   46.20    2.50
   5  -1   3   45.80    2.40
  -6   1  -3   10.70    1.70
  -6   1  -3   11.80    1.90
  -6   1  -3    8.60    1.70
  -6   1  -3    8.40    1.30
  -6   1  -3    9.40    1.40
   6  -1   3    8.70    1.30
  -7   1  -3   40.60    2.50
  -7   1  -3   43.30    3.00
  -7   1  -3   42.10    3.40
  -7   1  -3   41.00    3.40
  -7   1  -3   40.00    2.60
  -8   1  -3    6.60    1.70
  -8   1  -3    3.70    1.60
  -8   1  -3    8.20    2.10
  -9   1  -3    0.20    1.50
  -9   1  -3    0.30    1.30
  10   0  -3   -1.80    1.10
  10   0  -3    2.80    1.40
 -10   0   3    0.60    1.70
   9   0  -3    0.50    1.20
   9   0  -3    0.40    1.10
  -9   0   3    1.00    1.20
  -9   0   3    0.00    1.30
   8   0  -3    0.60    1.20
   8   0  -3    0.60    1.00
  -8   0   3   -1.40    0.80
  -8   0   3    1.30    1.70
  -8   0   3   -0.10    1.00
  -8   0   3    2.40    1.60
   7   0  -3   49.80    3.70
   7   0  -3   52.59    3.10
  -7   0   3   55.59    3.30
  -7   0   3   50.19    3.70
  -7   0   3   55.09    3.60
  -7   0   3   55.19    3.70
   6   0  -3  135.29    5.90
   6   0  -3  133.69    4.80
  -6   0   3  140.49    5.80
  -6   0   3  131.59    5.30
  -6   0   3  130.09    5.60
  -6   0   3  126.59    4.80
  -6   0   3  133.19    4.80
   5   0  -3  297.97    9.30
   5   0  -3  294.97    7.80
  -5   0   3  316.37    9.40
  -5   0   3  304.77    8.20
  -5   0   3  300.57    8.90
  -5   0   3  289.57    8.40
  -5   0   3  296.17    8.00
  -5   0   3  315.67    8.10
   4   0  -3   81.59    3.80
   4   0  -3   82.79    3.00
  -4   0   3   83.19    3.60
  -4   0   3   77.89    3.10
  -4   0   3   76.29    3.10
  -4   0   3   84.39    3.00
  -4   0   3   82.09    3.60
  -4   0   3   79.09    3.40
   3   0  -3  284.87    8.00
   3   0  -3  280.87    6.70
  -3   0   3  277.67    7.00
  -3   0   3  281.17    7.10
  -3   0   3  278.57    7.70
  -3   0   3  284.27    7.00
  -3   0   3  292.07    7.00
  -3   0   3  274.37    7.40
   2   0  -3 1652.93   31.80
   2   0  -3 1645.44   35.40
  -2   0   3 1659.33   33.10
  -2   0   3 1683.93   33.50
  -2   0   3 1640.74   32.10
  -2   0   3 1649.13   34.70
  -2   0   3 1576.84   35.90
  -2   0   3 1639.34   33.00
  -2   0   3 1651.33   33.70
   1   0  -3  614.94   12.00
   1   0  -3  605.24   12.00
   1   0  -3  605.54   13.50
  -1   0   3  612.04   13.40
  -1   0   3  577.24   12.60
  -1   0   3  580.84   13.60
  -1   0   3  611.64   12.90
  -1   0   3  621.54   12.60
  -1   0   3  613.54   12.70
   0   0  -3    7.60    0.60
   0   0  -3    7.70    0.50
   0   0  -3    7.80    0.60
   0   0   3    6.00    0.70
   0   0   3    6.80    0.60
   0   0   3    7.00    0.70
   0   0   3    6.60    0.80
   0   0   3    5.80    0.60
  -1   0  -3  981.70   20.60
  -1   0  -3 1031.60   20.40
  -1   0  -3 1060.29   20.00
   1   0   3 1023.70   20.30
   1   0   3 1035.90   21.80
   1   0   3 1009.70   19.00
  -2   0  -3  343.67    7.80
  -2   0  -3  352.66    8.00
  -2   0  -3  369.36    8.00
  -2   0  -3  373.36    7.70
  -2   0  -3  347.37    8.00
  -2   0  -3  357.66    8.70
   2   0   3  355.26    7.30
   2   0   3  364.66    8.30
  -3   0  -3  222.08    5.80
  -3   0  -3  240.28    5.30
  -3   0  -3  206.18    5.80
  -3   0  -3  224.18    5.90
  -3   0  -3  222.98    5.60
  -3   0  -3  237.58    6.00
   3   0   3  232.08    5.70
   3   0   3  231.48    6.00
   3   0   3  226.18    5.00
  -4   0  -3  210.08    6.10
  -4   0  -3  203.18    5.70
  -4   0  -3  198.98    5.60
  -4   0  -3  207.28    5.40
  -4   0  -3  198.18    5.90
  -4   0  -3  209.58    4.60
  -4   0  -3  204.08    5.10
   4   0   3  207.98    5.90
   4   0   3  201.68    5.80
   4   0   3  203.38    4.70
   4   0   3  204.58    5.30
  -5   0  -3  111.39    4.50
  -5   0  -3  113.19    3.80
  -5   0  -3  119.89    3.80
  -5   0  -3  116.99    3.20
  -5   0  -3  125.69    3.30
  -5   0  -3  119.49    4.60
  -5   0  -3  119.69    4.30
  -5   0  -3  122.19    3.60
   5   0   3  117.39    3.20
   5   0   3  115.29    4.40
   5   0   3  118.69    4.10
   5   0   3  123.19    3.70
  -6   0  -3    8.60    1.30
  -6   0  -3    6.40    1.60
  -6   0  -3    6.10    1.50
  -6   0  -3    7.50    1.40
   6   0   3    7.60    1.30
  -7   0  -3    3.50    1.50
  -7   0  -3    3.80    1.10
  -7   0  -3    3.00    1.10
  -7   0  -3    4.30    1.60
   7   0   3    6.50    1.50
  -8   0  -3   18.60    2.20
  -8   0  -3   15.40    2.70
  -8   0  -3   11.60    2.20
  -9   0  -3    0.40    1.50
  -9   0  -3   -2.10    0.90
   9   0   3    1.20    1.20
 -10   0  -3    1.10    1.80
  10   0   3   -0.30    1.20
   9  -1  -3    2.20    1.40
   9  -1  -3    1.30    1.30
  -9   1   3    1.00    1.60
  -9   1   3    1.00    1.30
   8  -1  -3    0.40    1.10
   8  -1  -3   -0.50    0.90
  -8   1   3    1.50    1.40
  -8   1   3    0.40    1.00
  -8   1   3    0.60    1.40
  -8   1   3    0.10    1.00
   7  -1  -3   12.10    1.70
   7  -1  -3   13.10    2.10
  -7   1   3    9.00    1.70
  -7   1   3   10.70    2.10
  -7   1   3    8.10    2.00
  -7   1   3   11.40    2.20
   6  -1  -3  102.59    3.80
   6  -1  -3  112.99    5.30
   6  -1  -3  102.89    4.20
  -6   1   3  109.09    4.90
  -6   1   3  103.99    5.00
  -6   1   3  111.29    4.50
  -6   1   3  109.59    5.20
   5  -1  -3    1.30    0.80
   5  -1  -3    1.10    0.90
   5  -1  -3    0.00    0.80
  -5   1   3   -0.70    0.80
  -5   1   3   -0.10    0.70
  -5   1   3    0.20    0.80
  -5   1   3   -0.30    0.80
  -5   1   3   -0.20    0.90
   4  -1  -3  351.16    8.40
   4  -1  -3  336.87    9.80
   4  -1  -3  360.16    8.10
  -4   1   3  336.87    8.80
  -4   1   3  354.56    7.70
  -4   1   3  360.16    8.30
  -4   1   3  351.66    9.80
  -4   1   3  337.87   10.40
  -4   1   3  342.57    9.40
  -4   1   3  348.27    8.40
  -4   1   3  334.37    8.90
   3  -1  -3  431.96    9.40
   3  -1  -3  416.76   11.00
   3  -1  -3  437.76    9.30
  -3   1   3  431.26   10.00
  -3   1   3  421.96   10.00
  -3   1   3  424.56    9.70
  -3   1   3  414.06   11.70
  -3   1   3  419.16   10.90
  -3   1   3  420.86   10.40
  -3   1   3  444.36    9.70
   2  -1  -3  278.97    7.50
   2  -1  -3  283.67    6.30
   2  -1  -3  282.57    6.30
  -2   1   3  290.37    7.00
  -2   1   3  287.57    6.70
  -2   1   3  273.77    8.10
  -2   1   3  275.07    6.70
  -2   1   3  284.07    6.60
  -2   1   3  265.17    7.20
  -2   1   3  285.77    6.60
   1  -1  -3 1514.85   32.40
   1  -1  -3 1525.85   28.80
   1  -1  -3 1525.95   29.00
  -1   1   3 1518.85   34.80
  -1   1   3 1532.25   29.20
  -1   1   3 1478.45   30.40
  -1   1   3 1551.74   30.40
  -1   1   3 1567.84   30.60
  -1   1   3 1474.85   32.80
  -1   1   3 1522.65   31.80
   0  -1  -3    7.40    0.50
   0  -1  -3    7.60    0.80
   0  -1  -3    5.80    0.40
   0   1   3    8.00    0.70
   0   1   3    6.20    0.70
   0   1   3    7.80    1.10
   0   1   3    7.40    0.40
   0   1   3    7.90    0.60
  -1  -1  -3  745.23   16.30
  -1  -1  -3  713.33   15.20
  -1  -1  -3  719.63   14.70
   1   1   3  718.83   15.50
   1   1   3  713.43   14.20
   1   1   3  661.83   15.30
   1   1   3  703.13   14.60
  -2  -1  -3  871.01   19.00
  -2  -1  -3  883.41   17.70
  -2  -1  -3  861.81   17.10
  -2  -1  -3  867.31   19.10
  -2  -1  -3  848.52   17.70
  -2  -1  -3  828.62   17.50
  -2  -1  -3  834.52   16.50
   2   1   3  873.51   18.70
  -3  -1  -3   24.10    1.40
  -3  -1  -3   25.00    1.40
  -3  -1  -3   28.60    1.70
  -3  -1  -3   33.30    1.80
  -3  -1  -3   29.10    1.70
  -3  -1  -3   26.60    1.70
  -3  -1  -3   27.50    1.30
  -3  -1  -3   27.90    1.60
   3   1   3   28.90    1.50
  -4  -1  -3  158.08    4.00
  -4  -1  -3  155.68    4.30
  -4  -1  -3  152.88    4.00
  -4  -1  -3  158.08    5.00
  -4  -1  -3  158.58    5.20
  -4  -1  -3  155.78    4.50
  -4  -1  -3  152.18    4.60
  -4  -1  -3  159.68    4.90
  -4  -1  -3  157.78    4.90
  -5  -1  -3    7.80    1.40
  -5  -1  -3   10.10    1.00
  -5  -1  -3   10.00    1.40
  -5  -1  -3    8.50    1.20
  -5  -1  -3   11.60    1.40
  -5  -1  -3   11.30    1.50
  -5  -1  -3   10.90    1.10
  -5  -1  -3    9.90    1.20
  -5  -1  -3    8.90    1.00
   5   1   3   11.50    1.00
   5   1   3    8.10    1.20
  -6  -1  -3   81.39    2.80
  -6  -1  -3   81.79    3.10
  -6  -1  -3   76.29    4.00
  -6  -1  -3   86.69    3.40
  -6  -1  -3   79.19    3.90
  -6  -1  -3   84.69    3.60
  -6  -1  -3   77.99    4.00
   6   1   3   82.69    3.90
  -7  -1  -3   49.00    3.00
  -7  -1  -3   50.79    3.50
  -7  -1  -3   54.29    3.50
  -7  -1  -3   52.79    3.50
   7   1   3   53.49    3.40
  -8  -1  -3    1.70    1.30
  -8  -1  -3    3.20    1.80
  -8  -1  -3    0.80    1.10
  -8  -1  -3    2.10    1.20
   8   1   3    2.30    1.20
   8   1   3    3.50    1.30
  -9  -1  -3   21.90    2.60
  -9  -1  -3   20.90    2.70
  -9  -1  -3   22.50    3.00
  -9  -1  -3   19.80    3.10
   9   1   3   19.50    2.20
 -10  -1  -3   -2.10    1.40
 -10  -1  -3   -1.50    1.10
  10   1   3    1.70    1.40
   9  -2  -3    1.20    1.20
   9  -2  -3    0.90    1.30
  -9   2   3    1.90    1.70
   8  -2  -3   -0.20    1.00
   8  -2  -3   -0.30    0.90
  -8   2   3    2.70    1.30
  -8   2   3    0.10    1.40
   7  -2  -3    1.00    1.20
   7  -2  -3    0.80    1.00
  -7   2   3    3.80    1.50
  -7   2   3    3.30    1.40
  -7   2   3    5.90    1.80
  -7   2   3    3.20    1.30
   6  -2  -3  213.98    6.50
   6  -2  -3  196.68    7.60
  -6   2   3  216.48    7.90
  -6   2   3  192.38    7.90
  -6   2   3  208.18    7.60
  -6   2   3  210.78    6.90
  -6   2   3  208.28    7.30
   5  -2  -3   11.40    1.70
   5  -2  -3   16.80    1.40
  -5   2   3   14.00    2.00
  -5   2   3   16.10    1.90
  -5   2   3   15.80    1.70
  -5   2   3   13.40    1.30
  -5   2   3   13.30    1.50
  -5   2   3   17.10    1.90
  -5   2   3   14.90    1.90
   4  -2  -3    0.50    0.80
   4  -2  -3    0.90    0.70
  -4   2   3   -0.60    0.80
  -4   2   3    0.80    0.60
  -4   2   3   -1.60    0.50
  -4   2   3    0.30    0.70
  -4   2   3    0.60    0.90
  -4   2   3    0.80    0.70
  -4   2   3    0.20    0.80
   3  -2  -3  354.16    8.30
   3  -2  -3  351.46    9.80
   3  -2  -3  371.06    8.00
  -3   2   3  348.87    8.80
  -3   2   3  381.66    8.20
  -3   2   3  367.96    8.90
  -3   2   3  375.96    8.30
  -3   2   3  372.36    8.30
  -3   2   3  352.56    9.70
  -3   2   3  362.96    9.30
  -3   2   3  345.97   10.60
   2  -2  -3    4.00    0.70
   2  -2  -3    1.30    0.70
   2  -2  -3    1.60    0.60
  -2   2   3    3.00    0.80
  -2   2   3    3.30    0.70
  -2   2   3    4.90    1.20
  -2   2   3    3.10    0.50
  -2   2   3    4.00    0.80
  -2   2   3    2.10    0.70
  -2   2   3    3.00    0.80
  -2   2   3    1.40    0.80
   1  -2  -3  191.08    5.60
   1  -2  -3  204.58    5.30
   1  -2  -3  195.28    4.60
  -1   2   3  199.98    5.00
  -1   2   3  209.98    6.30
  -1   2   3  202.88    4.70
  -1   2   3  209.68    5.20
  -1   2   3  198.38    5.00
   0  -2  -3    9.10    1.10
   0  -2  -3    8.60    0.70
   0  -2  -3   10.80    1.10
   0  -2  -3    8.60    0.90
   0   2   3    8.90    0.80
   0   2   3    9.70    1.20
   0   2   3    9.70    0.90
   0   2   3    9.90    0.80
  -1  -2  -3 4470.05   83.39
  -1  -2  -3 4709.43   99.09
  -1  -2  -3 4573.44   92.79
  -1  -2  -3 4237.98   92.79
  -1  -2  -3 4556.14   94.99
  -1  -2  -3 4591.24   93.09
  -1  -2  -3 4517.35   88.09
   1   2   3 4345.27   94.99
   1   2   3 4460.75   87.89
  -2  -2  -3 1188.48   25.80
  -2  -2  -3 1266.97   23.50
  -2  -2  -3 1218.08   24.80
  -2  -2  -3 1195.28   23.90
  -2  -2  -3 1184.18   23.80
  -2  -2  -3 1198.78   26.20
  -2  -2  -3 1235.48   24.50
  -2  -2  -3 1179.88   24.10
  -2  -2  -3 1202.48   26.30
  -2  -2  -3 1197.68   26.50
  -2  -2  -3 1177.88   23.10
   2   2   3 1223.88   23.20
  -3  -2  -3 2314.37   46.80
  -3  -2  -3 2390.76   46.20
  -3  -2  -3 2356.26   47.50
  -3  -2  -3 2305.77   51.19
  -3  -2  -3 2444.16   45.80
  -3  -2  -3 2367.86   46.00
  -3  -2  -3 2362.06   44.60
  -3  -2  -3 2423.06   47.70
   3   2   3 2331.17   45.30
  -4  -2  -3  334.57    9.00
  -4  -2  -3  325.97    8.20
  -4  -2  -3  323.47    9.10
  -4  -2  -3  325.67    7.70
  -4  -2  -3  344.27    7.60
  -4  -2  -3  343.97    8.60
  -4  -2  -3  325.47    8.30
  -4  -2  -3  339.37    7.70
  -4  -2  -3  345.37    8.00
   4   2   3  332.27    7.70
  -5  -2  -3    1.50    0.90
  -5  -2  -3    0.80    0.60
  -5  -2  -3    0.20    0.50
  -5  -2  -3    0.00    0.60
  -5  -2  -3   -0.40    0.60
  -5  -2  -3    0.00    0.60
  -5  -2  -3    1.10    0.80
  -5  -2  -3    1.40    0.80
  -5  -2  -3    0.60    0.60
   5   2   3    0.20    0.60
  -6  -2  -3   18.40    1.80
  -6  -2  -3   19.40    2.10
  -6  -2  -3   19.50    1.50
  -6  -2  -3   21.40    1.70
  -6  -2  -3   18.50    2.10
  -6  -2  -3   17.50    1.80
  -6  -2  -3   20.50    1.50
  -6  -2  -3   17.20    1.40
  -6  -2  -3   17.50    1.80
   6   2   3   18.40    1.70
  -7  -2  -3    9.90    1.90
  -7  -2  -3   15.80    1.90
  -7  -2  -3   12.10    1.70
  -7  -2  -3   12.70    1.70
  -7  -2  -3   11.60    1.40
  -7  -2  -3   14.70    2.10
   7   2   3   10.20    1.80
   7   2   3   13.10    1.60
  -8  -2  -3    2.40    1.40
  -8  -2  -3    1.80    1.10
  -8  -2  -3    2.00    1.10
  -8  -2  -3    2.90    1.60
   8   2   3    1.60    1.20
   8   2   3    1.90    1.00
  -9  -2  -3   -0.60    1.10
  -9  -2  -3    0.40    1.40
  -9  -2  -3    1.40    1.60
  -9  -2  -3   -0.10    1.10
   9   2   3    1.80    1.30
   9   2   3    0.80    1.20
 -10  -2  -3    0.70    1.60
 -10  -2  -3    3.40    1.60
  10   2   3    0.10    1.20
   9  -3  -3    0.90    1.40
  -9   3   3   -0.10    1.60
   8  -3  -3   -1.10    0.90
   8  -3  -3    0.10    1.00
  -8   3   3   -0.20    1.10
  -8   3   3    0.70    1.50
   7  -3  -3    7.80    1.90
  -7   3   3    8.10    2.20
  -7   3   3    9.00    1.90
  -7   3   3    8.70    2.10
  -7   3   3   11.90    2.10
   6  -3  -3    4.60    1.50
  -6   3   3    4.10    1.70
  -6   3   3    3.80    1.40
  -6   3   3    6.20    1.70
  -6   3   3    5.40    1.70
   5  -3  -3   19.40    2.10
  -5   3   3   19.30    2.10
  -5   3   3   14.80    2.20
  -5   3   3   22.80    2.50
  -5   3   3   19.80    1.60
  -5   3   3   20.00    2.00
   4  -3  -3    1.80    0.70
   4  -3  -3    1.50    0.80
  -4   3   3    1.70    0.80
  -4   3   3    2.60    1.00
  -4   3   3    3.10    1.10
  -4   3   3    2.40    1.10
  -4   3   3    3.40    0.80
  -4   3   3    2.50    1.00
   3  -3  -3    8.20    0.90
   3  -3  -3    9.20    1.00
   3  -3  -3    8.60    1.30
  -3   3   3    9.50    1.40
  -3   3   3    6.90    0.60
  -3   3   3    7.90    1.10
  -3   3   3   11.30    1.30
  -3   3   3    8.50    1.70
  -3   3   3    7.10    1.00
  -3   3   3    6.60    1.20
   2  -3  -3   57.09    2.00
   2  -3  -3   51.29    2.70
   2  -3  -3   53.59    2.40
   2  -3  -3   51.59    1.60
  -2   3   3   58.59    2.40
  -2   3   3   55.59    1.90
  -2   3   3   54.79    2.30
  -2   3   3   60.49    2.50
  -2   3   3   52.89    3.10
  -2   3   3   54.09    2.60
   1  -3  -3  433.06   10.10
   1  -3  -3  409.66    8.80
   1  -3  -3  429.56    8.90
   1  -3  -3  429.96   10.40
   1  -3  -3  411.86   10.50
  -1   3   3  432.26    9.90
  -1   3   3  419.96    9.60
  -1   3   3  421.86    9.50
  -1   3   3  431.56    9.70
  -1   3   3  427.76    9.10
  -1   3   3  428.86   11.70
   0  -3  -3    0.60    0.70
   0  -3  -3    0.60    0.50
   0  -3  -3    0.60    0.40
   0  -3  -3    0.60    0.60
   0  -3  -3    0.00    0.60
   0  -3  -3    1.60    0.80
   0   3   3    0.20    0.70
   0   3   3   -0.30    0.40
   0   3   3    1.20    0.40
   0   3   3    0.70    0.50
   0   3   3    0.40    0.60
  -1  -3  -3   42.40    2.10
  -1  -3  -3   41.80    1.70
  -1  -3  -3   38.90    2.20
  -1  -3  -3   44.00    2.10
  -1  -3  -3   43.80    1.70
  -1  -3  -3   40.90    1.50
  -1  -3  -3   41.70    2.30
   1   3   3   44.50    2.30
   1   3   3   42.00    1.50
   1   3   3   43.90    1.30
   1   3   3   43.40    2.00
  -2  -3  -3  148.49    4.50
  -2  -3  -3  149.29    5.00
  -2  -3  -3  145.39    4.90
  -2  -3  -3  144.49    3.90
  -2  -3  -3  143.79    3.90
  -2  -3  -3  150.38    4.10
  -2  -3  -3  143.89    4.00
  -2  -3  -3  154.98    4.50
   2   3   3  150.28    3.50
   2   3   3  155.78    3.70
  -3  -3  -3  247.08    7.30
  -3  -3  -3  248.18    6.00
  -3  -3  -3  252.37    6.70
  -3  -3  -3  246.78    6.00
  -3  -3  -3  248.68    6.50
  -3  -3  -3  251.27    7.50
  -3  -3  -3  247.58    6.10
  -3  -3  -3  251.17    6.00
  -3  -3  -3  257.47    6.80
  -3  -3  -3  250.77    5.80
   3   3   3  251.17    5.70
  -4  -3  -3  159.88    5.80
  -4  -3  -3  162.88    5.20
  -4  -3  -3  170.18    4.50
  -4  -3  -3  169.18    4.90
  -4  -3  -3  172.08    4.60
  -4  -3  -3  171.98    5.30
  -4  -3  -3  168.78    4.50
  -4  -3  -3  161.38    5.20
  -4  -3  -3  160.08    4.60
   4   3   3  169.18    4.50
  -5  -3  -3  617.94   14.90
  -5  -3  -3  641.34   13.70
  -5  -3  -3  621.94   13.80
  -5  -3  -3  642.54   14.00
  -5  -3  -3  623.94   15.90
  -5  -3  -3  638.04   13.60
  -5  -3  -3  632.44   15.10
  -5  -3  -3  639.54   14.40
   5   3   3  642.34   13.80
  -6  -3  -3  108.09    3.80
  -6  -3  -3  105.89    4.60
  -6  -3  -3  112.39    4.50
  -6  -3  -3  106.79    3.80
  -6  -3  -3  103.49    4.80
  -6  -3  -3   97.89    4.30
  -6  -3  -3  110.19    3.60
  -6  -3  -3  104.49    4.60
   6   3   3  104.19    3.90
  -7  -3  -3    1.00    0.80
  -7  -3  -3    1.70    1.30
  -7  -3  -3    1.50    0.90
  -7  -3  -3    2.20    1.30
  -7  -3  -3    1.50    0.90
  -7  -3  -3    0.40    0.80
  -7  -3  -3    1.40    1.30
   7   3   3    1.40    1.00
  -8  -3  -3   45.50    2.70
  -8  -3  -3   47.90    2.90
  -8  -3  -3   48.20    3.50
  -8  -3  -3   44.50    3.40
  -8  -3  -3   39.30    3.40
   8   3   3   40.50    2.80
   8   3   3   46.50    3.60
  -9  -3  -3    8.80    2.10
  -9  -3  -3   12.80    2.40
  -9  -3  -3   15.90    2.20
  -9  -3  -3   16.10    2.80
   9   3   3   11.40    1.90
   9   3   3   13.30    2.20
 -10  -3  -3    2.10    1.70
 -10  -3  -3    1.10    1.40
  10   3   3    2.50    1.80
  10   3   3    2.70    1.50
   8  -4  -3    3.00    1.50
  -8   4   3   -0.10    1.60
  -8   4   3    0.30    1.60
   7  -4  -3    2.00    1.20
  -7   4   3   -0.10    1.00
  -7   4   3    0.90    1.20
  -7   4   3    1.40    1.50
  -7   4   3    2.40    1.70
   6  -4  -3   84.09    4.70
  -6   4   3   75.89    5.00
  -6   4   3   89.79    4.40
  -6   4   3   81.89    4.90
  -6   4   3   89.69    4.70
   5  -4  -3  104.99    5.00
  -5   4   3  107.89    4.10
  -5   4   3   90.09    5.30
  -5   4   3   92.89    4.50
  -5   4   3  109.29    4.60
  -5   4   3   99.89    5.00
   4  -4  -3    1.60    0.90
  -4   4   3    0.30    0.90
  -4   4   3    4.10    1.20
  -4   4   3    0.70    0.80
  -4   4   3    0.90    0.80
  -4   4   3    1.50    1.10
   3  -4  -3  101.09    3.00
   3  -4  -3   97.19    3.80
   3  -4  -3   92.89    4.20
  -3   4   3   97.39    3.10
  -3   4   3   92.19    3.80
  -3   4   3   93.79    3.60
  -3   4   3   94.09    4.10
  -3   4   3   93.69    3.70
  -3   4   3  100.29    5.00
   2  -4  -3   11.20    1.00
   2  -4  -3   12.70    1.40
   2  -4  -3   12.70    0.90
   2  -4  -3   11.80    1.40
  -2   4   3   13.00    1.40
  -2   4   3   13.10    1.80
  -2   4   3    9.50    1.10
  -2   4   3   11.10    1.50
  -2   4   3   12.00    0.90
  -2   4   3   10.30    1.30
   1  -4  -3  102.09    3.90
   1  -4  -3  108.29    3.00
   1  -4  -3  108.89    4.00
   1  -4  -3  100.09    3.60
   1  -4  -3  103.69    3.00
  -1   4   3  105.79    3.30
  -1   4   3  109.59    4.70
  -1   4   3   97.99    3.50
  -1   4   3  104.89    3.70
  -1   4   3  100.29    3.20
   0  -4  -3    8.50    1.30
   0  -4  -3    9.20    1.20
   0  -4  -3    9.00    0.90
   0  -4  -3    8.40    1.10
   0  -4  -3   10.50    1.00
   0  -4  -3    7.70    1.20
   0   4   3    9.00    0.90
   0   4   3   11.40    1.00
   0   4   3    9.50    1.20
   0   4   3   13.50    1.30
   0   4   3   11.70    1.50
  -1  -4  -3  351.36    8.10
  -1  -4  -3  354.16    8.70
  -1  -4  -3  353.26    8.70
  -1  -4  -3  358.26    7.80
  -1  -4  -3  354.16    9.20
  -1  -4  -3  338.87    9.50
  -1  -4  -3  354.86    9.60
   1   4   3  360.76   10.10
   1   4   3  356.96    7.50
   1   4   3  360.56    8.50
   1   4   3  347.67    7.60
  -2  -4  -3  369.06   10.50
  -2  -4  -3  392.56    8.70
  -2  -4  -3  384.16   10.40
  -2  -4  -3  405.46    9.50
  -2  -4  -3  386.16    8.90
  -2  -4  -3  393.26    9.90
  -2  -4  -3  378.96    9.50
   2   4   3  387.66    8.20
   2   4   3  397.56    8.20
   2   4   3  392.16    9.20
  -3  -4  -3    9.00    1.50
  -3  -4  -3    5.50    0.90
  -3  -4  -3    5.90    1.10
  -3  -4  -3    5.20    1.30
  -3  -4  -3    7.60    1.00
  -3  -4  -3    4.90    1.20
  -3  -4  -3    8.50    0.90
  -3  -4  -3    5.50    0.90
   3   4   3    7.30    0.80
   3   4   3    7.10    0.80
  -4  -4  -3  114.79    5.00
  -4  -4  -3  122.89    3.90
  -4  -4  -3  124.79    3.90
  -4  -4  -3  120.59    3.70
  -4  -4  -3  114.59    4.50
  -4  -4  -3  115.59    4.80
  -4  -4  -3  121.19    3.40
  -4  -4  -3  121.79    4.30
  -4  -4  -3  116.09    3.80
   4   4   3  121.09    3.60
  -5  -4  -3  250.47    7.70
  -5  -4  -3  256.07    8.10
  -5  -4  -3  253.77    7.60
  -5  -4  -3  242.98    7.50
  -5  -4  -3  253.67    6.30
  -5  -4  -3  246.48    6.80
  -5  -4  -3  247.58    7.00
  -5  -4  -3  252.77    6.60
  -5  -4  -3  250.97    6.40
  -5  -4  -3  248.38    8.40
   5   4   3  262.87    6.60
  -6  -4  -3    3.30    1.20
  -6  -4  -3    1.70    1.20
  -6  -4  -3    2.50    1.20
  -6  -4  -3    1.80    0.90
  -6  -4  -3    2.10    1.00
  -6  -4  -3    4.60    1.30
  -6  -4  -3    3.20    1.00
  -6  -4  -3    4.10    0.90
   6   4   3    2.30    0.90
  -7  -4  -3   81.49    3.40
  -7  -4  -3   77.99    4.20
  -7  -4  -3   80.29    4.00
  -7  -4  -3   68.99    4.00
  -7  -4  -3   76.29    3.40
  -7  -4  -3   78.89    4.30
  -7  -4  -3   80.99    4.50
   7   4   3   74.39    3.50
  -8  -4  -3    0.40    1.20
  -8  -4  -3    2.00    1.00
  -8  -4  -3   -0.60    0.80
  -8  -4  -3   -0.90    1.20
  -8  -4  -3    0.30    0.70
  -8  -4  -3    1.90    1.50
   8   4   3    0.50    0.90
  -9  -4  -3   -0.70    1.50
  -9  -4  -3    1.90    1.50
  -9  -4  -3   -1.80    0.90
  -9  -4  -3    0.40    0.80
   9   4   3   -0.50    1.10
   9   4   3    0.20    1.30
 -10  -4  -3   -0.60    1.50
  10   4   3   -3.20    0.90
  10   4   3    0.70    1.30
  -8   5   3    1.80    1.70
   7  -5  -3    9.00    2.10
  -7   5   3   14.60    2.30
  -7   5   3   17.80    2.80
  -7   5   3   12.30    2.40
   6  -5  -3   -0.70    0.90
  -6   5   3    0.20    1.00
  -6   5   3   -1.20    1.10
  -6   5   3   -0.60    1.20
  -6   5   3    0.90    1.10
   5  -5  -3  123.59    5.70
  -5   5   3  123.69    5.40
  -5   5   3  121.49    4.80
  -5   5   3  121.99    5.80
  -5   5   3  119.19    6.40
  -5   5   3  130.39    5.30
   4  -5  -3   63.69    3.60
  -4   5   3   62.29    3.10
  -4   5   3   62.89    3.50
  -4   5   3   57.49    3.60
  -4   5   3   50.49    3.00
  -4   5   3   59.19    4.20
   3  -5  -3    0.20    0.80
   3  -5  -3    1.10    0.80
  -3   5   3   -0.10    0.80
  -3   5   3   -0.10    0.90
  -3   5   3    0.20    0.90
  -3   5   3    0.00    0.70
  -3   5   3   -1.20    0.60
   2  -5  -3   16.50    1.70
   2  -5  -3   15.90    1.80
   2  -5  -3   17.50    1.40
   2  -5  -3   15.90    1.20
  -2   5   3   14.60    1.60
  -2   5   3   16.40    1.10
  -2   5   3   18.80    1.70
  -2   5   3   17.00    1.50
  -2   5   3   17.10    2.10
  -2   5   3   17.20    1.80
   1  -5  -3   25.70    2.10
   1  -5  -3   20.70    1.30
   1  -5  -3   21.40    1.80
   1  -5  -3   22.40    1.70
  -1   5   3   24.40    1.90
  -1   5   3   17.10    1.70
  -1   5   3   19.90    2.20
  -1   5   3   23.00    1.60
  -1   5   3   20.40    1.50
   0  -5  -3   10.70    1.30
   0  -5  -3   10.30    1.40
   0  -5  -3   10.10    1.00
   0  -5  -3   14.20    1.70
   0  -5  -3   12.50    1.40
   0  -5  -3    8.60    1.00
   0   5   3    9.00    1.30
   0   5   3    8.30    1.00
   0   5   3   10.30    1.70
   0   5   3    8.30    1.30
   0   5   3    9.80    0.90
  -1  -5  -3   22.00    1.50
  -1  -5  -3   22.10    1.50
  -1  -5  -3   24.30    2.10
  -1  -5  -3   18.00    1.90
  -1  -5  -3   21.90    1.40
  -1  -5  -3   19.00    1.70
  -1  -5  -3   19.70    1.80
   1   5   3   19.30    1.90
   1   5   3   21.30    1.10
   1   5   3   23.50    1.40
   1   5   3   19.20    1.60
  -2  -5  -3  317.17    8.20
  -2  -5  -3  310.97    8.60
  -2  -5  -3  326.67    8.40
  -2  -5  -3  306.97    7.70
  -2  -5  -3  309.27    9.30
  -2  -5  -3  307.67    7.40
   2   5   3  312.27    7.00
   2   5   3  301.17    7.90
   2   5   3  308.57    6.60
  -3  -5  -3    2.20    0.80
  -3  -5  -3    1.00    0.90
  -3  -5  -3    2.00    0.70
  -3  -5  -3    3.10    1.20
  -3  -5  -3    2.60    0.80
  -3  -5  -3    2.40    1.00
  -3  -5  -3    1.10    0.60
   3   5   3    2.10    0.40
   3   5   3    1.30    0.80
   3   5   3    1.60    0.60
  -4  -5  -3    7.00    1.10
  -4  -5  -3    7.60    1.10
  -4  -5  -3    4.40    1.10
  -4  -5  -3    2.90    1.20
  -4  -5  -3    5.80    1.50
  -4  -5  -3    7.20    0.70
  -4  -5  -3    8.20    1.60
   4   5   3    5.80    1.00
   4   5   3    7.50    1.30
  -5  -5  -3   12.60    1.40
  -5  -5  -3   11.00    1.70
  -5  -5  -3   14.10    2.00
  -5  -5  -3   13.40    2.00
  -5  -5  -3   11.60    1.40
  -5  -5  -3   10.80    1.40
   5   5   3   11.80    1.30
  -6  -5  -3   13.70    1.60
  -6  -5  -3   11.00    1.50
  -6  -5  -3   13.00    1.80
  -6  -5  -3   11.20    2.10
  -6  -5  -3   15.60    1.90
  -6  -5  -3   12.00    1.40
  -6  -5  -3    9.20    1.80
  -6  -5  -3   11.60    2.00
   6   5   3   11.40    1.50
  -7  -5  -3    3.80    1.50
  -7  -5  -3    4.30    1.60
  -7  -5  -3    3.80    1.20
  -7  -5  -3    2.40    1.10
  -7  -5  -3    3.20    1.30
  -7  -5  -3    4.30    1.40
   7   5   3    1.80    1.00
  -8  -5  -3   51.09    3.90
  -8  -5  -3   52.19    3.60
  -8  -5  -3   57.49    3.80
  -8  -5  -3   51.29    3.80
  -8  -5  -3   56.39    3.20
  -8  -5  -3   61.49    4.20
   8   5   3   53.19    3.20
  -9  -5  -3   16.60    2.80
  -9  -5  -3   14.00    2.00
  -9  -5  -3   12.50    2.60
  -9  -5  -3   13.70    2.10
  -9  -5  -3   17.00    2.70
   9   5   3   17.60    2.10
 -10  -5  -3    1.70    1.80
  10   5   3    2.50    1.50
  10   5   3    3.00    1.70
  -7   6   3    0.90    1.60
  -7   6   3    1.70    1.90
   6  -6  -3    8.80    2.10
  -6   6   3    6.00    1.80
  -6   6   3    5.70    1.80
  -6   6   3    8.50    1.80
  -6   6   3    6.70    2.10
   5  -6  -3    5.10    1.60
  -5   6   3    3.00    1.60
  -5   6   3    4.10    1.40
  -5   6   3    4.40    1.70
  -5   6   3    4.60    1.70
  -5   6   3    4.00    1.40
   4  -6  -3   20.60    2.30
  -4   6   3   19.30    2.10
  -4   6   3   15.70    2.30
  -4   6   3   16.80    2.00
  -4   6   3   19.00    2.60
  -4   6   3   18.50    2.30
   3  -6  -3   12.10    1.70
   3  -6  -3   10.50    1.60
  -3   6   3   13.20    1.80
  -3   6   3    7.60    1.80
  -3   6   3    9.40    1.80
  -3   6   3    8.80    1.70
  -3   6   3   12.20    1.60
   2  -6  -3   59.49    3.30
   2  -6  -3   62.39    3.60
  -2   6   3   67.29    3.40
  -2   6   3   60.39    2.90
  -2   6   3   64.69    4.40
  -2   6   3   61.89    3.50
  -2   6   3   59.69    3.10
   1  -6  -3  116.89    4.50
   1  -6  -3  104.59    4.50
   1  -6  -3  103.29    3.30
   1  -6  -3  103.79    4.80
  -1   6   3  101.99    4.40
  -1   6   3  107.89    3.60
  -1   6   3  113.19    5.60
  -1   6   3  106.49    4.30
  -1   6   3  104.99    3.80
   0  -6  -3    1.30    0.70
   0  -6  -3    1.50    0.90
   0  -6  -3    0.30    0.70
   0  -6  -3    3.30    1.10
   0  -6  -3    0.80    0.70
   0   6   3    1.90    0.90
   0   6   3    0.30    0.70
   0   6   3    0.40    1.00
   0   6   3   -0.10    0.50
   0   6   3    2.10    1.00
  -1  -6  -3   15.40    1.80
  -1  -6  -3   14.00    1.30
  -1  -6  -3   10.50    1.50
  -1  -6  -3   15.60    1.90
  -1  -6  -3   15.70    1.90
  -1  -6  -3   13.70    1.40
   1   6   3   16.20    1.00
   1   6   3   14.50    1.70
   1   6   3   12.90    1.50
   1   6   3   17.70    1.40
  -2  -6  -3   54.19    3.40
  -2  -6  -3   55.69    2.70
  -2  -6  -3   53.79    3.40
  -2  -6  -3   56.29    2.50
  -2  -6  -3   55.99    3.00
  -2  -6  -3   54.79    3.10
   2   6   3   57.09    2.30
   2   6   3   58.99    2.90
  -3  -6  -3    3.20    1.20
  -3  -6  -3    2.10    1.10
  -3  -6  -3    4.10    0.90
  -3  -6  -3    1.30    1.00
  -3  -6  -3    1.90    0.80
  -3  -6  -3    2.20    0.80
   3   6   3    1.20    0.70
   3   6   3    0.50    0.90
  -4  -6  -3   25.30    2.70
  -4  -6  -3   29.20    2.00
  -4  -6  -3   29.00    2.50
  -4  -6  -3   25.00    1.80
  -4  -6  -3   30.20    2.60
   4   6   3   30.70    1.80
   4   6   3   28.00    2.00
  -5  -6  -3    0.10    0.90
  -5  -6  -3    0.20    0.60
  -5  -6  -3    0.30    1.00
  -5  -6  -3    0.60    0.80
  -5  -6  -3   -0.40    0.70
   5   6   3    0.50    0.80
   5   6   3    0.70    0.70
  -6  -6  -3   49.60    3.10
  -6  -6  -3   44.20    2.80
  -6  -6  -3   47.10    3.40
  -6  -6  -3   44.40    3.60
  -6  -6  -3   53.29    3.60
   6   6   3   50.59    2.70
  -7  -6  -3   23.90    2.80
  -7  -6  -3   25.10    2.40
  -7  -6  -3   17.90    2.50
  -7  -6  -3   26.00    2.60
  -7  -6  -3   25.10    2.20
   7   6   3   25.10    2.10
  -8  -6  -3    0.80    1.00
  -8  -6  -3    0.50    0.70
  -8  -6  -3    1.70    1.60
  -8  -6  -3    0.70    0.90
   8   6   3   -1.00    0.90
  -9  -6  -3    0.40    1.30
  -9  -6  -3    0.20    0.90
  -9  -6  -3   -0.90    1.50
  -9  -6  -3   -0.50    1.00
   9   6   3    1.30    1.10
 -10  -6  -3    2.30    1.40
 -10  -6  -3    3.40    1.90
  10   6   3    2.90    1.40
  -6   7   3    9.70    2.50
  -6   7   3   13.10    2.30
  -6   7   3   14.00    2.30
  -6   7   3   17.40    2.90
   5  -7  -3    0.80    1.10
  -5   7   3    0.90    1.10
  -5   7   3    3.00    1.60
  -5   7   3    0.70    1.10
  -5   7   3   -0.80    1.30
   4  -7  -3   62.69    3.90
  -4   7   3   61.29    3.50
  -4   7   3   53.59    4.50
  -4   7   3   65.09    3.90
  -4   7   3   56.99    4.00
  -4   7   3   54.69    3.50
   3  -7  -3    0.40    0.90
   3  -7  -3    1.50    1.10
  -3   7   3    1.10    1.30
  -3   7   3    0.40    1.10
  -3   7   3   -0.10    1.00
  -3   7   3   -0.80    0.90
  -3   7   3    0.30    0.90
   2  -7  -3   68.89    3.80
   2  -7  -3   70.19    4.10
  -2   7   3   69.49    3.60
  -2   7   3   63.29    3.80
  -2   7   3   64.69    3.60
  -2   7   3   70.69    3.20
   1  -7  -3  152.78    5.90
   1  -7  -3  153.98    4.50
   1  -7  -3  150.28    6.40
  -1   7   3  148.49    5.80
  -1   7   3  144.19    5.50
  -1   7   3  150.48    5.10
  -1   7   3  154.18    4.70
   0  -7  -3   22.60    2.00
   0  -7  -3   22.70    2.30
   0  -7  -3   15.50    1.80
   0  -7  -3   20.00    1.90
   0  -7  -3   18.40    2.00
   0  -7  -3   20.90    2.00
   0  -7  -3   18.90    1.50
   0   7   3   17.20    1.60
   0   7   3   18.10    2.00
   0   7   3   15.50    1.90
  -1  -7  -3  122.99    5.80
  -1  -7  -3  124.79    5.10
  -1  -7  -3  126.29    4.90
  -1  -7  -3  133.89    5.00
  -1  -7  -3  134.29    4.20
  -1  -7  -3  122.99    5.50
   1   7   3  124.19    4.80
   1   7   3  129.19    4.90
   1   7   3  139.49    4.40
  -2  -7  -3  179.18    6.20
  -2  -7  -3  177.48    5.90
  -2  -7  -3  166.28    7.00
  -2  -7  -3  178.58    5.30
  -2  -7  -3  167.58    6.20
   2   7   3  186.48    5.20
   2   7   3  172.48    5.80
  -3  -7  -3   15.50    1.80
  -3  -7  -3   12.20    1.50
  -3  -7  -3   14.20    2.10
  -3  -7  -3    8.40    1.70
  -3  -7  -3    8.10    1.70
  -3  -7  -3   11.80    1.40
   3   7   3   12.20    1.70
   3   7   3   17.90    1.60
  -4  -7  -3   57.89    3.70
  -4  -7  -3   56.19    2.90
  -4  -7  -3   63.19    3.20
  -4  -7  -3   56.79    3.40
  -4  -7  -3   58.99    3.90
  -4  -7  -3   55.49    4.00
   4   7   3   57.89    2.70
   4   7   3   61.59    3.20
  -5  -7  -3   41.40    2.60
  -5  -7  -3   42.60    3.40
  -5  -7  -3   46.20    2.90
  -5  -7  -3   35.10    3.00
  -5  -7  -3   40.80    3.60
   5   7   3   39.80    2.30
   5   7   3   37.90    2.60
  -6  -7  -3    3.20    1.20
  -6  -7  -3    2.90    1.50
  -6  -7  -3    4.40    1.20
  -6  -7  -3    4.90    1.40
  -6  -7  -3    5.50    1.70
   6   7   3    5.30    1.30
  -7  -7  -3   -1.30    0.90
  -7  -7  -3    0.10    0.90
  -7  -7  -3    0.40    1.40
  -7  -7  -3    1.30    1.10
  -7  -7  -3    0.80    0.70
   7   7   3    1.10    1.00
  -8  -7  -3   27.20    3.30
  -8  -7  -3   30.90    2.80
  -8  -7  -3   28.10    2.60
  -8  -7  -3   29.50    3.30
   8   7   3   30.90    2.60
  -9  -7  -3    2.70    1.40
  -9  -7  -3    1.60    1.90
  -9  -7  -3    0.20    1.20
  -9  -7  -3    0.50    1.10
   9   7   3   -0.90    1.10
 -10  -7  -3   -0.30    1.30
 -10  -7  -3    4.10    2.10
  10   7   3    3.40    1.50
  -5   8   3    0.90    1.50
  -5   8   3    2.50    1.50
  -5   8   3    0.20    1.30
   4  -8  -3   18.50    2.30
  -4   8   3   18.70    2.40
  -4   8   3   21.30    2.60
   3  -8  -3   42.10    3.20
  -3   8   3   41.00    3.20
  -3   8   3   45.00    3.30
  -3   8   3   42.50    3.50
   2  -8  -3    2.60    1.10
   2  -8  -3   -0.10    0.80
  -2   8   3    1.20    1.10
  -2   8   3    1.50    1.30
  -2   8   3    1.20    1.20
   1  -8  -3    1.80    1.10
   1  -8  -3    1.10    1.00
  -1   8   3    2.60    1.20
  -1   8   3    0.80    1.20
  -1   8   3   -0.10    1.00
   0  -8  -3   -0.70    0.50
   0  -8  -3   -0.80    0.70
   0  -8  -3    1.20    0.90
   0  -8  -3    0.80    0.80
   0  -8  -3    0.70    1.10
   0  -8  -3   -0.40    0.90
   0   8   3   -0.60    0.90
   0   8   3    0.60    0.80
   0   8   3   -1.00    0.80
  -1  -8  -3  164.38    6.00
  -1  -8  -3  166.08    5.10
  -1  -8  -3  166.68    6.20
  -1  -8  -3  165.38    6.40
  -1  -8  -3  160.08    7.20
  -1  -8  -3  166.88    6.90
   1   8   3  155.28    6.00
   1   8   3  171.58    5.40
   1   8   3  170.38    6.10
  -2  -8  -3   12.40    2.00
  -2  -8  -3   13.40    1.50
  -2  -8  -3   10.00    2.00
  -2  -8  -3   11.80    1.70
  -2  -8  -3   13.20    2.10
  -2  -8  -3   12.50    1.50
   2   8   3    8.90    1.80
   2   8   3   13.10    1.60
  -3  -8  -3   27.80    2.80
  -3  -8  -3   23.30    1.90
  -3  -8  -3   23.70    2.00
  -3  -8  -3   24.10    2.40
  -3  -8  -3   26.30    2.80
  -3  -8  -3   24.80    2.60
   3   8   3   25.10    1.90
   3   8   3   22.90    2.20
  -4  -8  -3    1.30    1.40
  -4  -8  -3    1.20    0.90
  -4  -8  -3    2.30    1.00
  -4  -8  -3    0.30    1.10
  -4  -8  -3    3.60    1.10
  -4  -8  -3    3.50    1.50
   4   8   3    2.40    1.10
   4   8   3    1.90    1.20
  -5  -8  -3   25.00    2.20
  -5  -8  -3   25.20    2.20
  -5  -8  -3   21.40    2.60
  -5  -8  -3   22.60    2.70
  -5  -8  -3   19.90    2.80
   5   8   3   22.30    2.00
   5   8   3   23.50    2.20
  -6  -8  -3   55.89    4.40
  -6  -8  -3   45.90    3.90
  -6  -8  -3   48.40    3.20
  -6  -8  -3   42.40    3.60
  -6  -8  -3   51.19    3.10
   6   8   3   48.30    2.90
  -7  -8  -3    9.60    2.30
  -7  -8  -3   12.10    1.80
  -7  -8  -3    9.10    2.20
  -7  -8  -3    9.70    1.70
  -7  -8  -3    3.10    1.80
   7   8   3    9.50    1.70
  -8  -8  -3    2.70    1.40
  -8  -8  -3    0.90    0.90
  -8  -8  -3    3.70    1.70
  -8  -8  -3    0.20    1.60
  -9  -8  -3    1.90    1.70
  -9  -8  -3    5.70    2.00
  -9  -8  -3    4.70    2.30
  -9  -8  -3    2.80    1.50
  -4   9   3    0.20    1.30
   3  -9  -3    8.10    1.80
  -3   9   3    8.50    2.00
   2  -9  -3    9.60    2.10
   2  -9  -3    6.40    1.70
  -2   9   3    3.30    1.70
  -2   9   3    7.00    1.90
   1  -9  -3    2.10    1.00
   1  -9  -3    2.30    1.30
   1  -9  -3    1.00    1.10
  -1   9   3    1.80    1.30
  -1   9   3    1.80    1.30
   0  -9  -3    4.90    1.40
   0  -9  -3    2.50    1.40
   0  -9  -3    3.30    1.20
   0   9   3    1.40    1.20
   0   9   3    1.40    1.30
  -1  -9  -3   17.80    2.30
  -1  -9  -3   15.90    1.70
  -1  -9  -3   16.60    2.20
  -1  -9  -3   14.50    1.90
  -1  -9  -3   15.60    1.90
  -1  -9  -3   19.70    2.60
   1   9   3   18.90    2.40
   1   9   3   16.50    2.30
  -2  -9  -3    1.90    1.30
  -2  -9  -3   -0.30    0.80
  -2  -9  -3    0.90    1.10
  -2  -9  -3    2.80    1.00
  -2  -9  -3    0.00    0.90
  -2  -9  -3    0.70    1.00
   2   9   3    2.80    1.40
   2   9   3    1.70    1.20
  -3  -9  -3   80.59    3.70
  -3  -9  -3   83.99    4.60
  -3  -9  -3   84.79    4.20
  -3  -9  -3   83.89    5.30
  -3  -9  -3   86.69    4.60
   3   9   3   81.89    4.10
  -4  -9  -3   26.50    2.30
  -4  -9  -3   22.00    2.80
  -4  -9  -3   26.40    2.90
  -4  -9  -3   20.70    2.00
  -4  -9  -3   20.70    2.70
  -4  -9  -3   21.10    2.40
   4   9   3   24.20    2.40
  -5  -9  -3    2.40    1.70
  -5  -9  -3    1.50    1.30
  -5  -9  -3    1.00    1.20
  -5  -9  -3    1.70    1.10
   5   9   3    2.60    1.30
  -6  -9  -3   -0.10    1.00
  -6  -9  -3    0.90    1.10
  -6  -9  -3    4.10    1.60
  -6  -9  -3    0.10    1.50
  -7  -9  -3   15.90    2.90
  -7  -9  -3   22.80    2.80
  -7  -9  -3   21.70    3.00
  -7  -9  -3   24.60    2.50
  -8  -9  -3    2.60    2.10
  -8  -9  -3    3.20    1.50
  -8  -9  -3    0.50    1.40
  -9  -9  -3    2.10    2.10
  -9  -9  -3    1.10    1.40
  -9  -9  -3    0.50    1.90
  -3  10   3    3.80    1.80
   2 -10  -3   13.60    2.60
   2 -10  -3   12.90    2.00
  -2  10   3   15.50    2.50
   1 -10  -3    2.60    1.30
   1 -10  -3    1.10    1.20
  -1  10   3    1.40    1.30
   0 -10  -3   -1.00    0.90
   0 -10  -3   -0.50    0.90
   0  10   3   -0.80    1.20
   0  10   3   -0.60    1.10
  -1 -10  -3   16.40    2.50
  -1 -10  -3   14.00    2.20
  -1 -10  -3   10.30    2.10
   1  10   3    9.90    2.00
   1  10   3   13.60    2.20
  -2 -10  -3    2.70    1.20
  -2 -10  -3    2.20    1.20
  -2 -10  -3    6.00    1.90
  -2 -10  -3    2.40    1.40
  -2 -10  -3    4.80    1.80
   2  10   3    2.60    1.50
   2  10   3    3.90    1.60
  -3 -10  -3  144.29    6.50
  -3 -10  -3  151.18    5.50
  -3 -10  -3  136.49    6.40
  -3 -10  -3  149.99    7.60
  -3 -10  -3  132.69    7.20
   3  10   3  147.69    6.10
  -4 -10  -3   29.00    2.80
  -4 -10  -3   20.80    2.30
  -4 -10  -3   20.40    3.00
  -4 -10  -3   19.00    2.90
  -4 -10  -3   24.80    3.00
   4  10   3   21.20    2.60
  -5 -10  -3   -0.20    1.10
  -5 -10  -3    2.30    1.30
  -5 -10  -3   -1.10    1.30
  -5 -10  -3    0.90    1.20
   5  10   3    0.80    1.30
  -6 -10  -3    3.60    1.50
  -6 -10  -3    1.20    1.30
  -6 -10  -3    6.90    2.30
  -6 -10  -3    3.30    1.80
  -7 -10  -3   13.90    2.10
  -7 -10  -3   13.00    2.70
  -7 -10  -3   11.60    2.60
  -7 -10  -3   10.50    2.60
  -8 -10  -3   -0.10    1.20
  -8 -10  -3   -0.10    1.80
  -8 -10  -3    0.80    1.80
  -2  11   3    0.50    1.50
   1 -11  -3    1.00    1.20
  -1  11   3   -2.10    1.30
   0 -11  -3    0.20    1.10
   0 -11  -3    0.50    1.10
   0  11   3    0.20    1.30
  -1 -11  -3   17.90    2.80
  -1 -11  -3   13.50    2.50
   1  11   3   10.60    2.20
  -2 -11  -3    1.90    1.30
  -2 -11  -3    4.00    1.60
  -2 -11  -3    2.00    1.70
   2  11   3    1.10    1.50
  -3 -11  -3    2.40    1.30
  -3 -11  -3    1.50    1.60
  -3 -11  -3    3.60    1.50
  -3 -11  -3    2.10    1.30
  -3 -11  -3    0.90    1.30
   3  11   3    0.90    1.50
  -4 -11  -3    8.60    2.50
  -4 -11  -3    6.50    2.10
  -4 -11  -3   12.40    2.10
  -4 -11  -3   11.50    2.60
  -4 -11  -3    9.90    1.90
   4  11   3   11.00    2.30
  -5 -11  -3    9.00    2.50
  -5 -11  -3   14.10    3.00
  -5 -11  -3   10.90    2.60
  -5 -11  -3    9.30    2.00
   5  11   3   10.30    2.20
  -6 -11  -3    6.70    2.30
  -6 -11  -3    8.50    2.50
  -6 -11  -3    6.10    2.20
  -6 -11  -3   10.20    2.10
  -7 -11  -3    1.90    1.50
  -7 -11  -3   -1.10    1.40
  -1 -12  -3    0.50    1.90
  -1 -12  -3    4.20    1.60
   1  12   3    4.60    2.00
  -2 -12  -3    3.50    2.40
  -2 -12  -3    6.80    1.90
   2  12   3    3.70    1.80
  -3 -12  -3    4.30    1.60
  -3 -12  -3   -0.40    1.30
  -3 -12  -3    1.70    2.00
   3  12   3    1.90    1.60
  -4 -12  -3    1.70    1.70
  -4 -12  -3    2.90    1.90
  -4 -12  -3    3.00    1.90
  -4 -12  -3    2.60    1.50
   4  12   3   -0.30    1.50
  -5 -12  -3    1.70    1.90
  -5 -12  -3    0.50    1.50
  -5 -12  -3   -1.60    1.60
  -5 -12  -3    0.10    1.30
   4  11  -4    4.50    1.90
  -4 -11   4    1.50    2.00
  -4 -11   4    4.50    2.60
  -4 -11   4    3.50    1.90
   3  11  -4    4.50    1.70
  -3 -11   4    6.20    2.50
  -3 -11   4    6.60    2.20
  -3 -11   4    6.30    2.20
   2  11  -4    8.60    2.20
   2  11  -4    5.30    1.90
  -2 -11   4   10.40    2.30
  -2 -11   4    9.80    2.60
  -2 -11   4    6.20    2.40
   1  11  -4    2.40    1.70
   1  11  -4    1.90    1.50
  -1 -11   4    4.60    1.90
  -1 -11   4    1.90    2.00
   6  10  -4    3.00    1.60
  -6 -10   4    2.80    2.10
  -6 -10   4    1.00    1.60
  -6 -10   4    1.50    1.30
  -6 -10   4   -2.30    1.60
   5  10  -4    4.60    1.50
  -5 -10   4    2.90    1.40
  -5 -10   4    0.90    1.30
  -5 -10   4    1.60    1.90
  -5 -10   4    1.10    1.40
  -5 -10   4    1.80    1.60
   4  10  -4   10.10    2.00
  -4 -10   4    8.50    2.40
  -4 -10   4    8.70    2.40
  -4 -10   4    8.20    2.30
  -4 -10   4   10.60    2.40
  -4 -10   4    8.70    1.90
   3  10  -4   10.50    2.10
  -3 -10   4    8.10    2.30
  -3 -10   4   11.50    2.80
  -3 -10   4   10.80    2.30
  -3 -10   4   11.10    2.40
   2  10  -4    3.30    1.60
   2  10  -4    1.70    1.30
  -2 -10   4    0.40    1.30
  -2 -10   4    2.90    1.60
  -2 -10   4    4.90    1.80
  -2 -10   4    4.40    1.80
   1  10  -4    4.40    1.60
   1  10  -4    5.50    1.80
  -1 -10   4    5.80    2.00
  -1 -10   4    3.40    1.70
   0  10  -4   15.70    2.40
   0  10  -4   17.70    2.60
   0 -10   4   14.90    2.60
   0 -10   4   22.00    3.10
  -1  10  -4    0.60    1.30
  -1  10  -4    1.20    1.40
   1 -10   4    0.60    1.50
   1 -10   4    0.50    1.50
  -2  10  -4   -0.30    1.30
  -2  10  -4    3.80    1.80
   2 -10   4    4.00    2.30
   8   9  -4   -1.20    1.20
  -8  -9   4    0.90    1.60
   7   9  -4   -0.90    1.30
  -7  -9   4    0.90    1.80
  -7  -9   4   -0.40    1.40
  -7  -9   4    0.40    1.40
   6   9  -4    0.90    1.40
  -6  -9   4    2.90    1.40
  -6  -9   4    1.90    1.50
  -6  -9   4    2.90    1.50
  -6  -9   4    3.40    1.90
   5   9  -4    0.30    1.20
  -5  -9   4    0.50    1.20
  -5  -9   4   -1.00    0.90
  -5  -9   4   -1.40    1.30
  -5  -9   4    0.20    1.20
  -5  -9   4    1.00    1.20
  -5  -9   4   -1.10    0.90
   4   9  -4   10.40    2.00
  -4  -9   4   12.00    1.90
  -4  -9   4   13.30    1.90
  -4  -9   4   11.30    2.60
  -4  -9   4    8.40    2.00
  -4  -9   4   12.70    2.50
  -4  -9   4   15.60    2.50
   3   9  -4    8.90    1.90
  -3  -9   4   12.60    1.90
  -3  -9   4    7.40    2.10
  -3  -9   4    8.40    2.20
  -3  -9   4    9.90    2.20
  -3  -9   4    7.70    1.90
  -3  -9   4    8.00    2.00
   2   9  -4   26.80    2.60
   2   9  -4   21.20    2.50
  -2  -9   4   23.10    2.60
  -2  -9   4   18.50    2.40
  -2  -9   4   23.20    2.90
  -2  -9   4   23.50    2.90
   1   9  -4    0.30    1.10
   1   9  -4    0.10    1.20
   1   9  -4    1.30    1.20
  -1  -9   4    3.00    1.40
  -1  -9   4    0.40    0.80
  -1  -9   4    2.20    1.30
  -1  -9   4   -0.10    1.00
   0   9  -4    1.70    1.40
   0   9  -4    0.50    1.20
   0   9  -4    4.70    1.60
   0  -9   4    2.00    1.40
   0  -9   4    1.90    1.30
   0  -9   4    3.80    1.50
  -1   9  -4    2.60    1.50
  -1   9  -4    1.10    1.30
  -1   9  -4   -0.30    1.20
   1  -9   4    0.90    1.30
   1  -9   4    1.80    1.50
   1  -9   4   -0.10    1.00
  -2   9  -4   31.80    3.10
  -2   9  -4   29.00    3.10
   2  -9   4   35.30    3.70
  -3   9  -4   -0.20    1.30
  -3   9  -4    0.60    1.50
   3  -9   4    1.40    1.40
  -4   9  -4    0.90    1.30
  -4   9  -4    2.00    1.80
   4  -9   4    4.60    1.90
   8   8  -4    3.60    1.60
  -8  -8   4    7.70    2.30
  -8  -8   4    5.70    2.10
   7   8  -4   -0.20    1.20
  -7  -8   4    2.00    1.60
  -7  -8   4    4.80    1.90
  -7  -8   4    0.60    1.60
   6   8  -4    1.70    1.30
  -6  -8   4    2.10    1.50
  -6  -8   4    2.00    1.10
  -6  -8   4    3.60    1.60
  -6  -8   4    2.20    1.70
   5   8  -4    0.00    1.10
  -5  -8   4    1.20    1.10
  -5  -8   4    0.30    1.20
  -5  -8   4    1.00    0.90
  -5  -8   4   -0.60    1.20
  -5  -8   4   -0.70    0.80
  -5  -8   4    0.50    1.10
   4   8  -4   46.20    3.20
  -4  -8   4   46.90    3.60
  -4  -8   4   48.40    3.10
  -4  -8   4   49.90    3.90
  -4  -8   4   45.70    3.90
  -4  -8   4   48.20    3.50
  -4  -8   4   56.29    3.80
   3   8  -4   33.10    2.80
   3   8  -4   40.90    2.70
  -3  -8   4   38.60    2.60
  -3  -8   4   35.50    3.30
  -3  -8   4   28.90    2.80
  -3  -8   4   34.50    3.10
  -3  -8   4   36.50    3.10
  -3  -8   4   31.10    3.20
   2   8  -4   46.50    2.90
   2   8  -4   40.60    3.10
  -2  -8   4   38.00    3.10
  -2  -8   4   43.90    3.60
  -2  -8   4   43.30    3.20
  -2  -8   4   46.80    3.80
  -2  -8   4   43.90    2.60
  -2  -8   4   46.00    3.50
   1   8  -4    0.60    1.10
   1   8  -4    1.00    1.00
   1   8  -4    1.50    1.10
  -1  -8   4    1.60    1.30
  -1  -8   4   -0.30    1.00
  -1  -8   4    1.20    1.10
  -1  -8   4    1.90    1.10
   0   8  -4    5.70    1.60
   0   8  -4    9.10    1.80
   0   8  -4    8.90    1.80
   0  -8   4    5.50    1.60
   0  -8   4    6.40    1.90
   0  -8   4    8.60    1.90
   0  -8   4    8.70    1.80
  -1   8  -4   18.00    2.30
  -1   8  -4   15.60    2.10
  -1   8  -4   22.80    2.60
   1  -8   4   16.60    2.20
   1  -8   4   19.20    2.60
   1  -8   4   17.80    2.40
  -2   8  -4   22.90    2.60
  -2   8  -4   24.70    2.70
  -2   8  -4   19.60    2.40
   2  -8   4   23.00    2.80
   2  -8   4   23.90    2.50
  -3   8  -4    1.50    1.50
  -3   8  -4   -1.30    1.00
  -3   8  -4   -1.10    1.10
   3  -8   4   -0.30    1.00
  -4   8  -4   -0.80    1.30
  -4   8  -4    1.00    1.40
  -4   8  -4   -1.50    1.40
   4  -8   4    2.40    1.20
  -5   8  -4    0.00    1.50
  -5   8  -4    0.50    1.30
   9   7  -4   21.20    2.80
  -9  -7   4   18.60    3.40
  -9  -7   4   21.00    2.90
   8   7  -4    2.90    1.40
  -8  -7   4    0.90    1.70
  -8  -7   4   -0.60    1.10
   7   7  -4   42.20    3.20
  -7  -7   4   47.10    3.70
  -7  -7   4   44.10    3.30
  -7  -7   4   48.40    4.20
  -7  -7   4   38.80    3.70
   6   7  -4    1.70    1.10
  -6  -7   4   -1.20    1.10
  -6  -7   4   -0.40    0.80
  -6  -7   4   -0.70    1.30
  -6  -7   4    0.40    1.30
   5   7  -4    3.80    1.40
  -5  -7   4    3.80    1.40
  -5  -7   4    4.70    1.50
  -5  -7   4    5.30    1.40
  -5  -7   4    2.80    1.10
  -5  -7   4    2.80    1.50
  -5  -7   4    2.60    1.50
   4   7  -4    8.80    1.70
  -4  -7   4   14.40    1.90
  -4  -7   4   17.00    2.40
  -4  -7   4   12.40    1.90
  -4  -7   4   12.40    1.70
  -4  -7   4   11.80    1.90
  -4  -7   4   11.90    2.20
   3   7  -4   17.20    2.00
   3   7  -4   19.70    1.80
  -3  -7   4   18.90    1.90
  -3  -7   4   20.00    2.40
  -3  -7   4   23.50    2.50
  -3  -7   4   19.20    2.20
  -3  -7   4   20.30    2.50
  -3  -7   4   16.70    2.30
   2   7  -4   10.20    1.60
   2   7  -4   14.00    1.90
  -2  -7   4   15.60    1.60
  -2  -7   4   13.80    1.90
  -2  -7   4    9.70    2.10
  -2  -7   4   10.30    1.70
  -2  -7   4   14.30    2.10
  -2  -7   4   16.00    2.00
   1   7  -4   20.20    2.00
   1   7  -4   20.50    2.10
  -1  -7   4   22.10    2.60
  -1  -7   4   22.70    2.40
  -1  -7   4   20.20    1.70
  -1  -7   4   23.60    2.30
  -1  -7   4   22.40    2.20
  -1  -7   4   19.10    2.30
   0   7  -4    2.10    1.10
   0   7  -4    0.70    1.00
   0   7  -4    2.00    1.20
   0  -7   4    3.20    1.20
   0  -7   4    0.00    0.90
   0  -7   4   -0.10    1.00
   0  -7   4    0.30    0.90
  -1   7  -4    7.90    1.80
  -1   7  -4    7.90    1.70
  -1   7  -4    9.30    1.70
   1  -7   4    7.30    1.50
   1  -7   4    5.90    1.70
   1  -7   4    7.70    1.90
   1  -7   4    7.50    1.60
  -2   7  -4   59.99    3.70
  -2   7  -4   64.79    4.70
  -2   7  -4   59.79    3.70
  -2   7  -4   62.09    3.60
   2  -7   4   54.39    4.00
   2  -7   4   62.19    3.40
  -3   7  -4    1.00    1.20
  -3   7  -4   -1.20    1.00
  -3   7  -4    0.30    1.20
  -3   7  -4   -0.90    1.00
   3  -7   4    1.10    1.10
  -4   7  -4    5.20    1.90
  -4   7  -4    3.50    1.60
  -4   7  -4    5.00    1.80
  -4   7  -4    4.70    1.50
  -4   7  -4    2.40    1.50
   4  -7   4    9.20    2.10
  -5   7  -4    1.10    1.40
  -5   7  -4    0.80    1.50
  -5   7  -4   -0.50    1.20
  -5   7  -4   -1.00    1.00
  -6   7  -4    2.10    1.50
  -6   7  -4    2.90    1.80
  -6   7  -4    5.30    1.80
   9   6  -4    3.70    1.70
   9   6  -4    1.50    1.40
  -9  -6   4    1.50    2.00
   8   6  -4    1.40    1.60
   8   6  -4    0.60    1.10
  -8  -6   4    1.30    1.80
  -8  -6   4   -1.10    1.10
  -8  -6   4    0.00    1.10
   7   6  -4    8.00    1.70
  -7  -6   4    7.20    1.90
  -7  -6   4   10.00    2.30
  -7  -6   4    9.30    1.90
  -7  -6   4   11.80    1.90
   6   6  -4    4.10    1.30
  -6  -6   4    5.80    1.60
  -6  -6   4    5.80    1.50
  -6  -6   4    7.10    1.90
  -6  -6   4    2.80    1.40
   5   6  -4    0.40    1.00
  -5  -6   4   -1.50    1.00
  -5  -6   4    0.40    1.00
  -5  -6   4    0.90    1.00
  -5  -6   4    1.60    1.10
  -5  -6   4    0.40    0.90
   4   6  -4   26.60    2.30
  -4  -6   4   29.80    2.30
  -4  -6   4   32.20    2.60
  -4  -6   4   29.70    2.70
  -4  -6   4   25.50    2.40
  -4  -6   4   30.20    3.10
  -4  -6   4   33.40    2.70
   3   6  -4    7.20    1.30
   3   6  -4    5.00    1.30
  -3  -6   4    6.40    1.40
  -3  -6   4    2.90    1.30
  -3  -6   4    5.50    1.40
  -3  -6   4    5.70    1.10
  -3  -6   4    6.40    1.60
  -3  -6   4    4.60    1.30
   2   6  -4  103.59    3.80
   2   6  -4   95.89    4.10
  -2  -6   4   92.39    4.60
  -2  -6   4   94.49    4.20
  -2  -6   4   91.99    4.70
  -2  -6   4   97.99    3.60
  -2  -6   4   96.09    5.00
  -2  -6   4   97.89    4.10
   1   6  -4    7.10    1.40
   1   6  -4    7.60    1.40
  -1  -6   4    6.90    1.60
  -1  -6   4    9.50    1.80
  -1  -6   4    8.10    1.80
  -1  -6   4    9.50    1.60
  -1  -6   4    8.80    1.50
  -1  -6   4    7.70    1.10
   0   6  -4   31.70    2.20
   0   6  -4   33.50    3.00
   0   6  -4   28.00    2.30
   0   6  -4   27.30    2.30
   0  -6   4   29.00    2.60
   0  -6   4   31.80    1.90
   0  -6   4   29.80    2.70
   0  -6   4   33.20    2.40
   0  -6   4   29.40    2.10
   0  -6   4   33.60    2.70
  -1   6  -4    0.80    0.70
  -1   6  -4    0.30    0.80
  -1   6  -4    0.70    0.90
  -1   6  -4    0.90    0.90
  -1   6  -4   -1.30    0.90
   1  -6   4    1.20    1.00
   1  -6   4    0.80    0.90
   1  -6   4    0.40    0.90
  -2   6  -4   16.90    2.00
  -2   6  -4   17.00    2.50
  -2   6  -4   19.60    2.20
  -2   6  -4   17.70    1.90
  -2   6  -4   17.00    1.70
   2  -6   4   19.40    1.90
   2  -6   4   17.50    2.20
  -3   6  -4   30.30    3.20
  -3   6  -4   33.30    2.90
  -3   6  -4   28.00    2.60
  -3   6  -4   23.90    2.40
  -3   6  -4   29.40    2.20
   3  -6   4   24.70    2.60
   3  -6   4   24.20    2.10
  -4   6  -4    5.90    1.60
  -4   6  -4    9.40    2.00
  -4   6  -4    8.40    1.90
  -4   6  -4    8.70    2.20
  -4   6  -4    8.40    1.70
   4  -6   4   10.20    2.00
  -5   6  -4    1.20    1.40
  -5   6  -4   -1.70    1.00
  -5   6  -4    0.50    1.10
  -5   6  -4    0.40    1.20
  -5   6  -4    1.80    1.20
  -6   6  -4    1.50    1.40
  -6   6  -4   -1.50    1.00
  -6   6  -4    0.20    1.20
  -6   6  -4    2.20    1.70
  -7   6  -4    5.00    1.80
  -7   6  -4    5.20    2.20
   9   5  -4   10.80    2.70
   9   5  -4    9.60    2.10
  -9  -5   4    9.30    2.40
   8   5  -4   28.60    3.30
   8   5  -4   27.10    2.70
  -8  -5   4   27.40    3.00
  -8  -5   4   25.80    2.90
  -8  -5   4   23.90    3.20
  -8  -5   4   29.70    3.40
   7   5  -4   30.10    2.50
   7   5  -4   29.40    3.20
  -7  -5   4   28.10    2.90
  -7  -5   4   24.60    3.00
  -7  -5   4   27.80    2.80
  -7  -5   4   30.10    3.00
   6   5  -4   22.40    2.20
  -6  -5   4   24.00    2.30
  -6  -5   4   28.20    2.80
  -6  -5   4   21.00    2.70
  -6  -5   4   26.70    2.60
   5   5  -4  179.78    5.80
  -5  -5   4  161.68    6.40
  -5  -5   4  166.58    7.10
  -5  -5   4  170.68    6.20
  -5  -5   4  161.88    5.60
  -5  -5   4  171.28    6.60
   4   5  -4  193.28    6.00
  -4  -5   4  186.38    6.60
  -4  -5   4  196.88    6.80
  -4  -5   4  189.18    6.00
  -4  -5   4  188.38    7.50
  -4  -5   4  190.58    7.00
   3   5  -4   69.39    3.20
   3   5  -4   70.99    2.70
  -3  -5   4   72.19    3.80
  -3  -5   4   63.89    3.50
  -3  -5   4   68.49    3.60
  -3  -5   4   70.09    3.00
  -3  -5   4   69.89    4.10
  -3  -5   4   66.49    3.20
   2   5  -4   11.90    1.30
   2   5  -4   12.60    1.50
  -2  -5   4   13.70    1.70
  -2  -5   4   11.20    1.10
  -2  -5   4   10.90    1.50
  -2  -5   4    9.80    1.50
  -2  -5   4   11.50    1.70
  -2  -5   4   13.40    1.90
  -2  -5   4   11.00    1.30
   1   5  -4    1.90    0.80
   1   5  -4    1.70    0.90
  -1  -5   4    3.60    0.80
  -1  -5   4    0.80    0.90
  -1  -5   4    2.60    0.70
  -1  -5   4    5.40    1.40
  -1  -5   4    1.10    0.80
  -1  -5   4   -0.30    0.80
  -1  -5   4    1.10    0.90
   0   5  -4   51.09    2.60
   0   5  -4   52.89    2.20
   0   5  -4   55.89    2.80
   0   5  -4   55.99    2.90
   0  -5   4   52.19    3.30
   0  -5   4   56.89    2.40
   0  -5   4   50.59    3.00
   0  -5   4   56.29    2.60
   0  -5   4   51.09    2.70
   0  -5   4   45.70    3.00
  -1   5  -4   55.59    3.00
  -1   5  -4   47.80    3.50
  -1   5  -4   53.69    2.40
  -1   5  -4   53.99    2.80
  -1   5  -4   50.69    2.90
   1  -5   4   48.90    2.90
   1  -5   4   50.99    2.70
   1  -5   4   54.39    2.30
   1  -5   4   53.99    2.40
   1  -5   4   57.19    3.50
  -2   5  -4   93.59    5.10
  -2   5  -4   97.39    4.00
  -2   5  -4   91.09    4.10
  -2   5  -4   89.99    4.10
  -2   5  -4   95.69    3.60
   2  -5   4   94.89    4.00
   2  -5   4   99.39    3.70
   2  -5   4   90.49    4.50
  -3   5  -4   16.10    2.00
  -3   5  -4   13.80    1.60
  -3   5  -4   13.70    1.90
  -3   5  -4   12.60    1.70
  -3   5  -4   13.20    2.10
   3  -5   4   17.80    1.70
   3  -5   4   15.60    2.00
  -4   5  -4  121.29    4.80
  -4   5  -4  112.89    6.20
  -4   5  -4  115.79    4.90
  -4   5  -4  118.99    5.30
  -4   5  -4  121.29    5.40
   4  -5   4  118.49    5.40
  -5   5  -4   16.60    2.00
  -5   5  -4   13.10    2.30
  -5   5  -4   16.70    2.30
  -5   5  -4   10.40    2.00
  -5   5  -4   17.10    2.00
   5  -5   4   14.20    2.00
  -6   5  -4   21.50    2.90
  -6   5  -4   19.50    2.20
  -6   5  -4   15.10    2.40
  -6   5  -4   19.20    2.60
  -6   5  -4   19.80    2.40
  -7   5  -4   -0.70    1.20
  -7   5  -4    0.20    1.20
  -7   5  -4    0.60    1.60
  -7   5  -4   -1.00    1.20
  10   4  -4    1.50    1.30
  10   4  -4    0.50    2.00
   9   4  -4    3.20    1.50
   9   4  -4    6.40    2.00
  -9  -4   4    6.70    2.20
   8   4  -4   11.30    2.60
   8   4  -4    5.00    1.50
  -8  -4   4    9.70    2.20
  -8  -4   4    5.80    2.00
  -8  -4   4    5.70    1.60
   7   4  -4   12.50    1.80
   7   4  -4   12.80    2.20
  -7  -4   4   11.00    2.10
  -7  -4   4   11.60    2.30
  -7  -4   4   10.90    2.10
  -7  -4   4    9.30    1.60
   6   4  -4   38.60    3.40
   6   4  -4   43.70    2.80
  -6  -4   4   41.70    3.20
  -6  -4   4   34.80    3.00
  -6  -4   4   47.70    2.70
  -6  -4   4   43.20    3.20
  -6  -4   4   46.00    3.20
   5   4  -4    3.00    1.00
  -5  -4   4    2.40    1.30
  -5  -4   4    3.00    0.80
  -5  -4   4    5.50    1.30
  -5  -4   4    0.90    1.10
  -5  -4   4    5.30    1.50
  -5  -4   4    3.30    0.90
  -5  -4   4    2.80    1.10
   4   4  -4    3.70    1.00
  -4  -4   4    4.10    1.30
  -4  -4   4    4.90    1.10
  -4  -4   4    5.40    1.40
  -4  -4   4    5.80    0.90
  -4  -4   4    6.20    1.40
  -4  -4   4    3.20    1.00
   3   4  -4    3.60    1.00
   3   4  -4    5.60    0.80
  -3  -4   4    3.60    1.20
  -3  -4   4    2.10    1.00
  -3  -4   4    2.90    1.00
  -3  -4   4    3.00    1.00
  -3  -4   4    5.00    0.80
  -3  -4   4    5.30    1.20
   2   4  -4  895.21   18.10
   2   4  -4  874.51   18.60
  -2  -4   4  894.91   21.40
  -2  -4   4  879.11   21.10
  -2  -4   4  861.81   18.00
  -2  -4   4  869.31   19.40
  -2  -4   4  861.51   18.00
  -2  -4   4  870.41   20.60
   1   4  -4   45.90    2.10
   1   4  -4   46.10    2.40
  -1  -4   4   37.90    2.60
  -1  -4   4   43.80    2.70
  -1  -4   4   41.30    1.80
  -1  -4   4   43.40    2.30
  -1  -4   4   43.10    2.30
  -1  -4   4   45.80    2.70
   0   4  -4    3.10    1.00
   0   4  -4    3.30    0.90
   0   4  -4    3.40    0.70
   0  -4   4    3.20    1.00
   0  -4   4    3.50    1.10
   0  -4   4    3.40    1.00
   0  -4   4    2.50    1.00
   0  -4   4    4.10    0.90
  -1   4  -4   81.79    4.20
  -1   4  -4   73.59    3.30
  -1   4  -4   75.79    3.20
  -1   4  -4   75.29    2.80
  -1   4  -4   75.59    3.10
   1  -4   4   74.79    2.60
   1  -4   4   74.19    2.50
   1  -4   4   79.99    3.40
   1  -4   4   71.09    2.90
   1  -4   4   73.59    3.60
  -2   4  -4   22.90    1.80
  -2   4  -4   21.20    1.90
  -2   4  -4   26.10    2.50
  -2   4  -4   23.70    1.70
  -2   4  -4   26.20    2.00
   2  -4   4   24.50    2.10
   2  -4   4   29.60    1.90
   2  -4   4   25.60    1.80
   2  -4   4   26.30    1.30
  -3   4  -4   -0.60    0.80
  -3   4  -4   -0.60    0.70
  -3   4  -4    1.10    0.90
  -3   4  -4    1.00    0.80
  -3   4  -4    1.00    0.90
   3  -4   4    0.50    0.80
   3  -4   4    2.00    0.90
  -4   4  -4   44.30    3.40
  -4   4  -4   44.20    2.70
  -4   4  -4   44.90    3.00
  -4   4  -4   41.80    2.70
  -4   4  -4   44.60    3.10
   4  -4   4   48.00    3.10
  -5   4  -4   11.20    1.70
  -5   4  -4   11.80    2.00
  -5   4  -4   13.00    2.00
  -5   4  -4   16.90    2.00
  -5   4  -4   12.90    2.00
   5  -4   4   10.90    1.70
  -6   4  -4   17.30    2.20
  -6   4  -4   14.30    2.40
  -6   4  -4   12.00    2.00
  -6   4  -4   12.20    2.40
  -6   4  -4   13.90    2.00
  -7   4  -4    2.00    1.30
  -7   4  -4    1.70    1.60
  -7   4  -4   -0.20    1.20
  -7   4  -4    2.40    1.50
  -7   4  -4    0.90    1.00
  -8   4  -4    3.40    1.60
  -8   4  -4    6.00    2.30
  10   3  -4    0.50    1.30
  10   3  -4    5.10    2.00
 -10  -3   4    0.40    1.50
   9   3  -4    3.70    1.80
   9   3  -4    5.20    1.60
  -9  -3   4    3.40    1.90
  -9  -3   4    5.50    2.00
   8   3  -4    3.50    1.30
   8   3  -4    4.40    1.70
  -8  -3   4    4.50    1.60
  -8  -3   4    4.60    1.60
  -8  -3   4    6.60    1.60
  -8  -3   4    1.40    1.50
  -8  -3   4    6.10    1.90
   7   3  -4   25.00    2.80
   7   3  -4   31.20    2.60
  -7  -3   4   25.40    2.50
  -7  -3   4   24.70    2.90
  -7  -3   4   24.30    2.60
  -7  -3   4   24.80    2.80
  -7  -3   4   21.80    2.50
  -7  -3   4   24.50    2.10
   6   3  -4  110.79    5.50
   6   3  -4  111.99    4.40
  -6  -3   4  108.29    5.10
  -6  -3   4  110.29    4.10
  -6  -3   4  108.79    5.10
  -6  -3   4  105.69    4.90
  -6  -3   4  102.49    5.00
   5   3  -4   81.59    4.50
   5   3  -4   88.79    3.60
  -5  -3   4   85.99    4.40
  -5  -3   4   88.59    3.30
  -5  -3   4   90.39    4.20
  -5  -3   4   93.29    4.40
  -5  -3   4   87.49    4.20
  -5  -3   4   94.19    3.40
   4   3  -4   97.49    3.60
  -4  -3   4  104.39    3.30
  -4  -3   4   93.69    4.40
  -4  -3   4  101.89    4.20
  -4  -3   4  101.79    3.70
  -4  -3   4   97.99    3.40
  -4  -3   4   96.99    4.10
  -4  -3   4   95.09    4.20
   3   3  -4   32.50    1.90
  -3  -3   4   34.10    2.30
  -3  -3   4   34.50    2.30
  -3  -3   4   32.40    1.90
  -3  -3   4   32.70    2.40
  -3  -3   4   33.60    1.60
  -3  -3   4   35.70    2.10
   2   3  -4  223.88    5.90
  -2  -3   4  223.78    5.50
  -2  -3   4  235.48    7.00
  -2  -3   4  208.48    6.90
  -2  -3   4  224.68    6.30
  -2  -3   4  232.98    6.60
  -2  -3   4  224.58    5.80
   1   3  -4    1.00    0.60
   1   3  -4    1.30    0.70
  -1  -3   4    0.50    0.70
  -1  -3   4    0.70    0.70
  -1  -3   4    0.80    0.60
  -1  -3   4    0.90    0.80
  -1  -3   4    2.70    0.60
  -1  -3   4    0.30    0.60
   0   3  -4  141.09    4.30
   0   3  -4  144.99    4.10
   0  -3   4  143.09    5.00
   0  -3   4  137.69    4.00
   0  -3   4  142.39    4.20
   0  -3   4  143.39    4.90
   0  -3   4  142.69    4.10
   0  -3   4  143.59    4.80
  -1   3  -4   35.60    1.90
  -1   3  -4   33.50    1.70
  -1   3  -4   32.50    1.90
  -1   3  -4   30.80    2.00
   1  -3   4   32.50    1.50
   1  -3   4   30.20    1.90
   1  -3   4   33.90    1.90
   1  -3   4   33.60    1.30
   1  -3   4   30.40    2.20
  -2   3  -4   92.59    3.30
  -2   3  -4   94.09    3.40
  -2   3  -4   92.79    3.50
  -2   3  -4   91.09    3.60
  -2   3  -4   94.49    4.40
   2  -3   4   94.09    3.10
   2  -3   4   93.79    2.50
   2  -3   4   96.69    2.70
   2  -3   4   93.29    3.40
   2  -3   4   90.29    3.90
  -3   3  -4   64.99    2.90
  -3   3  -4   67.49    3.00
  -3   3  -4   65.89    3.10
  -3   3  -4   71.99    3.80
  -3   3  -4   61.29    3.10
   3  -3   4   67.19    2.60
   3  -3   4   66.79    3.30
   3  -3   4   63.89    2.50
  -4   3  -4   98.69    4.40
  -4   3  -4   98.49    4.00
  -4   3  -4  101.09    4.00
  -4   3  -4   89.29    4.60
  -4   3  -4   95.69    4.20
   4  -3   4  100.59    3.30
   4  -3   4   97.79    4.30
  -5   3  -4    6.30    1.40
  -5   3  -4    4.50    1.50
  -5   3  -4    8.30    1.70
  -5   3  -4    6.60    1.60
  -5   3  -4    5.40    1.40
   5  -3   4    7.50    1.50
  -6   3  -4   26.40    2.70
  -6   3  -4   22.00    2.40
  -6   3  -4   28.20    2.50
  -6   3  -4   23.90    2.60
  -6   3  -4   33.10    2.50
  -7   3  -4   34.80    3.30
  -7   3  -4   36.30    3.10
  -7   3  -4   38.00    2.90
  -7   3  -4   39.00    3.40
  -7   3  -4   30.00    2.80
  -8   3  -4    4.00    1.80
  -8   3  -4    2.80    1.40
  -8   3  -4    2.20    1.50
  -8   3  -4    5.60    1.70
  -9   3  -4   12.70    2.80
  10   2  -4   -0.70    1.40
  10   2  -4   -1.30    1.40
 -10  -2   4   -1.00    1.60
 -10  -2   4    0.40    1.40
   9   2  -4   -0.40    1.10
   9   2  -4   -0.80    1.00
  -9  -2   4   -1.70    0.90
  -9  -2   4    0.60    1.40
   8   2  -4   25.80    2.50
   8   2  -4   27.40    3.20
  -8  -2   4   22.40    2.80
  -8  -2   4   25.90    2.40
  -8  -2   4   20.10    2.50
  -8  -2   4   21.70    2.70
  -8  -2   4   24.00    3.00
   7   2  -4  189.88    6.40
   7   2  -4  180.58    7.80
  -7  -2   4  181.78    7.30
  -7  -2   4  200.98    7.20
  -7  -2   4  190.88    7.00
  -7  -2   4  200.08    6.50
  -7  -2   4  194.78    7.70
   6   2  -4   78.29    4.50
   6   2  -4   70.59    3.40
  -6  -2   4   79.99    3.40
  -6  -2   4   76.99    3.90
  -6  -2   4   81.29    4.30
  -6  -2   4   70.39    3.70
  -6  -2   4   69.49    3.90
  -6  -2   4   74.99    3.90
   5   2  -4   43.70    3.10
   5   2  -4   38.70    2.30
  -5  -2   4   42.00    2.60
  -5  -2   4   38.30    2.60
  -5  -2   4   38.70    2.70
  -5  -2   4   39.60    2.80
  -5  -2   4   40.10    2.20
  -5  -2   4   40.30    2.00
  -5  -2   4   43.30    2.90
   4   2  -4   45.20    2.90
   4   2  -4   45.70    2.30
  -4  -2   4   45.90    2.20
  -4  -2   4   39.90    2.60
  -4  -2   4   47.20    2.70
  -4  -2   4   44.80    2.00
  -4  -2   4   44.50    2.70
  -4  -2   4   45.30    2.70
  -4  -2   4   45.50    2.00
   3   2  -4    1.60    0.90
   3   2  -4    0.30    0.60
  -3  -2   4    0.20    0.70
  -3  -2   4   -0.90    0.70
  -3  -2   4    0.00    0.50
  -3  -2   4    0.80    0.50
  -3  -2   4    0.50    0.50
  -3  -2   4   -0.30    0.50
  -3  -2   4   -0.70    0.70
   2   2  -4   33.90    1.80
  -2  -2   4   28.00    2.00
  -2  -2   4   30.40    1.90
  -2  -2   4   34.00    1.60
  -2  -2   4   32.70    2.00
  -2  -2   4   32.60    1.80
  -2  -2   4   31.50    1.70
   1   2  -4    6.80    1.00
  -1  -2   4    8.40    1.10
  -1  -2   4    8.20    1.00
  -1  -2   4    8.10    0.90
  -1  -2   4    6.90    1.20
  -1  -2   4    7.10    1.10
  -1  -2   4    6.60    0.90
   0   2  -4 3807.62   73.79
   0  -2   4 3923.71   75.19
   0  -2   4 3810.72   79.69
   0  -2   4 3765.32   69.89
   0  -2   4 3950.50   75.19
   0  -2   4 3725.53   79.39
   0  -2   4 3784.02   82.19
  -1   2  -4    8.30    1.20
  -1   2  -4    8.20    1.00
  -1   2  -4    8.70    0.90
  -1   2  -4    8.10    1.00
   1  -2   4    9.80    1.10
   1  -2   4    8.90    0.90
   1  -2   4    9.60    1.20
   1  -2   4    8.80    1.00
  -2   2  -4  372.36    8.90
  -2   2  -4  362.66    8.80
  -2   2  -4  379.06    9.00
  -2   2  -4  385.76   10.50
  -2   2  -4  368.06    8.80
   2  -2   4  376.56    8.10
   2  -2   4  367.06    8.20
   2  -2   4  371.06    9.70
   2  -2   4  370.36    9.10
   2  -2   4  384.96    7.90
  -3   2  -4   66.19    3.00
  -3   2  -4   60.09    2.80
  -3   2  -4   66.09    2.80
  -3   2  -4   59.99    2.60
  -3   2  -4   63.59    3.30
   3  -2   4   68.49    2.20
   3  -2   4   61.49    3.00
   3  -2   4   60.99    2.40
   3  -2   4   66.89    2.40
  -4   2  -4   43.20    2.60
  -4   2  -4   43.30    2.70
  -4   2  -4   40.70    2.40
  -4   2  -4   40.40    2.40
  -4   2  -4   44.90    2.80
   4  -2   4   45.90    2.00
   4  -2   4   45.40    2.60
   4  -2   4   44.50    2.00
  -5   2  -4    8.30    1.30
  -5   2  -4    5.30    1.40
  -5   2  -4    5.00    1.20
  -5   2  -4    8.40    1.70
  -5   2  -4    5.90    1.30
   5  -2   4    7.00    1.20
  -6   2  -4    9.70    1.90
  -6   2  -4    9.80    1.70
  -6   2  -4   10.10    1.60
  -6   2  -4    7.40    1.50
  -6   2  -4   12.60    2.10
  -7   2  -4   22.00    2.20
  -7   2  -4   20.80    2.10
  -7   2  -4   15.40    2.50
  -7   2  -4   19.30    2.20
  -7   2  -4   18.50    2.60
  -8   2  -4    2.60    1.60
  -8   2  -4    4.00    1.50
  -8   2  -4    3.10    1.50
  -8   2  -4    4.70    2.00
  -8   2  -4    2.20    1.00
  -9   2  -4   11.20    2.60
  10   1  -4    3.90    1.70
  10   1  -4    2.20    1.90
 -10  -1   4    2.50    1.90
   9   1  -4    3.60    1.80
   9   1  -4    7.00    1.80
  -9  -1   4    9.00    2.30
  -9  -1   4    7.30    1.80
   8   1  -4    0.20    1.20
   8   1  -4   -1.00    0.90
  -8  -1   4    2.90    1.40
  -8  -1   4    0.00    1.20
  -8  -1   4    2.10    1.60
  -8  -1   4    0.20    1.10
   7   1  -4   89.99    5.20
   7   1  -4   93.89    4.30
  -7  -1   4  100.49    5.20
  -7  -1   4   99.69    4.90
  -7  -1   4   96.79    4.60
  -7  -1   4   96.99    4.30
  -7  -1   4   90.29    4.90
   6   1  -4   46.00    3.40
   6   1  -4   44.70    2.70
  -6  -1   4   37.40    2.80
  -6  -1   4   47.50    3.10
  -6  -1   4   41.40    3.10
  -6  -1   4   44.60    3.20
  -6  -1   4   40.80    2.60
   5   1  -4  192.48    7.00
   5   1  -4  192.48    5.80
  -5  -1   4  195.58    6.30
  -5  -1   4  188.18    6.20
  -5  -1   4  189.88    6.10
  -5  -1   4  191.68    5.80
  -5  -1   4  187.18    6.50
  -5  -1   4  205.78    6.90
   4   1  -4   15.10    1.70
   4   1  -4   18.20    1.50
  -4  -1   4   18.40    1.80
  -4  -1   4   19.10    1.80
  -4  -1   4   16.30    1.50
  -4  -1   4   17.80    1.20
  -4  -1   4   17.50    1.40
  -4  -1   4   20.90    1.90
  -4  -1   4   18.90    0.90
  -4  -1   4   18.90    1.70
   3   1  -4  118.89    4.50
   3   1  -4  116.49    3.50
  -3  -1   4  111.09    3.50
  -3  -1   4  116.29    3.20
  -3  -1   4  107.19    4.00
  -3  -1   4  115.79    4.00
  -3  -1   4  114.29    3.80
  -3  -1   4  115.59    4.10
  -3  -1   4  120.19    3.20
  -3  -1   4  111.99    4.10
   2   1  -4   28.50    1.90
   2   1  -4   26.80    1.40
  -2  -1   4   23.20    1.70
  -2  -1   4   27.10    1.50
  -2  -1   4   26.60    1.70
  -2  -1   4   27.70    1.70
  -2  -1   4   26.40    1.30
  -2  -1   4   27.70    1.70
  -2  -1   4   25.70    1.40
   1   1  -4  637.84   12.70
   1   1  -4  637.64   14.10
  -1  -1   4  607.94   14.40
  -1  -1   4  596.64   14.40
  -1  -1   4  633.44   13.10
  -1  -1   4  617.24   12.20
  -1  -1   4  608.84   13.30
  -1  -1   4  623.24   13.80
   0   1  -4    3.50    0.60
   0   1  -4    3.40    0.60
   0   1  -4    3.60    0.70
   0  -1   4    3.60    0.80
   0  -1   4    3.50    0.70
   0  -1   4    5.20    0.80
   0  -1   4    2.20    0.70
   0  -1   4    3.00    0.70
   0  -1   4    3.90    0.70
  -1   1  -4    6.60    1.00
  -1   1  -4    6.60    0.80
  -1   1  -4    8.30    0.90
  -1   1  -4    6.90    0.80
   1  -1   4    6.20    1.00
   1  -1   4    5.60    0.80
   1  -1   4    8.60    1.00
   1  -1   4    6.60    1.00
  -2   1  -4  146.39    4.20
  -2   1  -4  149.09    4.30
  -2   1  -4  156.28    4.20
   2  -1   4  156.98    4.40
   2  -1   4  151.58    3.90
   2  -1   4  149.19    4.70
  -3   1  -4    3.30    0.80
  -3   1  -4    6.50    1.00
  -3   1  -4    4.80    0.90
  -3   1  -4    5.20    1.00
  -3   1  -4    6.20    1.00
   3  -1   4    6.10    1.00
   3  -1   4    5.30    0.70
   3  -1   4    4.70    0.60
   3  -1   4    6.40    0.80
  -4   1  -4   43.20    2.50
  -4   1  -4   44.90    2.30
  -4   1  -4   42.60    2.30
  -4   1  -4   41.60    2.50
  -4   1  -4   43.40    2.40
   4  -1   4   44.80    1.90
   4  -1   4   42.40    2.00
   4  -1   4   40.90    1.80
   4  -1   4   44.00    2.40
  -5   1  -4    0.10    0.70
  -5   1  -4    1.90    1.00
  -5   1  -4    0.10    0.50
  -5   1  -4    0.50    0.70
  -5   1  -4   -0.10    0.80
   5  -1   4   -0.20    0.50
   5  -1   4    0.90    0.60
   5  -1   4    0.50    0.50
  -6   1  -4    0.10    0.60
  -6   1  -4   -0.20    1.00
  -6   1  -4   -0.50    0.80
  -6   1  -4    0.50    0.80
  -6   1  -4   -0.10    0.90
   6  -1   4    0.20    0.60
  -7   1  -4    0.40    1.30
  -7   1  -4    0.20    1.00
  -7   1  -4    0.60    0.70
  -7   1  -4    0.30    1.10
  -7   1  -4   -0.80    0.90
  -8   1  -4   29.10    2.80
  -8   1  -4   31.80    3.40
  -8   1  -4   24.60    3.00
  -9   1  -4    1.90    1.60
  -9   1  -4    2.50    1.50
   9   0  -4    2.70    1.50
   9   0  -4    4.50    1.60
  -9   0   4    5.40    1.80
  -9   0   4    2.00    1.50
   8   0  -4    7.20    2.00
   8   0  -4    5.30    1.60
  -8   0   4    5.50    1.60
  -8   0   4    5.00    1.70
  -8   0   4    6.70    1.80
  -8   0   4    5.70    1.90
   7   0  -4   -1.10    0.90
   7   0  -4    0.10    0.90
   7   0  -4    0.70    1.10
  -7   0   4    1.50    1.00
  -7   0   4    0.50    1.00
  -7   0   4   -1.40    1.10
  -7   0   4    0.20    1.20
   6   0  -4   37.70    3.10
   6   0  -4   41.90    2.70
  -6   0   4   41.60    3.10
  -6   0   4   42.80    2.70
  -6   0   4   41.40    3.30
  -6   0   4   40.10    2.70
  -6   0   4   41.40    3.10
   5   0  -4    1.80    1.00
   5   0  -4    0.50    0.80
  -5   0   4    2.00    1.10
  -5   0   4    0.50    0.80
  -5   0   4   -1.10    0.70
  -5   0   4    2.20    1.20
  -5   0   4    0.90    0.60
  -5   0   4    0.00    0.70
   4   0  -4   52.39    2.40
   4   0  -4   49.80    3.00
  -4   0   4   49.90    2.40
  -4   0   4   52.29    2.50
  -4   0   4   50.29    2.50
  -4   0   4   50.29    1.60
  -4   0   4   50.09    2.80
  -4   0   4   48.70    2.60
  -4   0   4   45.80    2.60
   3   0  -4  277.67    6.60
   3   0  -4  272.87    7.90
  -3   0   4  280.37    7.00
  -3   0   4  273.47    5.70
  -3   0   4  274.57    7.20
  -3   0   4  275.47    7.10
  -3   0   4  270.27    7.30
  -3   0   4  273.57    7.70
  -3   0   4  276.47    7.00
   2   0  -4  152.38    3.90
   2   0  -4  152.48    4.10
   2   0  -4  149.39    4.80
  -2   0   4  144.59    4.20
  -2   0   4  151.48    4.60
  -2   0   4  154.98    3.50
  -2   0   4  152.28    3.70
  -2   0   4  153.38    4.50
  -2   0   4  156.38    4.20
  -2   0   4  147.39    4.30
  -2   0   4  159.08    4.40
   1   0  -4  722.03   14.30
   1   0  -4  721.33   14.40
   1   0  -4  744.43   16.20
  -1   0   4  722.43   15.20
  -1   0   4  712.43   15.10
  -1   0   4  716.33   16.10
  -1   0   4  741.93   13.80
  -1   0   4  722.53   15.00
  -1   0   4  725.13   15.50
  -1   0   4  696.63   16.20
   0   0  -4   52.19    1.80
   0   0  -4   47.90    1.70
   0   0  -4   48.20    1.60
   0   0  -4   50.89    1.40
   0   0   4   50.99    1.80
   0   0   4   47.00    1.80
   0   0   4   51.49    2.10
   0   0   4   51.79    1.90
   0   0   4   51.89    1.70
  -1   0  -4  607.24   13.10
  -1   0  -4  623.44   12.60
  -1   0  -4  644.64   12.60
   1   0   4  616.44   12.20
   1   0   4  624.54   14.00
   1   0   4  630.84   12.60
  -2   0  -4   83.39    2.60
  -2   0  -4   84.39    2.70
  -2   0  -4   84.89    2.80
  -2   0  -4   89.29    2.80
   2   0   4   85.79    2.50
   2   0   4   88.99    2.90
  -3   0  -4   24.80    1.60
  -3   0  -4   26.60    1.60
  -3   0  -4   27.10    1.30
  -3   0  -4   28.70    1.50
  -3   0  -4   27.80    1.80
  -3   0  -4   25.80    1.40
   3   0   4   27.00    1.30
   3   0   4   26.90    1.40
  -4   0  -4   20.30    1.30
  -4   0  -4   20.80    1.50
  -4   0  -4   20.10    1.00
  -4   0  -4   19.90    1.50
  -4   0  -4   23.60    1.80
  -4   0  -4   20.00    1.80
  -4   0  -4   21.50    1.30
   4   0   4   18.60    1.50
   4   0   4   19.50    1.40
   4   0   4   21.50    1.30
   4   0   4   18.30    1.20
  -5   0  -4    0.20    0.60
  -5   0  -4   -1.40    0.70
  -5   0  -4    0.00    0.60
  -5   0  -4    0.90    0.50
  -5   0  -4   -0.80    0.60
  -5   0  -4    1.40    0.50
  -5   0  -4    0.10    0.80
   5   0   4   -0.30    0.50
   5   0   4    0.00    0.50
   5   0   4   -0.70    0.40
   5   0   4    0.50    0.50
  -6   0  -4   91.49    4.00
  -6   0  -4   87.49    3.00
  -6   0  -4   84.59    3.50
  -6   0  -4   92.09    4.40
  -6   0  -4   78.99    4.10
   6   0   4   95.39    4.00
   6   0   4   87.89    3.70
  -7   0  -4    5.00    1.40
  -7   0  -4    9.50    1.60
  -7   0  -4    5.70    1.70
  -7   0  -4    8.90    2.00
  -8   0  -4    5.50    1.60
  -8   0  -4    5.90    1.90
  -8   0  -4    2.30    1.50
  -9   0  -4    1.00    1.50
  -9   0  -4    0.20    1.60
  -9   0  -4    5.40    1.70
 -10   0  -4    4.50    2.00
  10   0   4    5.00    1.60
   9  -1  -4    0.10    1.10
   9  -1  -4    1.50    1.40
  -9   1   4    1.30    1.70
  -9   1   4    1.20    1.30
   8  -1  -4    2.50    1.50
   8  -1  -4    0.50    1.10
  -8   1   4    0.30    1.10
  -8   1   4    0.40    1.30
  -8   1   4    3.20    1.40
  -8   1   4    2.90    1.70
   7  -1  -4  231.88    7.30
  -7   1   4  235.08    8.80
  -7   1   4  224.48    8.50
  -7   1   4  214.58    7.50
  -7   1   4  224.58    8.00
   6  -1  -4  496.35   14.30
   6  -1  -4  489.45   12.00
   6  -1  -4  489.15   11.50
  -6   1   4  510.45   14.20
  -6   1   4  479.15   12.80
  -6   1   4  481.35   12.00
  -6   1   4  493.85   12.60
  -6   1   4  468.65   13.50
   5  -1  -4    2.90    0.90
   5  -1  -4    4.20    1.10
   5  -1  -4    1.70    1.00
  -5   1   4    4.30    1.30
  -5   1   4    4.00    1.30
  -5   1   4    3.00    1.10
  -5   1   4    3.20    1.00
  -5   1   4    2.50    1.00
   4  -1  -4  141.89    4.30
   4  -1  -4  142.99    4.40
   4  -1  -4  141.79    5.40
  -4   1   4  139.69    5.10
  -4   1   4  143.09    4.20
  -4   1   4  143.29    4.80
  -4   1   4  133.99    4.40
  -4   1   4  138.59    4.60
  -4   1   4  141.59    5.20
   3  -1  -4  385.86   10.40
   3  -1  -4  394.26    8.80
   3  -1  -4  394.16    8.80
  -3   1   4  390.36    9.20
  -3   1   4  387.36    9.30
  -3   1   4  392.46   10.20
  -3   1   4  385.46   11.20
  -3   1   4  389.36    9.20
  -3   1   4  387.26    9.70
  -3   1   4  386.86    9.40
   2  -1  -4   56.49    2.70
   2  -1  -4   60.69    2.10
   2  -1  -4   59.59    2.20
  -2   1   4   60.19    2.40
  -2   1   4   63.39    2.40
  -2   1   4   61.29    2.40
  -2   1   4   57.49    3.00
  -2   1   4   58.59    2.20
  -2   1   4   62.09    2.50
  -2   1   4   59.99    2.30
   1  -1  -4  736.63   16.80
   1  -1  -4  733.63   14.80
   1  -1  -4  747.23   14.60
  -1   1   4  756.52   15.60
  -1   1   4  727.03   15.60
  -1   1   4  754.92   18.30
  -1   1   4  754.72   14.10
  -1   1   4  716.53   16.50
  -1   1   4  737.33   16.40
  -1   1   4  765.72   15.50
  -1   1   4  768.72   14.80
   0  -1  -4  213.48    4.60
   0  -1  -4  215.18    5.40
   0  -1  -4  207.78    5.00
   0  -1  -4  214.68    4.90
   0   1   4  229.58    4.60
   0   1   4  211.48    5.50
   0   1   4  212.38    5.20
   0   1   4  214.08    4.90
  -1  -1  -4  387.06    7.80
  -1  -1  -4  376.56    7.90
  -1  -1  -4  378.16    8.70
  -1  -1  -4  396.16    9.60
   1   1   4  373.26    8.60
   1   1   4  383.06    9.10
   1   1   4  392.26    7.80
  -2  -1  -4  243.28    5.80
  -2  -1  -4  234.68    5.80
  -2  -1  -4  246.58    5.60
  -2  -1  -4  241.38    5.70
  -2  -1  -4  240.48    5.80
  -2  -1  -4  242.38    5.30
  -2  -1  -4  238.58    5.60
  -2  -1  -4  249.78    6.00
   2   1   4  239.18    6.20
  -3  -1  -4   20.70    1.10
  -3  -1  -4   21.80    1.30
  -3  -1  -4   20.10    1.40
  -3  -1  -4   22.40    1.40
  -3  -1  -4   20.60    1.50
  -3  -1  -4   23.00    1.50
  -3  -1  -4   19.10    1.40
   3   1   4   22.30    1.40
  -4  -1  -4  215.08    4.90
  -4  -1  -4  204.88    6.30
  -4  -1  -4  204.78    5.90
  -4  -1  -4  199.48    5.40
  -4  -1  -4  202.78    5.50
  -4  -1  -4  203.88    5.90
  -4  -1  -4  207.98    5.70
   4   1   4  196.68    5.60
  -5  -1  -4   56.49    2.50
  -5  -1  -4   54.99    3.00
  -5  -1  -4   58.19    2.70
  -5  -1  -4   59.99    2.20
  -5  -1  -4   59.19    2.30
  -5  -1  -4   59.69    2.60
  -5  -1  -4   60.29    3.20
  -5  -1  -4   55.99    3.00
   5   1   4   63.59    2.60
  -6  -1  -4    1.20    0.90
  -6  -1  -4    1.00    1.00
  -6  -1  -4    0.90    0.90
  -6  -1  -4    0.00    0.70
  -6  -1  -4    0.20    1.00
  -6  -1  -4    0.80    0.90
   6   1   4    1.50    0.80
  -7  -1  -4   20.50    1.90
  -7  -1  -4   18.50    2.00
  -7  -1  -4   20.20    2.20
  -7  -1  -4   19.10    2.30
  -7  -1  -4   20.50    2.40
   7   1   4   15.80    1.90
  -8  -1  -4   23.50    2.40
  -8  -1  -4   25.50    2.90
  -8  -1  -4   29.90    3.10
   8   1   4   19.90    2.10
  -9  -1  -4   12.20    2.60
  -9  -1  -4   13.40    2.60
  -9  -1  -4   13.00    2.20
   9   1   4   12.70    2.00
 -10  -1  -4    2.70    1.80
  10   1   4    2.00    1.40
   9  -2  -4    0.10    1.20
   9  -2  -4   -0.30    1.30
  -9   2   4   -0.30    1.60
   8  -2  -4   17.10    2.20
   8  -2  -4   19.30    2.50
  -8   2   4   15.80    2.30
  -8   2   4   22.90    2.80
  -8   2   4   18.00    2.70
   7  -2  -4    0.10    1.00
   7  -2  -4    2.10    1.30
  -7   2   4    1.30    1.50
  -7   2   4   -0.30    1.20
  -7   2   4    2.90    1.30
  -7   2   4    1.60    1.10
   6  -2  -4   49.80    2.90
   6  -2  -4   48.60    3.50
  -6   2   4   52.39    3.50
  -6   2   4   48.20    3.10
  -6   2   4   46.70    3.20
  -6   2   4   47.60    3.60
  -6   2   4   48.30    3.50
   5  -2  -4   13.50    1.60
   5  -2  -4   13.50    1.40
   5  -2  -4   13.90    1.90
  -5   2   4   13.40    1.50
  -5   2   4   12.50    1.70
  -5   2   4   13.70    1.70
  -5   2   4   11.90    2.00
  -5   2   4   11.40    1.70
  -5   2   4   12.80    1.90
   4  -2  -4  289.07    7.30
   4  -2  -4  289.27    8.90
   4  -2  -4  306.57    7.20
  -4   2   4  289.67    6.90
  -4   2   4  288.37    8.00
  -4   2   4  283.27    7.90
  -4   2   4  285.67    9.60
  -4   2   4  297.97    7.40
  -4   2   4  287.37    8.40
  -4   2   4  287.67    8.70
   3  -2  -4  272.87    6.40
   3  -2  -4  254.07    6.20
   3  -2  -4  254.47    7.80
  -3   2   4  257.17    7.00
  -3   2   4  265.77    8.60
  -3   2   4  262.57    7.50
  -3   2   4  258.77    6.60
  -3   2   4  266.77    6.40
  -3   2   4  267.97    6.30
  -3   2   4  257.07    6.90
  -3   2   4  264.97    7.40
   2  -2  -4    5.90    0.90
   2  -2  -4    4.80    1.10
   2  -2  -4    6.50    0.80
  -2   2   4    5.50    0.70
  -2   2   4    5.10    1.00
  -2   2   4    5.60    0.90
  -2   2   4    4.60    0.80
  -2   2   4    5.50    0.80
  -2   2   4    4.10    1.10
  -2   2   4    4.80    0.80
  -2   2   4    4.10    0.90
   1  -2  -4  287.37    6.40
   1  -2  -4  283.77    7.50
   1  -2  -4  278.87    7.10
  -1   2   4  285.67    6.70
  -1   2   4  282.57    6.90
  -1   2   4  277.67    6.90
  -1   2   4  280.47    6.80
  -1   2   4  278.97    6.60
  -1   2   4  289.57    6.30
  -1   2   4  283.17    8.30
   0  -2  -4  918.51   19.70
   0  -2  -4  866.21   19.00
   0  -2  -4  892.51   17.40
   0  -2  -4  867.71   19.50
   0   2   4  891.61   18.30
   0   2   4  899.61   18.10
   0   2   4  887.01   21.20
   0   2   4  882.51   19.30
  -1  -2  -4  240.08    6.30
  -1  -2  -4  234.18    5.90
  -1  -2  -4  236.48    5.80
  -1  -2  -4  214.68    5.00
  -1  -2  -4  231.28    5.40
   1   2   4  222.58    5.00
   1   2   4  230.68    5.50
   1   2   4  228.58    6.00
  -2  -2  -4 1093.09   20.80
  -2  -2  -4 1061.19   21.50
  -2  -2  -4 1080.99   23.80
  -2  -2  -4 1074.69   23.10
  -2  -2  -4 1052.59   22.10
  -2  -2  -4 1057.59   20.70
  -2  -2  -4 1108.79   24.00
  -2  -2  -4 1056.69   23.30
  -2  -2  -4 1018.20   21.60
   2   2   4 1065.79   23.30
  -3  -2  -4   12.80    1.20
  -3  -2  -4   12.30    1.10
  -3  -2  -4   13.60    1.20
  -3  -2  -4   11.10    1.00
  -3  -2  -4   11.00    1.00
  -3  -2  -4   12.80    1.40
  -3  -2  -4   11.80    1.10
  -3  -2  -4   11.00    1.30
  -4  -2  -4   67.99    2.90
  -4  -2  -4   69.19    2.50
  -4  -2  -4   68.59    3.30
  -4  -2  -4   71.89    2.60
  -4  -2  -4   67.19    2.90
  -4  -2  -4   72.89    3.00
  -4  -2  -4   67.19    2.40
  -4  -2  -4   70.49    2.70
  -4  -2  -4   67.29    3.00
  -5  -2  -4    1.70    0.70
  -5  -2  -4    0.90    0.70
  -5  -2  -4    1.70    0.70
  -5  -2  -4    1.10    0.90
  -5  -2  -4    1.70    0.70
  -5  -2  -4    2.30    0.90
  -5  -2  -4    0.40    0.90
  -5  -2  -4    2.00    0.90
  -5  -2  -4    0.10    0.60
  -6  -2  -4    6.10    1.30
  -6  -2  -4    5.60    1.20
  -6  -2  -4    6.40    1.50
  -6  -2  -4    6.50    1.10
  -6  -2  -4    9.50    1.40
  -6  -2  -4    7.60    1.30
  -6  -2  -4    6.80    1.00
  -6  -2  -4    6.30    1.50
  -6  -2  -4    4.90    1.10
   6   2   4    6.10    1.20
  -7  -2  -4   15.00    1.90
  -7  -2  -4   20.40    1.90
  -7  -2  -4   19.20    2.30
  -7  -2  -4   19.60    1.70
  -7  -2  -4   18.50    2.40
   7   2   4   18.50    2.00
   7   2   4   17.40    1.70
  -8  -2  -4    2.90    1.50
  -8  -2  -4    1.90    1.10
  -8  -2  -4    2.00    1.50
  -8  -2  -4    2.70    1.20
   8   2   4    5.10    1.60
   8   2   4    5.20    1.40
  -9  -2  -4    8.70    2.20
  -9  -2  -4   10.40    2.40
  -9  -2  -4    7.50    1.80
  -9  -2  -4    7.90    1.80
   9   2   4    9.10    1.80
 -10  -2  -4   -1.90    1.50
 -10  -2  -4    1.90    1.40
  10   2   4    0.10    1.20
   9  -3  -4    2.60    1.50
   9  -3  -4    1.00    1.40
  -9   3   4    2.20    1.90
   8  -3  -4    3.70    1.50
   8  -3  -4    6.90    1.70
  -8   3   4    4.70    1.90
  -8   3   4    3.60    1.50
   7  -3  -4   14.10    1.90
   7  -3  -4   16.00    2.30
  -7   3   4   20.30    2.70
  -7   3   4   21.80    2.60
  -7   3   4   21.70    3.00
  -7   3   4   21.70    2.50
   6  -3  -4   19.40    2.40
  -6   3   4   26.50    2.90
  -6   3   4   19.50    2.40
  -6   3   4   21.00    2.20
  -6   3   4   17.80    2.30
   5  -3  -4   -0.70    0.80
  -5   3   4    0.10    0.90
  -5   3   4    0.40    1.10
  -5   3   4    0.90    0.90
  -5   3   4    0.50    0.90
  -5   3   4    0.40    0.70
   4  -3  -4   47.40    2.20
   4  -3  -4   42.50    2.90
  -4   3   4   37.70    3.00
  -4   3   4   43.60    2.20
  -4   3   4   48.50    2.80
  -4   3   4   44.20    2.60
  -4   3   4   48.40    2.20
  -4   3   4   46.50    3.00
   3  -3  -4    9.10    1.00
   3  -3  -4    9.90    1.10
   3  -3  -4   10.20    1.40
  -3   3   4    9.80    1.60
  -3   3   4    9.80    1.20
  -3   3   4    7.50    1.30
  -3   3   4   10.30    1.20
  -3   3   4    8.90    1.20
  -3   3   4    8.80    0.70
  -3   3   4    8.80    1.40
   2  -3  -4  434.66   11.30
   2  -3  -4  414.46   10.40
   2  -3  -4  441.96    9.30
  -2   3   4  429.66   10.50
  -2   3   4  433.66    9.90
  -2   3   4  431.06    9.80
  -2   3   4  433.66    9.80
  -2   3   4  424.46   10.10
  -2   3   4  429.06   12.40
   1  -3  -4  244.68    7.00
   1  -3  -4  243.98    6.70
   1  -3  -4  250.07    5.80
  -1   3   4  244.48    6.20
  -1   3   4  245.28    6.20
  -1   3   4  249.08    6.40
  -1   3   4  245.78    7.90
  -1   3   4  245.88    6.20
  -1   3   4  247.98    5.70
   0  -3  -4  832.82   18.50
   0  -3  -4  806.42   16.20
   0  -3  -4  793.72   18.60
   0  -3  -4  813.02   18.50
   0   3   4  798.02   16.90
   0   3   4  844.52   17.20
   0   3   4  830.62   20.10
   0   3   4  815.32   18.10
   0   3   4  815.12   15.80
   0   3   4  810.52   17.10
  -1  -3  -4   57.19    2.20
  -1  -3  -4   57.19    2.50
  -1  -3  -4   60.39    2.90
  -1  -3  -4   58.79    1.70
  -1  -3  -4   62.29    2.80
  -1  -3  -4   56.59    2.00
  -1  -3  -4   56.09    2.50
   1   3   4   56.19    2.00
  -2  -3  -4  226.48    6.10
  -2  -3  -4  233.38    6.20
  -2  -3  -4  231.68    6.20
  -2  -3  -4  222.38    6.80
  -2  -3  -4  223.18    5.60
  -2  -3  -4  225.18    5.60
  -2  -3  -4  235.98    5.00
  -2  -3  -4  220.48    5.40
  -2  -3  -4  221.88    6.80
   2   3   4  237.98    4.90
   2   3   4  234.48    5.50
  -3  -3  -4  202.48    5.60
  -3  -3  -4  212.78    6.60
  -3  -3  -4  205.18    5.00
  -3  -3  -4  208.38    6.70
  -3  -3  -4  210.18    5.90
  -3  -3  -4  201.68    5.80
  -3  -3  -4  200.58    5.10
  -3  -3  -4  210.68    5.10
  -3  -3  -4  199.18    5.30
  -3  -3  -4  208.38    5.30
   3   3   4  205.78    4.80
  -4  -3  -4   45.90    2.30
  -4  -3  -4   51.89    2.70
  -4  -3  -4   47.80    2.10
  -4  -3  -4   53.19    2.60
  -4  -3  -4   50.99    2.20
  -4  -3  -4   45.80    2.00
  -4  -3  -4   51.59    2.20
  -4  -3  -4   48.60    2.90
  -4  -3  -4   49.80    2.30
   4   3   4   47.90    2.00
  -5  -3  -4    1.20    0.90
  -5  -3  -4    2.70    1.00
  -5  -3  -4    2.50    0.90
  -5  -3  -4    2.60    1.00
  -5  -3  -4    3.40    0.90
  -5  -3  -4    2.40    0.80
  -5  -3  -4    2.00    1.10
  -5  -3  -4    2.20    0.80
  -5  -3  -4    2.60    0.90
   5   3   4    1.40    0.70
  -6  -3  -4    1.40    0.80
  -6  -3  -4    2.50    0.90
  -6  -3  -4    2.90    0.90
  -6  -3  -4    1.10    0.80
  -6  -3  -4    2.20    1.20
  -6  -3  -4    3.80    1.30
  -6  -3  -4    2.00    1.00
  -6  -3  -4    1.40    1.10
  -6  -3  -4    0.70    0.70
   6   3   4    3.50    1.00
  -7  -3  -4    7.80    1.40
  -7  -3  -4    4.90    1.40
  -7  -3  -4    7.80    1.60
  -7  -3  -4    9.40    1.80
  -7  -3  -4    9.40    1.60
  -7  -3  -4    8.40    1.40
  -7  -3  -4    7.20    1.70
   7   3   4    5.60    1.20
  -8  -3  -4   -0.40    0.90
  -8  -3  -4    0.40    1.30
  -8  -3  -4   -0.70    1.20
  -8  -3  -4    1.30    0.80
   8   3   4   -0.10    0.90
   8   3   4   -0.80    0.80
  -9  -3  -4   -0.10    1.00
  -9  -3  -4    3.20    1.70
  -9  -3  -4   -0.60    0.80
  -9  -3  -4    1.20    1.60
   9   3   4    0.50    1.10
   9   3   4   -0.40    1.00
 -10  -3  -4    1.00    1.70
 -10  -3  -4    2.20    1.50
  10   3   4    0.00    1.30
   8  -4  -4    2.50    1.50
   8  -4  -4   -0.30    1.10
  -8   4   4    3.80    1.90
   7  -4  -4   11.80    2.10
  -7   4   4   13.50    2.40
  -7   4   4   13.70    2.50
  -7   4   4   13.80    2.10
   6  -4  -4   33.00    3.00
  -6   4   4   33.90    3.10
  -6   4   4   35.40    2.90
  -6   4   4   37.60    3.50
  -6   4   4   38.40    3.40
   5  -4  -4   33.80    2.90
  -5   4   4   32.50    2.60
  -5   4   4   30.70    2.80
  -5   4   4   31.80    2.60
  -5   4   4   31.30    2.20
  -5   4   4   28.50    3.10
   4  -4  -4   29.00    2.40
  -4   4   4   25.80    2.70
  -4   4   4   32.30    2.10
  -4   4   4   27.50    2.40
  -4   4   4   30.90    2.50
  -4   4   4   33.90    2.40
   3  -4  -4   -0.20    0.50
   3  -4  -4    0.90    0.70
   3  -4  -4   -0.90    0.60
  -3   4   4   -0.30    0.70
  -3   4   4    1.60    1.00
  -3   4   4   -0.70    0.50
  -3   4   4    0.20    0.60
  -3   4   4   -0.80    0.60
  -3   4   4   -1.50    0.60
   2  -4  -4   58.69    2.80
   2  -4  -4   60.09    3.10
   2  -4  -4   60.09    2.30
   2  -4  -4   62.39    2.00
  -2   4   4   59.79    2.30
  -2   4   4   62.59    2.80
  -2   4   4   59.39    2.60
  -2   4   4   59.99    2.90
  -2   4   4   64.39    3.80
  -2   4   4   60.99    2.60
   1  -4  -4    2.40    0.80
   1  -4  -4    1.10    0.50
   1  -4  -4    0.70    0.50
   1  -4  -4    1.00    0.70
   1  -4  -4   -0.20    0.60
  -1   4   4    1.40    0.50
  -1   4   4    1.30    0.80
  -1   4   4    0.10    0.70
  -1   4   4    0.10    0.70
  -1   4   4    2.10    0.70
  -1   4   4    0.60    0.50
   0  -4  -4   10.80    1.50
   0  -4  -4   18.30    1.60
   0  -4  -4   13.50    1.10
   0  -4  -4   10.10    1.30
   0  -4  -4   11.00    1.30
   0  -4  -4   13.80    1.10
   0   4   4   11.00    1.50
   0   4   4   13.30    1.40
   0   4   4   11.10    1.00
   0   4   4   13.10    1.00
   0   4   4   13.60    1.40
  -1  -4  -4  210.38    6.60
  -1  -4  -4  206.88    6.50
  -1  -4  -4  202.98    6.10
  -1  -4  -4  206.48    5.30
  -1  -4  -4  202.78    5.20
  -1  -4  -4  203.28    5.30
   1   4   4  199.88    6.70
   1   4   4  204.28    4.50
   1   4   4  203.08    5.70
   1   4   4  209.58    5.00
  -2  -4  -4  174.18    5.50
  -2  -4  -4  167.78    4.60
  -2  -4  -4  172.58    4.80
  -2  -4  -4  182.38    5.50
  -2  -4  -4  171.18    6.00
  -2  -4  -4  176.88    4.70
  -2  -4  -4  181.48    5.40
  -2  -4  -4  167.18    6.00
   2   4   4  175.68    4.00
   2   4   4  181.58    4.30
  -3  -4  -4   -0.10    0.60
  -3  -4  -4   -0.10    0.70
  -3  -4  -4   -0.30    0.50
  -3  -4  -4   -0.10    0.50
  -3  -4  -4    0.90    0.80
  -3  -4  -4    1.30    0.70
  -3  -4  -4    0.00    0.40
  -3  -4  -4   -0.20    0.50
   3   4   4    0.10    0.40
   3   4   4    0.80    0.50
  -4  -4  -4  701.23   16.40
  -4  -4  -4  709.13   18.00
  -4  -4  -4  716.93   15.00
  -4  -4  -4  706.63   15.20
  -4  -4  -4  712.23   16.90
  -4  -4  -4  709.23   15.40
  -4  -4  -4  715.43   15.00
  -4  -4  -4  698.03   17.60
  -4  -4  -4  703.63   15.10
   4   4   4  703.03   14.70
  -5  -4  -4   93.29    3.50
  -5  -4  -4   87.29    4.00
  -5  -4  -4   93.19    3.40
  -5  -4  -4  100.59    3.30
  -5  -4  -4   95.09    3.50
  -5  -4  -4   90.79    3.90
  -5  -4  -4   94.49    4.00
  -5  -4  -4   94.99    3.70
  -5  -4  -4   90.99    4.60
   5   4   4   96.99    3.40
  -6  -4  -4    2.60    0.90
  -6  -4  -4    2.40    1.30
  -6  -4  -4    1.40    0.80
  -6  -4  -4    2.20    1.10
  -6  -4  -4    4.30    1.30
  -6  -4  -4    2.50    0.90
  -6  -4  -4    1.30    0.90
  -6  -4  -4    3.90    1.00
  -6  -4  -4    4.50    1.30
   6   4   4    1.50    0.80
  -7  -4  -4    0.90    0.90
  -7  -4  -4    0.00    0.90
  -7  -4  -4    0.50    0.80
  -7  -4  -4    1.80    1.30
  -7  -4  -4    1.00    0.90
  -7  -4  -4    0.40    1.10
  -7  -4  -4    1.60    1.30
   7   4   4    0.70    0.90
  -8  -4  -4   -0.10    1.40
  -8  -4  -4    0.90    1.30
  -8  -4  -4   -0.40    1.30
  -8  -4  -4    0.50    1.00
  -8  -4  -4    2.10    1.00
  -8  -4  -4    0.40    0.90
   8   4   4    0.50    1.00
  -9  -4  -4    2.50    1.10
  -9  -4  -4   -0.30    1.60
  -9  -4  -4    0.70    1.40
   9   4   4   -0.40    1.20
   9   4   4    2.20    1.20
 -10  -4  -4    0.40    1.60
  10   4   4    1.20    1.50
  10   4   4    1.90    1.40
   8  -5  -4   -0.70    1.30
  -8   5   4    1.10    1.80
   7  -5  -4    0.10    1.10
  -7   5   4    2.20    1.70
  -7   5   4    4.70    1.80
  -7   5   4    2.70    1.50
   6  -5  -4    5.50    1.70
  -6   5   4    4.40    1.70
  -6   5   4    3.20    1.40
  -6   5   4    6.00    1.80
  -6   5   4    2.50    1.80
   5  -5  -4    8.60    2.00
  -5   5   4    5.60    1.50
  -5   5   4    5.90    1.80
  -5   5   4    6.10    1.40
  -5   5   4    6.30    1.90
  -5   5   4    5.30    1.50
   4  -5  -4   21.70    2.30
  -4   5   4   21.70    2.60
  -4   5   4   24.30    2.30
  -4   5   4   23.90    2.10
  -4   5   4   22.70    2.00
  -4   5   4   21.30    2.30
   3  -5  -4    5.90    1.00
   3  -5  -4    6.70    1.30
   3  -5  -4    4.70    1.40
  -3   5   4    3.80    1.10
  -3   5   4    3.40    1.30
  -3   5   4    4.50    1.20
  -3   5   4    4.10    1.10
  -3   5   4    2.90    1.30
   2  -5  -4   32.00    2.40
   2  -5  -4   36.50    1.80
   2  -5  -4   35.90    2.60
  -2   5   4   38.10    3.10
  -2   5   4   39.30    2.20
  -2   5   4   38.20    1.80
  -2   5   4   37.90    2.20
  -2   5   4   39.40    2.60
  -2   5   4   35.20    2.30
   1  -5  -4  190.58    4.90
   1  -5  -4  192.88    5.00
   1  -5  -4  192.48    6.40
   1  -5  -4  189.58    6.00
   1  -5  -4  183.58    6.40
  -1   5   4  198.48    7.50
  -1   5   4  191.78    5.30
  -1   5   4  200.68    5.90
  -1   5   4  190.28    5.90
  -1   5   4  195.28    5.20
   0  -5  -4   54.09    2.90
   0  -5  -4   55.99    2.30
   0  -5  -4   54.49    2.20
   0  -5  -4   60.69    3.20
   0  -5  -4   48.30    2.50
   0  -5  -4   54.59    2.80
   0   5   4   56.49    3.40
   0   5   4   56.39    2.70
   0   5   4   52.39    2.10
   0   5   4   49.70    2.60
   0   5   4   52.49    2.10
  -1  -5  -4    0.40    0.50
  -1  -5  -4    2.20    1.00
  -1  -5  -4    3.60    1.00
  -1  -5  -4    2.10    0.60
  -1  -5  -4    3.50    1.00
  -1  -5  -4    2.00    0.70
  -1  -5  -4    2.40    1.10
   1   5   4    3.10    0.70
   1   5   4    1.60    0.50
   1   5   4    2.90    1.00
   1   5   4    2.50    1.00
  -2  -5  -4   41.10    2.40
  -2  -5  -4   43.80    2.00
  -2  -5  -4   40.00    2.80
  -2  -5  -4   38.60    2.30
  -2  -5  -4   39.30    2.10
  -2  -5  -4   37.20    2.50
  -2  -5  -4   39.80    2.70
  -2  -5  -4   41.20    2.10
   2   5   4   44.40    2.40
   2   5   4   43.00    1.60
   2   5   4   41.90    1.70
  -3  -5  -4   10.10    1.30
  -3  -5  -4    7.10    1.10
  -3  -5  -4   10.50    1.00
  -3  -5  -4   10.10    1.70
  -3  -5  -4   10.00    1.10
  -3  -5  -4    9.50    1.60
  -3  -5  -4    7.00    1.50
   3   5   4    9.80    1.40
   3   5   4   10.20    0.80
   3   5   4    9.40    0.90
  -4  -5  -4  642.94   14.10
  -4  -5  -4  621.94   16.90
  -4  -5  -4  646.14   14.30
  -4  -5  -4  649.83   14.00
  -4  -5  -4  616.04   15.70
  -4  -5  -4  628.14   16.60
  -4  -5  -4  647.44   15.50
  -4  -5  -4  627.24   15.40
   4   5   4  637.74   13.50
   4   5   4  641.34   13.60
  -5  -5  -4    1.70    0.80
  -5  -5  -4   -0.50    0.60
  -5  -5  -4   -0.80    0.70
  -5  -5  -4    1.30    1.00
  -5  -5  -4    0.60    0.90
  -5  -5  -4   -0.80    0.90
  -5  -5  -4   -0.40    0.70
  -5  -5  -4    0.00    0.70
  -5  -5  -4    1.20    0.60
   5   5   4    0.00    0.60
  -6  -5  -4   -0.30    0.60
  -6  -5  -4    0.60    0.80
  -6  -5  -4   -0.90    0.80
  -6  -5  -4   -0.80    0.60
  -6  -5  -4   -0.70    0.80
  -6  -5  -4    0.30    1.20
   6   5   4   -0.90    0.60
  -7  -5  -4    6.70    1.60
  -7  -5  -4    4.80    1.30
  -7  -5  -4    5.80    1.70
  -7  -5  -4    6.60    1.40
  -7  -5  -4    6.40    1.80
  -7  -5  -4    7.70    1.70
   7   5   4    4.10    1.20
  -8  -5  -4   44.70    3.60
  -8  -5  -4   45.20    3.30
  -8  -5  -4   42.90    2.80
  -8  -5  -4   45.70    3.50
  -8  -5  -4   38.10    3.20
  -8  -5  -4   49.60    3.80
   8   5   4   47.10    3.00
  -9  -5  -4    1.60    1.70
  -9  -5  -4    1.20    1.10
  -9  -5  -4   -0.40    0.70
  -9  -5  -4    2.60    1.50
  -9  -5  -4   -1.40    1.40
   9   5   4   -0.80    1.00
 -10  -5  -4    0.60    1.60
  10   5   4    0.60    1.20
  10   5   4    0.20    1.40
  -7   6   4   -0.30    1.50
  -7   6   4    1.80    2.00
   6  -6  -4    8.30    2.00
  -6   6   4    6.10    1.80
  -6   6   4    3.40    1.50
  -6   6   4    6.50    2.20
   5  -6  -4    1.50    1.30
  -5   6   4   -1.20    1.00
  -5   6   4    0.70    1.30
  -5   6   4    0.10    1.10
  -5   6   4    1.20    1.40
  -5   6   4   -1.10    0.90
   4  -6  -4    1.70    1.20
  -4   6   4    1.80    1.40
  -4   6   4    3.00    1.50
  -4   6   4    1.00    1.00
  -4   6   4    2.00    1.10
  -4   6   4    1.80    1.20
   3  -6  -4    2.70    1.20
   3  -6  -4    1.10    0.90
  -3   6   4   -1.00    0.80
  -3   6   4    2.30    1.10
  -3   6   4   -0.30    0.90
  -3   6   4    0.10    0.80
  -3   6   4    0.10    1.00
   2  -6  -4   46.40    3.10
   2  -6  -4   54.49    2.30
   2  -6  -4   47.70    3.10
  -2   6   4   51.59    3.90
  -2   6   4   48.50    2.90
  -2   6   4   52.69    2.70
  -2   6   4   41.60    2.90
  -2   6   4   53.09    2.80
   1  -6  -4    5.70    1.30
   1  -6  -4    6.20    1.50
   1  -6  -4    7.60    1.30
   1  -6  -4    5.40    1.00
  -1   6   4    7.40    1.30
  -1   6   4    5.60    1.00
  -1   6   4    4.60    1.30
  -1   6   4    5.40    1.30
  -1   6   4    3.20    1.20
   0  -6  -4    9.80    1.60
   0  -6  -4   10.30    1.10
   0  -6  -4    8.30    1.40
   0  -6  -4    9.00    1.50
   0  -6  -4   11.60    1.50
   0  -6  -4    7.90    1.10
   0   6   4   10.40    1.20
   0   6   4   10.20    1.50
   0   6   4   10.30    1.00
   0   6   4   11.80    1.90
   0   6   4    9.60    1.50
  -1  -6  -4   17.00    1.90
  -1  -6  -4   19.00    1.50
  -1  -6  -4   22.00    2.00
  -1  -6  -4   19.50    1.60
  -1  -6  -4   18.60    1.80
  -1  -6  -4   19.40    2.20
  -1  -6  -4   17.90    1.50
   1   6   4   20.90    1.40
   1   6   4   16.50    1.60
   1   6   4   20.60    1.80
   1   6   4   21.00    1.20
  -2  -6  -4    4.80    0.90
  -2  -6  -4    5.90    1.00
  -2  -6  -4    7.10    1.20
  -2  -6  -4    7.30    1.70
  -2  -6  -4    6.90    1.60
  -2  -6  -4    7.70    1.20
  -2  -6  -4    6.80    1.40
   2   6   4    5.70    0.90
   2   6   4    5.20    1.30
  -3  -6  -4  132.49    4.30
  -3  -6  -4  134.09    5.80
  -3  -6  -4  126.29    5.00
  -3  -6  -4  116.89    5.40
  -3  -6  -4  133.49    4.50
  -3  -6  -4  134.79    4.50
  -3  -6  -4  125.99    5.00
   3   6   4  129.99    4.60
   3   6   4  124.89    3.70
  -4  -6  -4    2.10    1.10
  -4  -6  -4    2.50    1.20
  -4  -6  -4    0.80    0.80
  -4  -6  -4    2.30    0.90
  -4  -6  -4    2.30    0.80
  -4  -6  -4    2.30    1.00
  -4  -6  -4    2.10    1.10
   4   6   4    2.10    0.80
   4   6   4    2.60    1.00
  -5  -6  -4    1.00    1.20
  -5  -6  -4    1.10    0.90
  -5  -6  -4    2.80    1.20
  -5  -6  -4    2.00    1.20
  -5  -6  -4    2.90    0.90
   5   6   4    1.90    0.80
   5   6   4    1.90    1.00
  -6  -6  -4  176.88    7.70
  -6  -6  -4  175.78    6.90
  -6  -6  -4  184.88    6.60
  -6  -6  -4  185.58    7.40
  -6  -6  -4  175.88    5.80
   6   6   4  182.38    5.60
  -7  -6  -4   -0.20    0.90
  -7  -6  -4    1.10    0.80
  -7  -6  -4    0.50    1.20
  -7  -6  -4    0.00    0.90
   7   6   4   -0.10    0.80
  -8  -6  -4   12.00    1.90
  -8  -6  -4   15.10    2.30
  -8  -6  -4   16.60    2.00
  -8  -6  -4   13.30    2.60
  -8  -6  -4   14.40    2.20
   8   6   4   12.90    1.80
  -9  -6  -4   -1.50    1.00
  -9  -6  -4    1.40    1.50
  -9  -6  -4   -0.80    1.30
  -9  -6  -4    1.00    0.90
  -9  -6  -4   -0.80    1.50
   9   6   4    0.20    1.10
 -10  -6  -4    1.80    1.70
 -10  -6  -4    1.60    1.30
  10   6   4    1.60    1.20
  -6   7   4    3.60    1.60
  -6   7   4    2.20    1.60
  -6   7   4    0.80    1.60
   5  -7  -4   21.90    2.60
  -5   7   4   21.90    2.50
  -5   7   4   24.50    2.50
  -5   7   4   25.10    2.90
  -5   7   4   22.60    3.20
   4  -7  -4   15.70    2.10
  -4   7   4   21.40    2.60
  -4   7   4   21.20    2.30
  -4   7   4   19.70    2.80
  -4   7   4   19.80    2.30
  -4   7   4   18.30    2.40
   3  -7  -4    2.70    1.20
  -3   7   4    1.40    1.20
  -3   7   4    2.70    1.20
  -3   7   4    1.40    1.20
  -3   7   4    3.80    1.30
   2  -7  -4   73.99    4.10
   2  -7  -4   79.29    4.30
  -2   7   4   73.39    3.30
  -2   7   4   68.79    3.90
  -2   7   4   72.99    3.80
  -2   7   4   73.39    3.60
   1  -7  -4    8.50    1.20
   1  -7  -4   10.00    1.50
   1  -7  -4    7.60    1.70
  -1   7   4   10.00    1.80
  -1   7   4    7.60    1.20
  -1   7   4    6.90    1.50
  -1   7   4    8.10    1.40
   0  -7  -4   20.00    1.60
   0  -7  -4   18.70    1.90
   0  -7  -4   23.30    2.40
   0  -7  -4   18.70    1.80
   0  -7  -4   17.30    2.00
   0  -7  -4   17.10    1.90
   0   7   4   23.30    1.80
   0   7   4   21.00    2.00
   0   7   4   17.10    2.00
  -1  -7  -4   15.30    2.00
  -1  -7  -4   10.80    1.60
  -1  -7  -4   13.80    1.40
  -1  -7  -4   11.40    1.80
  -1  -7  -4   12.50    1.80
  -1  -7  -4   15.70    1.60
   1   7   4   16.40    1.80
   1   7   4   15.00    1.90
   1   7   4   13.10    1.40
  -2  -7  -4    4.70    1.40
  -2  -7  -4    6.30    1.60
  -2  -7  -4    6.80    1.70
  -2  -7  -4    5.30    1.10
  -2  -7  -4    5.40    1.30
  -2  -7  -4    5.70    1.00
   2   7   4    6.50    1.10
   2   7   4    5.30    1.40
  -3  -7  -4   70.39    4.30
  -3  -7  -4   64.89    4.10
  -3  -7  -4   71.09    3.80
  -3  -7  -4   72.99    3.20
  -3  -7  -4   69.39    3.90
  -3  -7  -4   75.99    3.30
   3   7   4   75.59    2.90
   3   7   4   65.39    3.40
  -4  -7  -4   48.30    2.70
  -4  -7  -4   50.89    3.20
  -4  -7  -4   48.50    3.70
  -4  -7  -4   55.29    3.60
  -4  -7  -4   45.60    3.70
  -4  -7  -4   51.89    2.80
   4   7   4   50.79    2.40
   4   7   4   51.79    3.00
  -5  -7  -4   27.10    2.80
  -5  -7  -4   22.90    2.00
  -5  -7  -4   27.30    2.10
  -5  -7  -4   28.90    2.80
  -5  -7  -4   29.10    3.00
   5   7   4   27.20    2.30
   5   7   4   26.00    1.90
  -6  -7  -4   84.79    4.10
  -6  -7  -4   62.49    4.20
  -6  -7  -4   74.99    5.00
  -6  -7  -4   63.69    4.40
  -6  -7  -4   69.99    3.50
   6   7   4   79.49    3.40
   6   7   4   76.89    3.70
  -7  -7  -4   51.59    3.30
  -7  -7  -4   47.20    3.10
  -7  -7  -4   43.40    3.70
  -7  -7  -4   42.40    3.60
  -7  -7  -4   45.00    3.90
   7   7   4   47.70    2.80
  -8  -7  -4    8.50    2.10
  -8  -7  -4    4.50    1.90
  -8  -7  -4    7.70    1.80
  -8  -7  -4    6.40    1.60
   8   7   4    7.40    1.60
  -9  -7  -4    0.10    1.60
  -9  -7  -4   -0.50    0.90
  -9  -7  -4    2.30    1.40
  -9  -7  -4   -0.10    0.90
 -10  -7  -4   13.20    2.90
 -10  -7  -4    9.20    2.10
  -5   8   4   -1.10    1.20
  -5   8   4    0.30    1.30
   4  -8  -4   17.30    2.30
  -4   8   4   20.40    2.30
  -4   8   4   18.80    2.40
   3  -8  -4   13.70    2.10
  -3   8   4   10.00    2.20
  -3   8   4   11.40    2.10
   2  -8  -4   21.30    2.40
   2  -8  -4   21.40    2.60
  -2   8   4   24.50    2.70
  -2   8   4   20.50    2.30
   1  -8  -4    1.50    1.10
   1  -8  -4    1.70    1.00
  -1   8   4    0.40    1.00
  -1   8   4    1.80    1.20
   0  -8  -4   90.59    3.60
   0  -8  -4   97.39    4.20
   0  -8  -4   94.99    4.30
   0  -8  -4   90.09    4.60
   0  -8  -4   90.89    5.10
   0  -8  -4   89.79    4.70
   0   8   4   95.29    4.50
   0   8   4   90.09    4.50
  -1  -8  -4   25.70    2.40
  -1  -8  -4   19.90    2.40
  -1  -8  -4   22.00    1.80
  -1  -8  -4   22.20    2.50
  -1  -8  -4   20.70    2.20
  -1  -8  -4   19.20    1.90
   1   8   4   21.90    2.30
   1   8   4   19.60    2.20
  -2  -8  -4    1.90    1.00
  -2  -8  -4    2.40    1.30
  -2  -8  -4    4.70    1.50
  -2  -8  -4    2.70    1.20
  -2  -8  -4    3.60    1.00
  -2  -8  -4    2.50    0.90
   2   8   4    3.80    1.30
  -3  -8  -4   16.60    2.30
  -3  -8  -4   24.00    2.00
  -3  -8  -4   26.20    2.00
  -3  -8  -4   23.10    2.80
  -3  -8  -4   27.50    2.40
  -3  -8  -4   25.10    2.60
   3   8   4   23.60    2.20
  -4  -8  -4   31.90    3.10
  -4  -8  -4   33.60    3.10
  -4  -8  -4   29.10    3.10
  -4  -8  -4   39.10    2.90
  -4  -8  -4   28.20    2.20
  -4  -8  -4   34.40    2.40
   4   8   4   31.60    2.60
  -5  -8  -4    1.30    1.50
  -5  -8  -4   -0.30    0.80
  -5  -8  -4   -1.30    1.20
  -5  -8  -4   -0.30    0.60
  -5  -8  -4   -2.20    0.70
   5   8   4    3.00    1.30
  -6  -8  -4    3.70    1.80
  -6  -8  -4    4.50    1.30
  -6  -8  -4    4.20    1.50
  -6  -8  -4    5.20    1.50
  -6  -8  -4    4.10    1.80
   6   8   4    5.20    1.50
  -7  -8  -4    1.80    1.30
  -7  -8  -4    3.20    1.40
  -7  -8  -4    0.80    1.40
  -7  -8  -4    0.90    1.10
  -8  -8  -4    6.20    2.10
  -8  -8  -4    4.20    1.60
  -8  -8  -4    5.20    1.60
  -9  -8  -4   -2.70    1.50
  -9  -8  -4    1.10    1.30
  -9  -8  -4   -0.50    1.00
  -4   9   4    5.20    1.80
   3  -9  -4    5.30    1.70
  -3   9   4    2.80    1.60
   2  -9  -4    1.20    1.20
   2  -9  -4    2.90    1.40
  -2   9   4    3.70    1.60
  -2   9   4   -0.50    1.10
   1  -9  -4   12.30    2.40
   1  -9  -4   12.70    2.00
  -1   9   4   11.10    2.20
  -1   9   4    9.80    2.10
   0  -9  -4  134.39    6.00
   0  -9  -4  129.09    6.70
   0   9   4  149.39    6.20
  -1  -9  -4    0.40    0.90
  -1  -9  -4    0.80    1.10
  -1  -9  -4    0.40    0.90
  -1  -9  -4   -0.30    1.10
  -1  -9  -4    1.00    0.90
   1   9   4    0.00    1.00
   1   9   4    2.00    1.30
  -2  -9  -4   17.70    2.50
  -2  -9  -4   16.30    2.30
  -2  -9  -4   18.30    2.20
  -2  -9  -4   14.80    2.30
  -2  -9  -4   14.30    1.70
   2   9   4   10.00    2.00
   2   9   4   11.10    1.90
  -3  -9  -4   38.60    3.50
  -3  -9  -4   38.90    2.60
  -3  -9  -4   38.60    3.30
  -3  -9  -4   37.90    3.50
  -3  -9  -4   36.00    3.00
   3   9   4   38.90    2.90
  -4  -9  -4   -1.90    0.70
  -4  -9  -4    1.00    1.10
  -4  -9  -4    1.50    1.00
  -4  -9  -4    0.50    1.30
  -4  -9  -4    2.50    1.30
   4   9   4    0.50    1.10
  -5  -9  -4   18.90    2.70
  -5  -9  -4   20.50    2.80
  -5  -9  -4   24.20    2.90
  -5  -9  -4   18.00    2.10
   5   9   4   22.70    2.40
  -6  -9  -4    3.10    1.60
  -6  -9  -4    1.50    1.20
  -6  -9  -4   -2.00    0.90
  -6  -9  -4    2.70    1.30
  -7  -9  -4    6.10    1.90
  -7  -9  -4   10.30    2.40
  -7  -9  -4    6.40    2.10
  -7  -9  -4   10.20    2.00
  -8  -9  -4    2.40    1.90
  -8  -9  -4    2.20    1.40
  -8  -9  -4   -0.50    1.30
  -9  -9  -4    1.30    1.40
  -9  -9  -4    3.70    2.20
  -9  -9  -4    1.50    2.10
  -3  10   4   12.00    2.40
   2 -10  -4    4.50    1.70
   2 -10  -4    4.00    1.80
  -2  10   4    2.80    1.70
   1 -10  -4    4.40    1.50
   1 -10  -4    3.00    1.40
  -1  10   4    5.40    1.90
   0 -10  -4    5.60    1.90
   0 -10  -4    3.30    1.30
   0  10   4    3.00    1.50
   0  10   4    1.40    1.40
  -1 -10  -4    5.10    1.70
  -1 -10  -4    8.90    2.00
  -1 -10  -4    5.80    1.80
   1  10   4    1.60    1.30
   1  10   4    5.40    1.70
  -2 -10  -4   83.99    4.70
  -2 -10  -4   85.19    3.90
  -2 -10  -4   84.89    5.40
  -2 -10  -4   82.09    5.50
  -2 -10  -4   88.29    4.90
   2  10   4   82.69    4.60
   2  10   4   84.59    4.60
  -3 -10  -4    7.70    1.60
  -3 -10  -4    4.90    1.90
  -3 -10  -4    5.70    2.00
  -3 -10  -4   10.20    2.30
  -3 -10  -4    8.60    2.00
   3  10   4    3.10    1.80
  -4 -10  -4   -0.80    1.40
  -4 -10  -4   -0.80    1.10
  -4 -10  -4   -0.40    1.00
  -4 -10  -4    1.70    1.40
  -4 -10  -4    0.10    1.00
   4  10   4    0.70    1.40
  -5 -10  -4    0.40    1.00
  -5 -10  -4   -0.70    1.40
  -5 -10  -4   -0.30    1.20
  -5 -10  -4    2.80    1.50
   5  10   4   -1.20    1.20
  -6 -10  -4   24.70    3.20
  -6 -10  -4   24.20    3.20
  -6 -10  -4   28.20    2.60
  -6 -10  -4   27.00    3.20
  -7 -10  -4    2.30    1.40
  -7 -10  -4    2.20    1.40
  -7 -10  -4   -1.50    1.10
  -7 -10  -4    0.80    1.80
  -8 -10  -4   10.70    2.70
  -8 -10  -4    8.30    2.70
  -8 -10  -4    7.80    2.60
  -8 -10  -4    4.00    1.60
  -2  11   4   -0.30    1.40
   1 -11  -4    2.80    1.50
   1 -11  -4    1.90    1.20
  -1  11   4    1.30    1.50
   0 -11  -4    7.00    2.20
   0 -11  -4    4.00    1.70
   0  11   4    7.30    2.10
  -1 -11  -4    4.90    1.70
  -1 -11  -4    3.40    1.60
   1  11   4    2.40    1.50
  -2 -11  -4   20.00    3.00
  -2 -11  -4   24.50    2.70
  -2 -11  -4   23.70    3.00
  -2 -11  -4   26.70    2.40
   2  11   4   21.20    2.80
  -3 -11  -4    5.00    1.90
  -3 -11  -4    9.00    2.30
  -3 -11  -4    3.60    1.80
  -3 -11  -4    7.70    1.70
  -3 -11  -4    9.40    2.20
   3  11   4    5.30    1.90
  -4 -11  -4    0.70    1.00
  -4 -11  -4    0.50    1.20
  -4 -11  -4    1.30    1.60
  -4 -11  -4    1.60    1.40
  -4 -11  -4   -1.60    0.90
   4  11   4    1.20    1.40
  -5 -11  -4    0.50    1.20
  -5 -11  -4   -1.00    1.40
  -5 -11  -4    0.00    1.20
  -5 -11  -4    0.10    1.00
   5  11   4    1.40    1.50
  -6 -11  -4    2.30    1.70
  -6 -11  -4    0.90    1.40
  -6 -11  -4    4.40    2.10
  -6 -11  -4    4.10    1.80
  -7 -11  -4    2.80    1.70
  -7 -11  -4    1.70    1.30
  -7 -11  -4    0.40    1.90
  -7 -11  -4    1.80    1.80
  -1 -12  -4    0.20    1.80
  -1 -12  -4    2.30    1.50
   1  12   4   -0.90    1.40
  -2 -12  -4    7.70    2.90
  -2 -12  -4    6.20    1.80
   2  12   4    5.20    1.90
  -3 -12  -4   -0.10    1.70
  -3 -12  -4    1.10    1.30
  -3 -12  -4    1.00    1.40
  -3 -12  -4    0.60    1.50
   3  12   4    2.50    1.70
  -4 -12  -4    7.40    2.00
  -4 -12  -4   10.50    3.10
  -4 -12  -4    8.40    2.50
  -4 -12  -4    4.90    2.10
  -4 -12  -4    7.10    1.80
   4  12   4    9.70    2.30
  -5 -12  -4   -1.20    1.60
  -5 -12  -4   -2.00    1.50
  -5 -12  -4   -0.30    1.30
  -5 -12  -4   -1.10    1.20
   5  12   4   -3.20    1.30
   3  11  -5    0.50    1.40
  -3 -11   5    1.20    2.00
  -3 -11   5    0.50    1.50
   2  11  -5    1.30    1.60
   2  11  -5   -1.20    1.20
  -2 -11   5   -0.10    1.50
  -2 -11   5    0.80    1.70
   6  10  -5    1.30    1.40
  -6 -10   5    1.10    1.50
  -6 -10   5   -0.10    1.80
   5  10  -5    1.00    1.50
  -5 -10   5    1.00    1.30
  -5 -10   5    2.90    2.00
  -5 -10   5   -1.10    1.40
  -5 -10   5    1.80    1.70
   4  10  -5    0.80    1.30
  -4 -10   5    0.30    1.50
  -4 -10   5    4.60    1.90
  -4 -10   5    3.30    1.70
  -4 -10   5    2.60    1.90
   3  10  -5    4.20    1.60
  -3 -10   5    7.90    2.20
  -3 -10   5    1.50    1.50
  -3 -10   5    5.30    1.90
   2  10  -5    2.80    1.50
   2  10  -5    1.00    1.20
  -2 -10   5    1.80    1.60
  -2 -10   5    0.90    1.40
  -2 -10   5    1.20    1.30
   1  10  -5   33.10    3.30
   1  10  -5   32.60    3.00
  -1 -10   5   27.30    3.40
  -1 -10   5   32.90    3.30
   0  10  -5   -1.00    1.30
   0  10  -5   -1.00    1.20
   0 -10   5    0.70    1.40
   0 -10   5    0.90    1.20
  -1  10  -5    0.80    1.50
  -1  10  -5   -0.60    1.30
   1 -10   5   -0.20    1.40
   1 -10   5    2.80    1.90
   7   9  -5    1.10    1.60
  -7  -9   5    0.30    1.70
  -7  -9   5    1.10    1.60
  -7  -9   5   -0.40    1.70
   6   9  -5    0.30    1.40
  -6  -9   5    1.30    1.60
  -6  -9   5    0.70    1.40
  -6  -9   5    2.50    2.00
   5   9  -5   -0.70    1.20
  -5  -9   5    1.70    1.20
  -5  -9   5    0.90    1.40
  -5  -9   5    0.50    1.60
  -5  -9   5   -0.50    1.40
  -5  -9   5    0.70    1.20
   4   9  -5    1.10    1.30
  -4  -9   5    2.50    1.50
  -4  -9   5   -0.80    0.90
  -4  -9   5    1.40    1.30
  -4  -9   5    2.40    1.60
  -4  -9   5    0.70    1.60
   3   9  -5   -0.60    1.10
  -3  -9   5   -0.50    1.40
  -3  -9   5    0.10    1.10
  -3  -9   5    0.40    1.30
  -3  -9   5   -0.10    1.10
  -3  -9   5    0.80    1.00
   2   9  -5   14.10    2.30
   2   9  -5   19.80    2.30
  -2  -9   5   19.00    2.70
  -2  -9   5   14.60    2.50
  -2  -9   5   16.70    2.30
  -2  -9   5   20.30    2.80
   1   9  -5    5.50    1.60
   1   9  -5    5.70    1.60
   1   9  -5    4.10    1.70
  -1  -9   5    5.70    1.70
  -1  -9   5    5.60    1.80
  -1  -9   5    4.60    1.60
  -1  -9   5    1.90    1.40
   0   9  -5   -1.60    1.20
   0   9  -5    1.00    1.30
   0   9  -5    0.30    1.20
   0  -9   5    0.60    1.20
   0  -9   5    1.70    1.50
   0  -9   5   -1.80    1.10
  -1   9  -5   43.00    3.40
  -1   9  -5   35.10    3.30
   1  -9   5   44.30    4.10
   1  -9   5   45.50    4.20
   1  -9   5   45.00    3.50
  -2   9  -5   15.00    2.50
  -2   9  -5    8.60    2.30
   2  -9   5   15.50    2.60
  -3   9  -5    2.60    1.60
  -3   9  -5    1.10    1.60
   3  -9   5    0.00    1.20
   8   8  -5    4.40    1.70
  -8  -8   5    1.40    1.50
  -8  -8   5    6.10    2.30
   7   8  -5    0.70    1.20
  -7  -8   5    1.90    1.90
  -7  -8   5    0.70    1.20
  -7  -8   5    0.90    1.40
   6   8  -5    0.50    1.20
  -6  -8   5   -1.30    1.20
  -6  -8   5   -0.10    1.40
  -6  -8   5   -1.30    1.00
  -6  -8   5    0.20    1.40
   5   8  -5   28.50    2.70
  -5  -8   5   26.90    3.30
  -5  -8   5   30.40    3.00
  -5  -8   5   26.80    2.90
  -5  -8   5   29.00    2.90
  -5  -8   5   27.30    3.20
   4   8  -5    4.60    1.50
  -4  -8   5    9.70    2.10
  -4  -8   5    5.30    1.80
  -4  -8   5    6.50    2.00
  -4  -8   5    6.20    1.60
  -4  -8   5    4.20    1.80
   3   8  -5    1.70    1.20
  -3  -8   5    7.00    2.00
  -3  -8   5    3.10    1.50
  -3  -8   5    2.20    1.30
  -3  -8   5    4.80    1.60
  -3  -8   5    4.70    1.70
   2   8  -5   -0.20    1.00
   2   8  -5   -0.40    0.90
  -2  -8   5    0.10    0.90
  -2  -8   5   -1.50    1.10
  -2  -8   5    0.70    1.10
  -2  -8   5    0.50    1.20
  -2  -8   5    0.60    0.90
   1   8  -5   -0.20    1.10
   1   8  -5    0.60    1.10
   1   8  -5    0.70    1.10
  -1  -8   5    1.90    1.20
  -1  -8   5   -0.40    0.90
  -1  -8   5    0.50    1.20
  -1  -8   5    1.80    1.20
   0   8  -5    2.50    1.30
   0   8  -5   -0.90    1.10
   0   8  -5    2.60    1.20
   0  -8   5    0.80    1.00
   0  -8   5    3.80    1.30
   0  -8   5    0.80    1.10
   0  -8   5    1.60    1.30
  -1   8  -5   18.40    2.30
  -1   8  -5   23.00    2.70
  -1   8  -5   22.60    2.40
   1  -8   5   17.00    2.40
   1  -8   5   22.90    2.80
   1  -8   5   18.90    2.40
  -2   8  -5   -0.60    1.10
  -2   8  -5   -0.20    1.20
  -2   8  -5    0.30    1.10
   2  -8   5   -0.50    1.00
   2  -8   5    1.60    1.30
   2  -8   5   -0.10    1.10
  -3   8  -5   16.90    2.50
  -3   8  -5   12.70    2.40
   3  -8   5   17.40    2.60
  -4   8  -5    4.40    2.00
  -4   8  -5    7.50    2.10
  -4   8  -5    3.60    1.60
   4  -8   5    7.80    1.90
   9   7  -5    1.00    1.50
   9   7  -5    4.40    2.50
  -9  -7   5    4.70    1.80
   8   7  -5   27.00    3.00
   8   7  -5   30.30    3.70
  -8  -7   5   25.30    3.20
  -8  -7   5   33.60    3.70
   7   7  -5    1.60    1.30
  -7  -7   5    0.10    1.20
  -7  -7   5    2.60    1.80
  -7  -7   5    2.00    1.50
  -7  -7   5    1.00    1.20
   6   7  -5    1.60    1.20
  -6  -7   5    1.00    1.00
  -6  -7   5   -0.50    1.40
  -6  -7   5    0.70    1.30
  -6  -7   5   -0.30    1.20
   5   7  -5    2.90    1.40
  -5  -7   5    0.10    0.90
  -5  -7   5    3.20    1.30
  -5  -7   5    2.10    1.40
  -5  -7   5    2.90    1.40
  -5  -7   5    0.80    1.40
   4   7  -5    3.70    1.40
  -4  -7   5    4.90    1.80
  -4  -7   5    0.70    1.20
  -4  -7   5    3.00    1.40
  -4  -7   5    4.50    1.40
  -4  -7   5    2.50    1.30
   3   7  -5   53.99    3.40
  -3  -7   5   60.29    3.90
  -3  -7   5   60.49    3.80
  -3  -7   5   60.79    3.60
  -3  -7   5   57.69    4.20
  -3  -7   5   66.59    4.20
   2   7  -5    9.70    1.50
   2   7  -5   10.60    1.80
  -2  -7   5    6.60    1.60
  -2  -7   5    9.80    2.00
  -2  -7   5   11.00    1.90
  -2  -7   5   12.80    2.40
  -2  -7   5    8.10    1.80
   1   7  -5   64.89    3.30
   1   7  -5   62.19    3.60
  -1  -7   5   62.09    3.60
  -1  -7   5   53.99    4.00
  -1  -7   5   56.39    3.30
  -1  -7   5   57.09    4.00
  -1  -7   5   59.69    4.00
   0   7  -5   12.60    1.90
   0   7  -5   10.90    1.90
   0   7  -5   12.10    1.80
   0  -7   5   11.90    1.90
   0  -7   5   11.60    1.90
   0  -7   5   12.30    2.10
   0  -7   5   11.10    1.90
  -1   7  -5    5.50    1.50
  -1   7  -5    3.20    1.40
  -1   7  -5    5.80    1.50
   1  -7   5    4.80    1.40
   1  -7   5    5.70    1.50
   1  -7   5    4.00    1.30
   1  -7   5    4.20    1.60
  -2   7  -5   -0.50    1.00
  -2   7  -5    0.30    0.90
  -2   7  -5    2.20    1.20
  -2   7  -5    1.10    1.10
   2  -7   5    2.40    1.20
   2  -7   5    1.70    1.20
  -3   7  -5   -0.60    1.00
  -3   7  -5   -0.10    1.10
  -3   7  -5   -0.10    1.20
  -3   7  -5    1.00    1.20
   3  -7   5    0.20    1.10
  -4   7  -5    0.00    1.10
  -4   7  -5   -0.50    1.00
  -4   7  -5    1.20    1.20
  -4   7  -5   -0.20    1.20
  -4   7  -5    2.60    1.60
   4  -7   5    2.60    1.30
  -5   7  -5    0.50    1.20
  -5   7  -5   -0.70    1.10
  -5   7  -5    2.40    1.70
  -5   7  -5   -0.50    1.30
  -6   7  -5   11.10    2.70
  -6   7  -5   10.20    2.20
   9   6  -5   -1.10    1.30
   9   6  -5   -0.30    1.30
  -9  -6   5    0.40    1.80
   8   6  -5   10.40    2.40
   8   6  -5    9.10    1.90
  -8  -6   5   11.80    2.60
  -8  -6   5    9.40    2.30
   7   6  -5    0.20    1.10
  -7  -6   5   -1.00    1.10
  -7  -6   5    0.00    1.00
  -7  -6   5    0.10    1.20
  -7  -6   5    1.10    1.40
   6   6  -5    1.60    1.20
  -6  -6   5    1.00    1.50
  -6  -6   5    0.40    0.90
  -6  -6   5    0.40    1.20
  -6  -6   5    0.30    0.90
   5   6  -5   20.90    2.30
  -5  -6   5   21.50    2.80
  -5  -6   5   20.30    2.60
  -5  -6   5   21.50    2.20
  -5  -6   5   21.50    2.30
  -5  -6   5   23.00    2.40
   4   6  -5   12.30    1.90
  -4  -6   5   12.90    2.00
  -4  -6   5   13.10    2.20
  -4  -6   5   13.90    1.90
  -4  -6   5   16.50    2.10
  -4  -6   5   12.50    2.20
   3   6  -5   26.40    2.30
  -3  -6   5   30.20    2.70
  -3  -6   5   29.20    2.40
  -3  -6   5   36.10    3.10
  -3  -6   5   31.10    2.60
  -3  -6   5   28.20    2.60
   2   6  -5    0.50    0.90
   2   6  -5    2.30    1.00
  -2  -6   5    0.90    1.00
  -2  -6   5    3.50    1.20
  -2  -6   5    1.80    1.20
  -2  -6   5    1.50    1.00
  -2  -6   5    1.60    1.00
   1   6  -5    1.50    0.90
   1   6  -5    0.60    0.80
  -1  -6   5    3.70    1.30
  -1  -6   5    4.50    1.50
  -1  -6   5    1.00    0.90
  -1  -6   5    1.30    1.00
  -1  -6   5    1.40    1.00
   0   6  -5    2.40    1.00
   0   6  -5    1.40    1.00
   0   6  -5    0.60    1.00
   0  -6   5    2.30    1.10
   0  -6   5    1.30    0.90
   0  -6   5    2.00    1.10
   0  -6   5    4.40    1.40
   0  -6   5    2.70    1.10
  -1   6  -5  140.99    5.40
  -1   6  -5  130.69    5.30
  -1   6  -5  137.49    6.80
  -1   6  -5  144.89    5.20
  -1   6  -5  135.59    4.50
   1  -6   5  137.99    5.00
   1  -6   5  134.39    6.10
   1  -6   5  136.49    6.30
   1  -6   5  141.79    5.70
  -2   6  -5   12.20    1.50
  -2   6  -5    8.80    1.70
  -2   6  -5   12.10    1.80
  -2   6  -5   10.80    2.00
  -2   6  -5   14.10    2.00
   2  -6   5   12.20    1.80
   2  -6   5   11.70    1.90
  -3   6  -5    2.70    1.40
  -3   6  -5    1.00    1.10
  -3   6  -5    3.60    1.10
  -3   6  -5    3.60    1.30
  -3   6  -5    1.10    1.10
   3  -6   5    3.70    1.20
   3  -6   5    2.70    1.20
  -4   6  -5    0.80    1.20
  -4   6  -5    0.60    1.00
  -4   6  -5    2.20    1.30
  -4   6  -5    1.50    1.30
  -4   6  -5    1.90    1.20
   4  -6   5    0.70    1.00
  -5   6  -5    5.40    1.90
  -5   6  -5    6.60    2.00
  -5   6  -5    3.10    1.50
  -5   6  -5    5.10    1.50
  -5   6  -5    8.20    2.10
   5  -6   5    6.00    1.60
  -6   6  -5    0.70    1.20
  -6   6  -5   -0.10    1.60
  -6   6  -5   -1.10    1.20
  -6   6  -5    2.20    1.50
   9   5  -5   22.10    2.60
   9   5  -5   15.80    2.70
  -9  -5   5   23.10    3.30
   8   5  -5    2.20    1.50
   8   5  -5    0.00    1.10
  -8  -5   5    3.20    1.80
  -8  -5   5    0.90    1.30
  -8  -5   5    0.50    1.30
   7   5  -5    2.20    1.20
   7   5  -5    5.00    1.80
  -7  -5   5    4.30    1.50
  -7  -5   5    3.30    1.90
  -7  -5   5    5.40    1.70
   6   5  -5   98.69    4.40
  -6  -5   5   96.29    5.40
  -6  -5   5  102.69    5.20
  -6  -5   5   98.19    4.30
  -6  -5   5   93.49    5.00
   5   5  -5   10.40    1.70
  -5  -5   5    8.30    1.70
  -5  -5   5    7.50    1.90
  -5  -5   5    9.00    1.50
  -5  -5   5    7.00    1.50
  -5  -5   5    5.90    2.30
   4   5  -5    0.70    0.90
  -4  -5   5    0.60    1.10
  -4  -5   5    0.20    0.90
  -4  -5   5    0.10    1.00
  -4  -5   5    1.70    0.90
  -4  -5   5   -1.20    0.80
   3   5  -5  123.89    4.60
  -3  -5   5  122.79    4.60
  -3  -5   5  120.19    5.20
  -3  -5   5  130.79    5.30
  -3  -5   5  110.79    5.40
  -3  -5   5  124.29    5.00
   2   5  -5   22.30    1.70
   2   5  -5   18.20    1.80
  -2  -5   5   20.30    1.50
  -2  -5   5   17.70    1.90
  -2  -5   5   19.80    2.20
  -2  -5   5   23.30    2.00
  -2  -5   5   20.70    2.10
  -2  -5   5   20.50    2.10
   1   5  -5   67.99    3.00
   1   5  -5   68.49    3.30
  -1  -5   5   67.99    3.80
  -1  -5   5   68.99    3.80
  -1  -5   5   70.69    3.20
  -1  -5   5   61.59    3.10
  -1  -5   5   67.99    2.70
  -1  -5   5   66.49    3.70
   0   5  -5   11.20    1.50
   0   5  -5   12.80    1.60
   0   5  -5   13.30    1.60
   0  -5   5   12.00    1.40
   0  -5   5   13.50    1.70
   0  -5   5   14.30    1.60
   0  -5   5   14.10    1.90
   0  -5   5   12.80    1.80
   0  -5   5   11.90    1.60
  -1   5  -5  178.28    5.80
  -1   5  -5  173.78    5.90
  -1   5  -5  171.18    5.80
  -1   5  -5  183.08    5.20
  -1   5  -5  169.18    7.30
   1  -5   5  187.18    6.90
   1  -5   5  179.48    6.30
   1  -5   5  177.68    5.50
  -2   5  -5    4.60    1.40
  -2   5  -5    4.50    1.60
  -2   5  -5    7.40    1.20
  -2   5  -5    6.90    1.40
  -2   5  -5    5.90    1.30
   2  -5   5    4.50    1.40
   2  -5   5    7.30    1.40
   2  -5   5    6.70    1.30
  -3   5  -5   36.10    2.60
  -3   5  -5   34.70    3.20
  -3   5  -5   33.50    2.70
  -3   5  -5   37.60    2.40
  -3   5  -5   36.40    2.70
   3  -5   5   29.90    2.80
   3  -5   5   35.50    2.30
  -4   5  -5    9.70    1.60
  -4   5  -5   11.00    2.00
  -4   5  -5    9.90    1.90
  -4   5  -5   11.40    2.00
  -4   5  -5   14.10    2.20
   4  -5   5    8.30    1.80
  -5   5  -5   13.10    2.20
  -5   5  -5   11.80    2.00
  -5   5  -5    6.90    1.80
  -5   5  -5    6.30    1.90
  -5   5  -5   13.70    2.00
   5  -5   5    7.10    1.70
  -6   5  -5    2.80    1.60
  -6   5  -5    0.20    1.10
  -6   5  -5   -0.50    1.40
  -6   5  -5    0.10    1.00
  -6   5  -5    1.40    1.30
  -7   5  -5    5.10    1.70
  -7   5  -5    7.70    2.30
  -7   5  -5    7.60    1.90
   9   4  -5    3.40    1.50
   9   4  -5    1.20    1.40
  -9  -4   5    2.50    1.90
   8   4  -5    1.50    1.10
   8   4  -5    1.30    1.30
  -8  -4   5    4.00    1.50
  -8  -4   5    5.00    2.00
  -8  -4   5    0.60    1.50
   7   4  -5   -1.10    0.90
   7   4  -5    1.00    1.10
  -7  -4   5    0.10    1.00
  -7  -4   5    0.60    1.00
  -7  -4   5    0.60    1.40
  -7  -4   5    1.80    1.40
   6   4  -5    2.30    1.50
   6   4  -5    2.60    1.10
  -6  -4   5   -0.20    0.80
  -6  -4   5    0.60    0.90
  -6  -4   5   -0.20    1.20
  -6  -4   5    0.30    0.90
  -6  -4   5    0.80    1.30
   5   4  -5   10.10    1.60
  -5  -4   5   10.50    2.00
  -5  -4   5   12.40    1.30
  -5  -4   5   11.40    1.80
  -5  -4   5   10.10    2.10
  -5  -4   5   10.40    1.60
  -5  -4   5   10.70    1.60
   4   4  -5   24.80    2.10
  -4  -4   5   25.60    2.30
  -4  -4   5   24.60    2.40
  -4  -4   5   26.30    2.00
  -4  -4   5   27.60    1.60
  -4  -4   5   25.40    2.00
  -4  -4   5   26.00    2.30
   3   4  -5   15.10    1.70
   3   4  -5   16.80    1.20
  -3  -4   5   17.30    1.80
  -3  -4   5   16.90    1.30
  -3  -4   5   18.40    1.70
  -3  -4   5   14.60    1.90
  -3  -4   5   17.60    1.70
  -3  -4   5   13.00    1.80
   2   4  -5   74.39    3.20
   2   4  -5   75.29    2.70
  -2  -4   5   76.49    3.50
  -2  -4   5   76.09    3.90
  -2  -4   5   75.89    3.80
  -2  -4   5   75.59    3.60
  -2  -4   5   78.39    2.70
  -2  -4   5   78.29    3.30
   1   4  -5   37.10    1.90
   1   4  -5   32.80    2.10
  -1  -4   5   36.60    2.50
  -1  -4   5   36.90    2.20
  -1  -4   5   32.20    2.40
  -1  -4   5   37.30    2.50
  -1  -4   5   36.60    1.90
  -1  -4   5   31.10    2.10
   0   4  -5   51.89    2.50
   0   4  -5   48.80    2.60
   0  -4   5   53.99    2.40
   0  -4   5   51.39    3.00
   0  -4   5   48.90    2.40
   0  -4   5   46.10    2.80
   0  -4   5   52.19    2.60
   0  -4   5   50.99    3.10
  -1   4  -5   16.80    1.70
  -1   4  -5   16.00    1.60
  -1   4  -5   13.00    1.30
  -1   4  -5   16.80    1.60
   1  -4   5   19.50    1.90
   1  -4   5   15.50    1.30
   1  -4   5   19.50    1.80
   1  -4   5   17.70    1.60
  -2   4  -5   37.50    2.50
  -2   4  -5   39.90    2.40
  -2   4  -5   33.70    2.10
  -2   4  -5   36.70    3.00
  -2   4  -5   37.00    2.30
   2  -4   5   38.20    2.80
   2  -4   5   35.70    2.20
   2  -4   5   34.40    2.10
  -3   4  -5  232.68    7.20
  -3   4  -5  228.98    6.90
  -3   4  -5  232.88    6.80
  -3   4  -5  227.38    8.50
   3  -4   5  232.48    7.90
   3  -4   5  234.28    6.30
  -4   4  -5    0.90    1.00
  -4   4  -5   -1.60    0.90
  -4   4  -5    0.30    0.90
  -4   4  -5    0.90    0.90
  -4   4  -5    0.70    0.90
   4  -4   5    0.40    0.80
   4  -4   5    0.90    1.00
  -5   4  -5   13.60    1.80
  -5   4  -5   15.00    2.20
  -5   4  -5   17.20    2.00
  -5   4  -5   17.80    2.30
  -5   4  -5   16.80    2.30
   5  -4   5   12.70    1.80
  -6   4  -5   49.80    3.80
  -6   4  -5   49.99    3.40
  -6   4  -5   53.29    3.80
  -6   4  -5   52.89    3.30
  -6   4  -5   48.50    3.70
  -7   4  -5    1.60    1.50
  -7   4  -5    1.30    1.20
  -7   4  -5    0.30    1.10
  -7   4  -5   -1.00    1.40
  -7   4  -5    0.20    1.00
  -8   4  -5   10.70    2.50
  -8   4  -5    5.40    1.80
  10   3  -5    2.50    2.30
  10   3  -5    0.80    1.30
 -10  -3   5    3.00    1.90
   9   3  -5    5.50    1.90
   9   3  -5    7.10    1.80
  -9  -3   5    9.90    2.40
  -9  -3   5    8.90    2.30
   8   3  -5    1.70    1.30
   8   3  -5    1.60    1.40
  -8  -3   5   -0.30    1.40
  -8  -3   5   -0.30    1.30
  -8  -3   5    2.20    1.40
   7   3  -5   13.30    2.60
   7   3  -5   12.80    1.90
  -7  -3   5   14.10    2.00
  -7  -3   5   14.90    2.00
  -7  -3   5   16.00    2.40
  -7  -3   5   15.80    1.90
  -7  -3   5   15.70    2.30
   6   3  -5   53.89    3.90
   6   3  -5   50.39    3.00
  -6  -3   5   50.99    3.50
  -6  -3   5   50.19    3.50
  -6  -3   5   50.29    3.40
  -6  -3   5   51.49    3.40
  -6  -3   5   52.59    2.80
   5   3  -5   32.80    2.80
   5   3  -5   30.00    2.20
  -5  -3   5   33.00    2.60
  -5  -3   5   26.10    2.40
  -5  -3   5   31.50    2.60
  -5  -3   5   28.70    1.90
  -5  -3   5   32.50    2.60
  -5  -3   5   30.10    1.90
   4   3  -5    9.10    1.40
   4   3  -5    8.20    1.50
  -4  -3   5    9.90    1.60
  -4  -3   5    8.80    1.10
  -4  -3   5    9.40    1.10
  -4  -3   5    8.60    1.40
  -4  -3   5    7.20    1.50
  -4  -3   5   11.20    1.50
  -4  -3   5    9.70    1.30
   3   3  -5   -0.70    0.60
  -3  -3   5    1.50    1.00
  -3  -3   5    0.60    0.80
  -3  -3   5    1.10    0.60
  -3  -3   5   -0.10    0.60
  -3  -3   5    0.10    0.50
  -3  -3   5   -0.80    0.60
   2   3  -5    0.80    0.50
   2   3  -5    1.10    0.80
  -2  -3   5    0.50    0.80
  -2  -3   5   -0.60    0.50
  -2  -3   5    0.00    0.80
  -2  -3   5    0.50    0.60
  -2  -3   5    1.00    0.60
  -2  -3   5    0.20    0.60
   1   3  -5  737.73   15.40
   1   3  -5  738.33   15.80
  -1  -3   5  743.63   17.80
  -1  -3   5  728.43   15.30
  -1  -3   5  749.53   17.50
  -1  -3   5  739.33   18.10
  -1  -3   5  725.03   15.80
  -1  -3   5  754.82   16.30
   0   3  -5   -0.40    0.60
   0   3  -5   -0.20    0.60
   0  -3   5    0.30    0.70
   0  -3   5   -1.10    0.50
   0  -3   5   -0.10    0.70
   0  -3   5   -1.20    0.60
   0  -3   5    0.10    0.60
   0  -3   5    1.60    0.70
  -1   3  -5   30.50    2.00
  -1   3  -5   32.60    1.80
  -1   3  -5   29.80    1.80
  -1   3  -5   34.90    1.40
  -1   3  -5   33.60    1.90
   1  -3   5   30.90    2.10
   1  -3   5   30.90    2.30
   1  -3   5   33.80    1.70
   1  -3   5   34.50    1.90
  -2   3  -5   12.80    1.70
  -2   3  -5   12.60    1.50
  -2   3  -5   13.20    1.40
  -2   3  -5   12.40    1.30
  -2   3  -5   11.90    1.20
   2  -3   5   13.80    1.30
   2  -3   5   10.70    1.30
   2  -3   5   11.60    1.00
   2  -3   5   11.40    1.50
  -3   3  -5  143.29    5.90
  -3   3  -5  142.29    5.20
  -3   3  -5  143.39    4.90
  -3   3  -5  141.19    4.80
  -3   3  -5  147.69    4.80
   3  -3   5  150.68    4.80
   3  -3   5  153.38    4.50
   3  -3   5  143.99    5.50
  -4   3  -5    1.00    0.80
  -4   3  -5    1.60    1.10
  -4   3  -5    1.90    1.00
  -4   3  -5    2.20    1.00
  -4   3  -5   -0.10    0.80
   4  -3   5   -0.70    0.70
   4  -3   5    1.10    0.80
  -5   3  -5    4.20    1.40
  -5   3  -5    3.00    1.20
  -5   3  -5    3.50    1.30
  -5   3  -5    1.50    1.10
  -5   3  -5    5.00    1.30
   5  -3   5    3.80    1.10
  -6   3  -5    5.70    1.70
  -6   3  -5    5.40    1.70
  -6   3  -5    3.90    1.30
  -6   3  -5    5.70    1.60
  -6   3  -5    4.40    1.40
  -7   3  -5    1.90    1.20
  -7   3  -5    2.70    1.60
  -7   3  -5    1.80    1.10
  -7   3  -5    3.60    1.70
  -7   3  -5   -0.20    1.10
  -8   3  -5    4.90    1.90
  -8   3  -5    2.70    1.40
  -8   3  -5    4.70    1.60
  -8   3  -5    0.60    1.30
  10   2  -5    1.60    1.40
  10   2  -5   -1.30    1.50
 -10  -2   5   -1.80    1.30
   9   2  -5   -0.20    1.10
   9   2  -5    0.00    1.10
  -9  -2   5   -1.00    1.30
  -9  -2   5   -1.20    1.10
   8   2  -5    5.70    1.90
   8   2  -5    4.40    1.50
  -8  -2   5    2.30    1.60
  -8  -2   5    5.00    1.60
  -8  -2   5    2.40    1.50
  -8  -2   5    4.40    1.80
  -8  -2   5    3.00    1.40
   7   2  -5   23.90    2.80
   7   2  -5   24.00    2.40
  -7  -2   5   25.10    2.30
  -7  -2   5   27.70    2.70
  -7  -2   5   22.90    2.70
  -7  -2   5   24.60    2.70
  -7  -2   5   24.40    2.70
   6   2  -5    7.60    1.40
   6   2  -5   13.20    1.90
  -6  -2   5    9.00    1.60
  -6  -2   5   15.00    1.80
  -6  -2   5    6.00    1.50
  -6  -2   5    8.90    1.50
  -6  -2   5    7.80    1.80
  -6  -2   5    9.70    1.90
   5   2  -5    7.60    1.70
   5   2  -5    6.70    1.30
  -5  -2   5    5.10    1.10
  -5  -2   5    7.30    1.30
  -5  -2   5    4.50    1.40
  -5  -2   5    7.90    1.30
  -5  -2   5    4.20    1.30
  -5  -2   5    8.60    1.40
   4   2  -5   36.50    2.10
   4   2  -5   33.80    2.60
  -4  -2   5   33.90    1.90
  -4  -2   5   34.60    1.80
  -4  -2   5   36.20    2.50
  -4  -2   5   33.50    2.30
  -4  -2   5   32.90    2.40
  -4  -2   5   36.80    2.40
  -4  -2   5   33.80    1.70
   3   2  -5 1001.50   20.80
   3   2  -5 1009.20   23.50
  -3  -2   5 1024.60   21.20
  -3  -2   5 1027.60   22.10
  -3  -2   5 1001.70   22.00
  -3  -2   5 1030.20   23.80
  -3  -2   5 1007.70   23.40
  -3  -2   5  978.10   19.80
  -3  -2   5 1003.70   22.10
   2   2  -5  187.88    5.80
   2   2  -5  188.78    5.10
  -2  -2   5  188.38    5.00
  -2  -2   5  185.08    6.00
  -2  -2   5  186.28    4.90
  -2  -2   5  192.68    5.50
  -2  -2   5  190.68    5.90
  -2  -2   5  187.18    5.50
   1   2  -5    3.00    0.80
   1   2  -5    4.50    0.70
  -1  -2   5    3.60    0.90
  -1  -2   5    2.70    0.80
  -1  -2   5    3.10    0.90
  -1  -2   5    4.50    0.90
  -1  -2   5    3.30    0.70
  -1  -2   5    5.40    1.10
   0   2  -5   62.39    2.30
   0  -2   5   64.89    2.40
   0  -2   5   63.29    2.90
   0  -2   5   59.59    2.80
   0  -2   5   59.19    2.40
   0  -2   5   61.29    2.80
   0  -2   5   64.19    2.50
  -1   2  -5  503.35   11.10
  -1   2  -5  496.65   11.10
  -1   2  -5  500.45   11.20
  -1   2  -5  491.65   10.00
   1  -2   5  496.95   10.60
   1  -2   5  504.85   12.30
   1  -2   5  503.95   10.80
   1  -2   5  504.15   12.40
  -2   2  -5   77.19    2.90
  -2   2  -5   75.19    2.90
  -2   2  -5   77.19    3.10
  -2   2  -5   76.29    2.90
   2  -2   5   77.59    2.30
   2  -2   5   77.09    3.00
   2  -2   5   74.69    2.70
   2  -2   5   79.09    3.40
  -3   2  -5    1.00    0.70
  -3   2  -5    0.30    0.70
  -3   2  -5    0.00    0.60
  -3   2  -5    1.20    0.70
  -3   2  -5   -0.70    0.60
   3  -2   5    0.40    0.70
   3  -2   5    0.90    0.60
   3  -2   5    1.00    0.40
   3  -2   5    1.10    0.50
  -4   2  -5   76.49    3.70
  -4   2  -5   72.59    3.70
  -4   2  -5   76.49    3.40
  -4   2  -5   69.29    3.30
  -4   2  -5   77.99    3.30
   4  -2   5   73.89    3.50
   4  -2   5   80.09    2.80
  -5   2  -5   29.50    2.50
  -5   2  -5   33.50    2.50
  -5   2  -5   34.50    2.40
  -5   2  -5   34.60    2.80
  -5   2  -5   34.10    2.30
   5  -2   5   29.70    2.30
  -6   2  -5    2.00    1.20
  -6   2  -5    6.10    1.70
  -6   2  -5    3.90    1.30
  -6   2  -5    5.60    1.30
  -6   2  -5    5.10    1.50
   6  -2   5    7.40    1.40
  -7   2  -5   35.20    3.30
  -7   2  -5   37.90    3.10
  -7   2  -5   33.00    2.60
  -7   2  -5   42.60    3.60
  -7   2  -5   39.60    2.80
  -8   2  -5    8.30    2.20
  -8   2  -5   12.10    1.60
  -8   2  -5    8.90    2.30
  -8   2  -5   12.40    2.20
  -8   2  -5   11.60    2.20
  -9   2  -5   13.30    2.70
   9   1  -5    1.10    1.30
   9   1  -5    0.40    1.50
  -9  -1   5    1.00    1.60
  -9  -1   5    2.00    1.40
   8   1  -5   37.20    3.60
   8   1  -5   47.00    3.20
  -8  -1   5   42.10    3.60
  -8  -1   5   41.00    3.70
  -8  -1   5   37.40    2.90
  -8  -1   5   39.90    3.40
   7   1  -5   33.60    3.20
   7   1  -5   28.10    2.40
  -7  -1   5   27.60    2.70
  -7  -1   5   23.70    2.50
  -7  -1   5   32.10    2.60
  -7  -1   5   29.70    3.00
  -7  -1   5   29.80    2.80
   6   1  -5    9.50    1.50
   6   1  -5   12.70    2.40
  -6  -1   5    9.90    1.80
  -6  -1   5   11.00    1.70
  -6  -1   5    9.20    1.80
  -6  -1   5    5.00    1.60
  -6  -1   5    9.60    1.90
   5   1  -5    9.90    1.50
   5   1  -5   12.40    1.80
  -5  -1   5    8.00    1.60
  -5  -1   5    7.90    1.20
  -5  -1   5    8.80    1.40
  -5  -1   5   10.20    1.70
  -5  -1   5   10.50    1.70
  -5  -1   5   11.40    1.60
   4   1  -5  125.09    5.20
   4   1  -5  126.69    4.10
  -4  -1   5  128.49    4.60
  -4  -1   5  131.59    3.40
  -4  -1   5  128.29    4.20
  -4  -1   5  125.99    4.90
  -4  -1   5  122.69    4.40
  -4  -1   5  131.19    3.50
  -4  -1   5  126.59    4.70
  -4  -1   5  123.59    4.60
   3   1  -5    0.10    0.60
   3   1  -5    0.10    0.60
  -3  -1   5    0.10    0.50
  -3  -1   5    1.00    0.80
  -3  -1   5   -0.20    0.50
  -3  -1   5    0.60    0.60
  -3  -1   5    0.90    0.80
  -3  -1   5    0.40    0.60
  -3  -1   5    0.20    0.40
   2   1  -5  499.85   10.80
   2   1  -5  513.25   12.40
  -2  -1   5  505.25   11.40
  -2  -1   5  500.05   11.20
  -2  -1   5  497.85   10.30
  -2  -1   5  490.35   12.40
  -2  -1   5  511.75   11.60
  -2  -1   5  512.25   11.50
  -2  -1   5  496.65   12.40
   1   1  -5  168.88    4.70
   1   1  -5  159.98    4.20
   1   1  -5  158.28    4.20
  -1  -1   5  159.18    4.50
  -1  -1   5  154.48    4.80
  -1  -1   5  156.08    4.40
  -1  -1   5  162.28    4.60
  -1  -1   5  161.78    4.10
  -1  -1   5  144.19    4.90
   0   1  -5   20.30    1.20
   0   1  -5   21.90    1.20
   0   1  -5   22.00    1.30
   0   1  -5   21.40    1.10
   0  -1   5   16.60    1.30
   0  -1   5   19.60    1.40
   0  -1   5   19.00    1.50
   0  -1   5   19.90    1.40
   0  -1   5   21.00    1.30
   0  -1   5   20.00    1.40
  -1   1  -5  130.09    3.70
  -1   1  -5  134.19    3.20
  -1   1  -5  124.19    3.70
  -1   1  -5  132.09    3.80
  -1   1  -5  135.99    3.40
   1  -1   5  130.39    4.30
   1  -1   5  131.09    3.60
   1  -1   5  127.19    3.60
   1  -1   5  133.89    4.20
  -2   1  -5   28.90    1.70
  -2   1  -5   30.20    1.80
  -2   1  -5   29.10    1.70
  -2   1  -5   32.30    1.60
   2  -1   5   29.70    1.30
   2  -1   5   27.90    1.70
   2  -1   5   33.30    1.60
   2  -1   5   31.90    2.00
  -3   1  -5  184.68    5.30
  -3   1  -5  176.68    5.70
  -3   1  -5  176.68    5.30
  -3   1  -5  173.78    5.00
  -3   1  -5  174.18    5.00
   3  -1   5  169.28    4.50
   3  -1   5  177.98    5.10
   3  -1   5  178.88    5.70
   3  -1   5  179.38    4.30
  -4   1  -5   10.00    1.40
  -4   1  -5    7.20    1.10
  -4   1  -5    8.40    1.30
  -4   1  -5    5.80    1.30
  -4   1  -5    7.10    1.10
   4  -1   5    9.00    0.90
   4  -1   5    8.90    0.90
   4  -1   5    8.40    1.00
   4  -1   5    6.50    1.10
  -5   1  -5   48.30    2.50
  -5   1  -5   47.20    2.50
  -5   1  -5   42.60    2.60
  -5   1  -5   43.90    2.80
  -5   1  -5   41.50    2.80
   5  -1   5   42.90    2.00
   5  -1   5   42.40    2.60
  -6   1  -5    1.00    0.90
  -6   1  -5    1.30    1.00
  -6   1  -5    0.60    1.00
  -6   1  -5    0.20    1.10
  -6   1  -5    1.20    0.70
   6  -1   5    2.40    0.90
  -7   1  -5   56.59    3.20
  -7   1  -5   55.69    2.80
  -7   1  -5   59.59    3.50
  -7   1  -5   58.99    4.00
  -7   1  -5   60.99    3.90
  -8   1  -5   32.70    2.90
  -8   1  -5   31.50    3.40
  -8   1  -5   31.00    3.30
  -8   1  -5   34.70    2.70
  -9   1  -5    6.50    2.20
   9   0  -5    0.60    1.20
   9   0  -5   -0.50    1.10
  -9   0   5    0.50    1.50
  -9   0   5    0.80    1.30
   8   0  -5   86.49    5.50
   8   0  -5   84.79    4.30
  -8   0   5   78.69    4.70
  -8   0   5   92.69    4.60
  -8   0   5   91.89    5.30
  -8   0   5   88.29    5.30
   7   0  -5    3.40    1.30
   7   0  -5    4.40    1.70
   7   0  -5    4.50    1.50
  -7   0   5    6.20    1.60
  -7   0   5    7.30    1.90
  -7   0   5    3.90    1.40
  -7   0   5    4.60    1.50
  -7   0   5    4.40    1.70
   6   0  -5  178.68    5.80
   6   0  -5  167.18    7.00
   6   0  -5  172.88    5.60
  -6   0   5  168.28    5.90
  -6   0   5  175.68    6.90
  -6   0   5  160.28    6.10
  -6   0   5  166.68    6.60
  -6   0   5  174.78    6.00
   5   0  -5    0.00    0.70
   5   0  -5    0.50    0.70
   5   0  -5   -0.50    0.70
  -5   0   5    0.20    0.80
  -5   0   5   -0.10    0.80
  -5   0   5    0.50    0.60
  -5   0   5    0.80    0.90
  -5   0   5   -0.30    0.90
  -5   0   5    1.00    0.80
   4   0  -5   39.40    2.10
   4   0  -5   36.50    2.70
   4   0  -5   36.30    2.10
  -4   0   5   35.00    2.40
  -4   0   5   38.30    2.40
  -4   0   5   35.70    1.40
  -4   0   5   34.50    2.20
  -4   0   5   37.90    2.20
  -4   0   5   34.60    2.10
  -4   0   5   36.30    2.30
   3   0  -5  283.07    6.80
   3   0  -5  281.27    8.20
   3   0  -5  269.27    6.90
  -3   0   5  281.37    6.00
  -3   0   5  280.37    6.30
  -3   0   5  284.57    7.40
  -3   0   5  283.57    7.60
  -3   0   5  292.07    7.20
  -3   0   5  282.37    7.30
  -3   0   5  270.67    7.80
  -3   0   5  275.87    7.60
   2   0  -5   81.09    2.80
   2   0  -5   76.09    3.20
   2   0  -5   80.09    2.60
  -2   0   5   78.79    2.90
  -2   0   5   82.49    2.40
  -2   0   5   74.89    2.90
  -2   0   5   76.89    3.10
  -2   0   5   83.29    3.00
  -2   0   5   80.39    2.40
  -2   0   5   82.79    2.90
   1   0  -5  836.02   16.40
   1   0  -5  807.92   16.40
   1   0  -5  830.52   18.40
  -1   0   5  828.02   18.50
  -1   0   5  823.02   17.40
  -1   0   5  794.52   18.50
  -1   0   5  811.02   15.80
  -1   0   5  825.22   17.00
  -1   0   5  842.32   17.80
   0   0  -5    0.20    0.40
   0   0  -5    0.50    0.50
   0   0  -5   -0.30    0.40
   0   0  -5   -0.20    0.40
   0   0   5    0.50    0.60
   0   0   5    0.10    0.50
   0   0   5    0.00    0.40
   0   0   5   -0.20    0.50
   0   0   5    1.00    0.60
  -1   0  -5   15.70    0.70
  -1   0  -5   17.50    1.00
  -1   0  -5   16.70    0.80
  -1   0  -5   18.40    1.10
  -1   0  -5   16.70    1.10
   1   0   5   16.40    1.30
   1   0   5   14.80    1.10
   1   0   5   15.50    1.30
  -2   0  -5  183.48    4.80
  -2   0  -5  181.18    4.50
  -2   0  -5  188.68    4.20
  -2   0  -5  184.18    4.90
  -2   0  -5  178.08    4.80
   2   0   5  180.58    4.50
   2   0   5  184.18    5.20
  -3   0  -5  196.28    5.80
  -3   0  -5  206.48    5.70
  -3   0  -5  207.18    5.50
  -3   0  -5  204.38    5.50
  -3   0  -5  216.68    4.60
  -3   0  -5  201.68    5.60
   3   0   5  204.48    5.00
   3   0   5  209.28    5.70
  -4   0  -5   17.10    1.50
  -4   0  -5   14.10    1.50
  -4   0  -5   17.30    1.00
  -4   0  -5   15.90    1.40
  -4   0  -5   18.30    1.60
  -4   0  -5   18.30    1.20
   4   0   5   17.60    1.30
   4   0   5   16.90    1.20
   4   0   5   17.00    1.30
   4   0   5   15.70    1.50
  -5   0  -5   54.39    2.20
  -5   0  -5   54.49    3.00
  -5   0  -5   55.59    3.10
  -5   0  -5   57.49    2.90
  -5   0  -5   56.69    2.70
   5   0   5   59.89    2.50
   5   0   5   53.49    2.60
   5   0   5   53.49    2.20
   5   0   5   51.69    2.80
  -6   0  -5    3.60    1.30
  -6   0  -5    2.50    1.30
  -6   0  -5    1.90    0.90
  -6   0  -5    4.70    1.20
  -6   0  -5    1.70    0.50
   6   0   5    3.30    0.90
  -7   0  -5    0.00    0.90
  -7   0  -5   -0.50    1.10
  -7   0  -5    0.50    0.90
  -7   0  -5    0.60    1.10
  -8   0  -5   21.50    2.40
  -8   0  -5   16.80    2.70
  -8   0  -5   20.00    2.70
  -8   0  -5   17.60    2.00
  -9   0  -5    9.90    2.10
  -9   0  -5    9.90    2.50
  -9   0  -5    6.80    2.00
 -10   0  -5    4.30    2.20
  10   0   5    6.20    1.80
   9  -1  -5    0.60    1.30
   9  -1  -5   -0.30    1.30
  -9   1   5   -2.00    1.30
   8  -1  -5    3.90    1.50
   8  -1  -5    4.20    1.70
  -8   1   5    3.60    1.90
  -8   1   5    4.40    1.80
  -8   1   5    2.70    1.40
  -8   1   5    3.20    1.40
   7  -1  -5    1.90    1.20
   7  -1  -5    1.00    1.20
   7  -1  -5    3.90    1.30
  -7   1   5    3.40    1.60
  -7   1   5    3.80    1.70
  -7   1   5    1.20    1.10
  -7   1   5    1.30    1.10
   6  -1  -5  195.48    7.70
   6  -1  -5  197.88    6.00
   6  -1  -5  192.18    6.20
  -6   1   5  195.58    6.30
  -6   1   5  200.88    7.50
  -6   1   5  189.68    6.90
  -6   1   5  190.88    7.40
  -6   1   5  191.08    6.50
   5  -1  -5   98.89    3.70
   5  -1  -5   97.19    4.80
   5  -1  -5   98.19    3.80
  -5   1   5   95.39    3.90
  -5   1   5   99.29    4.50
  -5   1   5  102.49    4.60
  -5   1   5  100.99    4.10
  -5   1   5   94.89    4.20
   4  -1  -5  240.78    6.30
   4  -1  -5  239.68    6.30
  -4   1   5  237.78    6.60
  -4   1   5  240.48    6.50
  -4   1   5  238.48    7.30
  -4   1   5  240.28    7.50
  -4   1   5  240.88    6.90
  -4   1   5  232.88    6.80
   3  -1  -5  585.94   12.60
   3  -1  -5  584.54   12.50
   3  -1  -5  586.34   14.70
  -3   1   5  577.34   13.00
  -3   1   5  590.34   13.20
  -3   1   5  582.64   12.30
  -3   1   5  588.64   13.60
  -3   1   5  585.24   13.70
  -3   1   5  588.94   13.40
  -3   1   5  562.74   14.30
  -3   1   5  584.04   11.20
   2  -1  -5 1392.06   30.60
   2  -1  -5 1416.56   27.10
   2  -1  -5 1386.46   27.00
  -2   1   5 1375.86   29.80
  -2   1   5 1391.76   28.50
  -2   1   5 1411.66   27.40
  -2   1   5 1350.96   30.70
  -2   1   5 1395.66   25.60
  -2   1   5 1367.06   28.50
  -2   1   5 1366.16   28.60
   1  -1  -5   48.40    2.30
   1  -1  -5   46.00    1.90
   1  -1  -5   45.30    1.60
  -1   1   5   45.00    2.00
  -1   1   5   46.30    1.80
  -1   1   5   47.80    1.60
  -1   1   5   46.20    2.10
  -1   1   5   47.10    1.80
  -1   1   5   48.70    2.10
   0  -1  -5   -0.10    0.40
   0  -1  -5    0.50    0.60
   0  -1  -5   -1.00    0.40
   0  -1  -5   -0.50    0.30
   0   1   5   -0.40    0.30
   0   1   5   -0.20    0.50
   0   1   5   -0.90    0.40
   0   1   5   -0.60    0.30
   0   1   5   -0.40    0.50
  -1  -1  -5  862.61   16.40
  -1  -1  -5  832.42   18.00
  -1  -1  -5  879.91   19.90
  -1  -1  -5  828.52   16.40
  -1  -1  -5  819.72   17.00
   1   1   5  826.52   18.60
   1   1   5  812.92   17.60
  -2  -1  -5 2338.67   44.80
  -2  -1  -5 2207.98   45.10
  -2  -1  -5 2244.28   42.50
  -2  -1  -5 2211.88   47.10
  -2  -1  -5 2381.46   50.59
  -2  -1  -5 2246.68   44.40
  -2  -1  -5 2240.08   43.50
   2   1   5 2241.08   47.70
  -3  -1  -5   92.49    3.10
  -3  -1  -5   89.19    2.70
  -3  -1  -5   89.09    3.00
  -3  -1  -5   93.39    3.10
  -3  -1  -5   93.49    3.10
  -3  -1  -5   90.39    3.10
  -3  -1  -5   91.79    2.60
  -3  -1  -5   94.89    2.70
   3   1   5   92.59    3.30
  -4  -1  -5  149.88    4.70
  -4  -1  -5  151.88    4.40
  -4  -1  -5  140.69    4.40
  -4  -1  -5  149.99    3.80
  -4  -1  -5  148.79    4.60
  -4  -1  -5  149.19    4.70
   4   1   5  149.69    4.70
  -5  -1  -5   32.50    2.00
  -5  -1  -5   35.40    1.70
  -5  -1  -5   35.20    2.40
  -5  -1  -5   35.70    2.40
  -5  -1  -5   38.40    1.80
  -5  -1  -5   35.70    2.20
  -5  -1  -5   35.80    2.00
   5   1   5   36.60    2.00
  -6  -1  -5    1.80    1.10
  -6  -1  -5    0.90    0.90
  -6  -1  -5    1.70    1.10
  -6  -1  -5    2.50    0.90
   6   1   5    0.70    0.80
   6   1   5    0.80    0.70
  -7  -1  -5   17.70    2.40
  -7  -1  -5   19.80    2.30
  -7  -1  -5   20.70    1.90
  -7  -1  -5   19.20    2.10
  -8  -1  -5   64.89    4.30
  -8  -1  -5   70.99    3.90
  -8  -1  -5   64.09    4.20
  -9  -1  -5    2.80    1.40
  -9  -1  -5    1.60    1.80
  -9  -1  -5    3.30    1.60
   9   1   5    1.70    1.30
 -10  -1  -5    1.20    1.80
  10   1   5   -0.60    1.10
   9  -2  -5   11.10    2.10
   9  -2  -5   17.20    2.60
  -9   2   5   17.20    3.00
   8  -2  -5    2.20    1.40
   8  -2  -5    4.80    1.60
  -8   2   5    1.70    1.20
  -8   2   5    3.80    1.80
  -8   2   5    1.10    1.60
   7  -2  -5    0.60    1.10
   7  -2  -5    2.50    1.40
  -7   2   5    1.70    1.60
  -7   2   5    2.00    1.30
  -7   2   5    3.00    1.20
  -7   2   5    2.10    1.50
   6  -2  -5   24.80    2.70
   6  -2  -5   27.90    2.20
   6  -2  -5   27.10    2.10
  -6   2   5   26.00    2.90
  -6   2   5   28.20    2.60
  -6   2   5   29.60    2.50
  -6   2   5   30.40    2.70
   5  -2  -5   -0.70    0.60
   5  -2  -5   -1.10    0.60
   5  -2  -5    1.40    1.00
  -5   2   5    1.30    1.10
  -5   2   5    2.00    1.10
  -5   2   5   -0.10    0.80
  -5   2   5    0.50    0.80
  -5   2   5   -0.20    0.80
  -5   2   5    1.50    0.80
   4  -2  -5   30.50    1.90
   4  -2  -5   34.60    2.00
   4  -2  -5   31.40    2.50
  -4   2   5   31.60    2.40
  -4   2   5   35.10    2.10
  -4   2   5   32.50    2.30
  -4   2   5   34.70    2.30
  -4   2   5   35.80    1.70
  -4   2   5   28.90    2.70
  -4   2   5   33.40    1.70
  -4   2   5   34.80    2.40
   3  -2  -5   18.30    1.40
   3  -2  -5   18.40    1.30
   3  -2  -5   14.50    1.60
  -3   2   5   13.40    1.60
  -3   2   5   19.20    1.50
  -3   2   5   14.80    1.40
  -3   2   5   19.30    1.70
  -3   2   5   17.30    1.20
  -3   2   5   18.50    2.00
  -3   2   5   17.90    1.30
  -3   2   5   17.60    1.60
   2  -2  -5   89.09    3.70
   2  -2  -5   89.89    3.00
   2  -2  -5   90.69    2.70
  -2   2   5   89.89    3.30
  -2   2   5   86.69    4.10
  -2   2   5   85.79    3.20
  -2   2   5   87.19    3.00
  -2   2   5   85.29    3.20
  -2   2   5   90.29    2.90
  -2   2   5   90.29    3.00
  -2   2   5   93.89    3.10
  -2   2   5   92.49    2.30
   1  -2  -5    1.60    0.50
   1  -2  -5    1.20    0.60
   1  -2  -5    0.80    0.60
  -1   2   5    0.80    0.40
  -1   2   5    1.40    0.60
  -1   2   5    2.30    0.60
  -1   2   5    1.40    0.60
  -1   2   5    1.70    0.60
  -1   2   5    1.40    0.70
  -1   2   5    1.60    0.90
   0  -2  -5    0.40    0.30
   0  -2  -5   -0.20    0.40
   0  -2  -5   -0.50    0.40
   0  -2  -5   -0.70    0.50
   0   2   5   -1.10    0.50
   0   2   5   -0.20    0.50
   0   2   5    0.20    0.50
   0   2   5   -0.40    0.40
   0   2   5    0.40    0.20
  -1  -2  -5    3.80    0.80
  -1  -2  -5    3.60    0.70
  -1  -2  -5    3.60    0.90
  -1  -2  -5    3.30    0.70
   1   2   5    3.80    0.80
   1   2   5    3.40    0.30
   1   2   5    3.40    0.70
  -2  -2  -5    0.40    0.40
  -2  -2  -5    0.30    0.40
  -2  -2  -5    0.40    0.50
  -2  -2  -5    0.20    0.40
  -2  -2  -5   -0.40    0.60
  -2  -2  -5    0.60    0.50
   2   2   5   -0.30    0.50
   2   2   5    0.40    0.50
  -3  -2  -5   75.69    2.60
  -3  -2  -5   70.99    2.60
  -3  -2  -5   73.89    2.40
  -3  -2  -5   69.09    2.60
  -3  -2  -5   71.29    2.60
  -3  -2  -5   75.39    2.90
  -3  -2  -5   67.49    2.60
   3   2   5   74.09    3.00
  -4  -2  -5  289.47    7.00
  -4  -2  -5  278.37    7.10
  -4  -2  -5  290.67    7.50
  -4  -2  -5  287.27    7.90
  -4  -2  -5  287.27    7.30
  -4  -2  -5  294.77    7.30
  -4  -2  -5  288.57    6.70
  -4  -2  -5  282.77    8.30
  -4  -2  -5  285.17    7.50
   4   2   5  272.77    7.70
  -5  -2  -5  168.78    5.50
  -5  -2  -5  169.78    4.60
  -5  -2  -5  172.28    4.80
  -5  -2  -5  156.58    5.40
  -5  -2  -5  164.98    5.80
  -5  -2  -5  170.28    5.90
  -5  -2  -5  172.58    5.20
  -5  -2  -5  167.58    5.30
  -5  -2  -5  163.18    4.90
   5   2   5  168.98    5.40
  -6  -2  -5   12.90    1.50
  -6  -2  -5   12.40    1.30
  -6  -2  -5   13.20    1.60
  -6  -2  -5   13.60    1.90
  -6  -2  -5   16.60    1.80
  -6  -2  -5   13.70    1.50
  -6  -2  -5   14.00    1.90
  -6  -2  -5   12.20    1.30
   6   2   5   13.40    1.40
  -7  -2  -5   39.90    3.00
  -7  -2  -5   40.30    3.00
  -7  -2  -5   43.70    2.50
  -7  -2  -5   37.80    3.00
  -7  -2  -5   40.10    2.60
   7   2   5   40.90    2.90
   7   2   5   37.00    2.50
  -8  -2  -5  121.39    5.70
  -8  -2  -5  128.69    5.20
  -8  -2  -5  111.19    5.50
  -8  -2  -5  121.29    5.90
   8   2   5  124.99    4.90
  -9  -2  -5   -1.00    1.40
  -9  -2  -5    0.70    1.70
  -9  -2  -5    0.90    1.20
   9   2   5    3.10    1.40
 -10  -2  -5    9.40    2.10
 -10  -2  -5   10.10    2.50
  10   2   5    8.50    1.90
   8  -3  -5   14.50    2.10
   8  -3  -5   12.00    2.10
  -8   3   5    9.60    2.30
  -8   3   5    7.70    1.90
   7  -3  -5    0.10    1.00
   7  -3  -5    0.90    1.10
  -7   3   5   -1.30    1.00
  -7   3   5    1.30    1.70
  -7   3   5    0.30    1.20
   6  -3  -5   58.29    3.20
   6  -3  -5   54.59    3.90
  -6   3   5   57.19    4.30
  -6   3   5   60.09    4.10
  -6   3   5   53.99    3.50
  -6   3   5   59.59    3.60
   5  -3  -5   19.40    2.30
   5  -3  -5   23.00    1.90
   5  -3  -5   24.20    1.80
  -5   3   5   22.60    2.50
  -5   3   5   21.40    2.20
  -5   3   5   22.30    2.60
  -5   3   5   28.90    2.40
  -5   3   5   22.90    2.20
   4  -3  -5   16.40    1.50
   4  -3  -5   15.20    1.80
  -4   3   5   14.00    1.90
  -4   3   5   17.10    1.90
  -4   3   5   16.60    1.40
  -4   3   5   18.00    1.60
  -4   3   5   17.00    2.20
  -4   3   5   17.00    1.70
  -4   3   5   15.40    1.70
   3  -3  -5  214.88    5.60
   3  -3  -5  213.38    7.10
   3  -3  -5  213.68    5.80
  -3   3   5  208.18    6.20
  -3   3   5  203.28    6.40
  -3   3   5  204.68    5.60
  -3   3   5  218.28    5.60
  -3   3   5  217.08    5.80
  -3   3   5  200.28    5.90
  -3   3   5  210.28    7.80
  -3   3   5  216.08    6.60
   2  -3  -5   13.30    1.50
   2  -3  -5   11.50    1.10
   2  -3  -5   11.00    1.10
  -2   3   5    9.90    1.40
  -2   3   5   10.80    1.20
  -2   3   5    8.40    1.50
  -2   3   5   11.20    1.20
  -2   3   5   10.50    1.30
  -2   3   5   11.00    1.20
  -2   3   5   12.50    1.00
   1  -3  -5   74.09    3.20
   1  -3  -5   66.99    3.00
   1  -3  -5   74.49    2.60
  -1   3   5   72.79    2.80
  -1   3   5   72.59    2.80
  -1   3   5   75.29    2.80
  -1   3   5   74.89    3.70
  -1   3   5   71.49    2.30
  -1   3   5   77.29    2.80
   0  -3  -5    0.20    0.50
   0  -3  -5    0.50    0.70
   0  -3  -5    0.00    0.40
   0   3   5    0.00    0.70
   0   3   5   -0.70    0.50
   0   3   5   -0.60    0.50
   0   3   5    0.20    0.50
   0   3   5    0.60    0.50
  -1  -3  -5   67.09    2.70
  -1  -3  -5   65.49    2.30
  -1  -3  -5   58.39    1.50
  -1  -3  -5   62.49    2.30
  -1  -3  -5   52.69    2.70
  -1  -3  -5   63.49    3.00
  -1  -3  -5   64.79    2.70
  -1  -3  -5   74.49    3.20
   1   3   5   65.79    2.30
   1   3   5   62.79    2.70
  -2  -3  -5  279.97    5.80
  -2  -3  -5  269.37    6.40
  -2  -3  -5  270.77    8.00
  -2  -3  -5  273.87    6.50
  -2  -3  -5  286.87    7.40
  -2  -3  -5  264.17    6.70
  -2  -3  -5  274.07    7.30
  -2  -3  -5  276.57    7.20
   2   3   5  282.37    6.70
   2   3   5  272.67    5.60
   2   3   5  271.37    7.40
  -3  -3  -5    1.00    0.60
  -3  -3  -5    0.60    0.40
  -3  -3  -5    1.60    0.70
  -3  -3  -5   -0.10    0.50
  -3  -3  -5    0.90    0.60
  -3  -3  -5   -0.10    0.70
  -3  -3  -5    0.00    0.50
  -3  -3  -5    0.90    0.80
  -3  -3  -5    0.30    0.50
   3   3   5    1.30    0.50
  -4  -3  -5   86.59    3.10
  -4  -3  -5   86.19    3.10
  -4  -3  -5   90.29    3.20
  -4  -3  -5   90.29    3.40
  -4  -3  -5   81.59    3.00
  -4  -3  -5   84.99    3.00
  -4  -3  -5   86.99    3.40
  -4  -3  -5   87.39    3.60
  -4  -3  -5   87.69    4.00
   4   3   5   87.39    2.80
  -5  -3  -5   48.50    2.70
  -5  -3  -5   49.10    2.70
  -5  -3  -5   46.60    2.20
  -5  -3  -5   44.80    2.70
  -5  -3  -5   49.70    2.40
  -5  -3  -5   46.50    2.30
  -5  -3  -5   49.00    3.10
  -5  -3  -5   53.59    2.40
  -5  -3  -5   46.10    2.60
   5   3   5   50.19    2.30
  -6  -3  -5    3.20    1.20
  -6  -3  -5    5.00    1.10
  -6  -3  -5    4.20    1.10
  -6  -3  -5    3.30    1.00
  -6  -3  -5    5.80    1.40
  -6  -3  -5    5.30    1.10
  -6  -3  -5    3.40    1.00
  -6  -3  -5    4.70    1.30
  -6  -3  -5    5.80    1.30
   6   3   5    6.40    1.20
  -7  -3  -5  288.07    9.20
  -7  -3  -5  290.77    9.50
  -7  -3  -5  305.67    9.70
  -7  -3  -5  270.47    8.70
  -7  -3  -5  291.27    8.30
  -7  -3  -5  294.87    8.70
  -7  -3  -5  307.97    7.80
  -7  -3  -5  297.37    7.80
  -7  -3  -5  312.07    8.10
   7   3   5  299.87    8.80
   7   3   5  292.37    8.10
  -8  -3  -5    8.90    2.10
  -8  -3  -5   10.10    1.70
  -8  -3  -5   10.60    1.80
  -8  -3  -5   11.00    2.10
   8   3   5    8.80    1.60
  -9  -3  -5   15.00    2.70
  -9  -3  -5   12.50    2.10
  -9  -3  -5   13.50    2.00
  -9  -3  -5   11.50    2.40
   9   3   5   10.30    1.80
 -10  -3  -5   -0.30    1.30
 -10  -3  -5   -0.80    1.50
  10   3   5    1.20    1.20
   8  -4  -5    0.00    1.20
   8  -4  -5   -1.50    1.10
  -8   4   5   -0.10    1.40
   7  -4  -5   -0.30    1.00
   7  -4  -5    2.70    1.30
  -7   4   5   -0.60    1.10
  -7   4   5    1.30    1.50
  -7   4   5   -1.80    0.90
   6  -4  -5   38.20    3.30
  -6   4   5   31.90    2.70
  -6   4   5   36.90    3.40
  -6   4   5   35.70    3.50
  -6   4   5   34.70    3.00
   5  -4  -5  259.17    9.10
  -5   4   5  262.07   10.10
  -5   4   5  265.87    8.30
  -5   4   5  257.07    8.80
  -5   4   5  255.97    8.10
   4  -4  -5   62.49    2.70
   4  -4  -5   63.79    3.80
  -4   4   5   65.69    3.40
  -4   4   5   65.79    3.00
  -4   4   5   68.09    4.40
  -4   4   5   64.39    3.30
  -4   4   5   61.39    3.50
   3  -4  -5    3.60    0.90
   3  -4  -5    6.70    1.50
   3  -4  -5    5.30    1.00
  -3   4   5    4.60    1.20
  -3   4   5    6.30    1.60
  -3   4   5    5.30    1.10
  -3   4   5    3.80    1.00
  -3   4   5    6.30    1.10
  -3   4   5    3.00    1.10
   2  -4  -5  228.18    5.50
   2  -4  -5  239.28    5.90
   2  -4  -5  233.08    7.40
   2  -4  -5  231.48    6.90
  -2   4   5  239.08    6.20
  -2   4   5  220.78    6.40
  -2   4   5  236.78    6.20
  -2   4   5  224.08    6.30
  -2   4   5  244.98    8.60
  -2   4   5  216.78    6.70
   1  -4  -5    2.50    0.70
   1  -4  -5    2.60    0.60
   1  -4  -5    2.70    0.90
   1  -4  -5    3.00    1.00
  -1   4   5    3.60    0.90
  -1   4   5    4.10    1.30
  -1   4   5    1.60    0.80
  -1   4   5    2.70    0.70
  -1   4   5    2.20    0.70
  -1   4   5    3.00    0.70
   0  -4  -5    9.40    1.30
   0  -4  -5   15.40    1.10
   0  -4  -5   11.90    1.40
   0  -4  -5   12.90    1.10
   0  -4  -5   10.20    1.40
   0   4   5   10.80    1.20
   0   4   5   12.60    1.60
   0   4   5   12.10    0.90
   0   4   5   12.90    1.20
   0   4   5   12.90    1.10
   0   4   5   11.30    1.30
  -1  -4  -5  383.96    8.80
  -1  -4  -5  407.16   10.70
  -1  -4  -5  389.46    9.00
  -1  -4  -5  396.26   10.70
  -1  -4  -5  375.26    9.00
  -1  -4  -5  397.06   10.20
  -1  -4  -5  392.76    9.60
   1   4   5  410.16    8.90
   1   4   5  372.36    9.40
   1   4   5  410.86    9.20
   1   4   5  400.06   11.10
  -2  -4  -5  142.79    4.80
[truncated: 554,109 more chars]
