# Supplementary material for: 2-Amino-5-oxo-4-(thio­phen-2-yl)-5,6,7,8-tetra­hydro-4H-chromene-3-carbo­nitrile
Source: IUCrdata. 2024 Nov 8;9(Pt 11):x241049. doi: 10.1107/S2414314624010496 (PMC11618874; doi:10.1107/S2414314624010496)
Supplement: Supplementary file 2 [file x-09-x241049-Isup2.hkl]

data_I                                                                          
_shelx_title ' 24zs_boo_c2_thionh2_0m_a.res in P-1'                             
_shelx_refln_list_code          4                                               
_shelx_F_calc_maximum      172.36                                               
_exptl_crystal_F_000       568.00                                               
_reflns_d_resolution_high  0.8102                                               
                                                                                
loop_                                                                           
 _space_group_symop_operation_xyz                                               
 'x, y, z'                                                                      
 '-x, -y, -z'                                                                   
                                                                                
_cell_length_a     8.6822                                                       
_cell_length_b    10.0623                                                       
_cell_length_c    16.5504                                                       
_cell_angle_alpha  77.201                                                       
_cell_angle_beta   84.053                                                       
_cell_angle_gamma  73.839                                                       
                                                                                
_shelx_F_squared_multiplier     1.000                                           
                                                                                
loop_                                                                           
 _refln_index_h                                                                 
 _refln_index_k                                                                 
 _refln_index_l                                                                 
 _refln_F_squared_calc                                                          
 _refln_F_squared_meas                                                          
 _refln_F_squared_sigma                                                         
 _refln_observed_status                                                         
   1   0   0       4667.05       4850.29        78.40 o                         
   2   0   0       1023.56       1232.23         9.78 o                         
   3   0   0       1875.57       1997.58        15.74 o                         
   4   0   0        132.44        131.30         2.00 o                         
   5   0   0        565.51        538.94         5.45 o                         
   6   0   0         32.15         35.99         1.96 o                         
   7   0   0         26.25         25.57         2.15 o                         
   8   0   0        129.33        120.68         4.01 o                         
   9   0   0          0.06         -0.14         1.55 o                         
  10   0   0         17.29         13.56         3.92 o                         
 -10   1   0          1.13          0.92         2.96 o                         
  -9   1   0          2.44          1.50         2.20 o                         
  -8   1   0         26.94         30.49         2.74 o                         
  -7   1   0          0.28         -1.09         1.27 o                         
  -6   1   0          2.81          1.13         0.96 o                         
  -5   1   0        370.63        373.16         4.84 o                         
  -4   1   0        888.84        844.75         7.54 o                         
  -3   1   0         91.96        112.02         1.84 o                         
  -2   1   0        563.76        596.84         5.36 o                         
  -1   1   0        119.33        188.22         2.66 o                         
   0   1   0        667.86        808.64         7.99 o                         
   1   1   0       4457.16       4742.33        44.30 o                         
   2   1   0      10740.19      11324.90        79.46 o                         
   3   1   0         27.54         25.04         1.06 o                         
   4   1   0        974.42        940.66         7.98 o                         
   5   1   0        491.53        542.05         5.56 o                         
   6   1   0        318.25        318.38         5.07 o                         
   7   1   0         64.88         53.59         2.62 o                         
   8   1   0         25.77         19.29         2.13 o                         
   9   1   0          6.29          9.56         2.15 o                         
  10   1   0          3.31          2.19         3.69 o                         
  -9   2   0          0.24         -2.18         3.23 o                         
  -8   2   0         30.94         28.92         3.84 o                         
  -7   2   0         85.90         81.40         4.54 o                         
  -6   2   0        214.01        232.98         4.79 o                         
  -5   2   0        279.76        284.91         4.98 o                         
  -4   2   0         19.05         14.26         0.94 o                         
  -3   2   0        645.70        692.72         6.54 o                         
  -2   2   0        693.82        731.61         6.50 o                         
  -1   2   0      17685.10      18626.37       148.75 o                         
   0   2   0       6379.71       7024.26        49.76 o                         
   1   2   0       3021.80       3170.87        24.70 o                         
   2   2   0       5506.36       5773.44        36.28 o                         
   3   2   0        672.55        734.48         5.85 o                         
   4   2   0         31.48         26.12         1.18 o                         
   5   2   0         96.18         88.22         2.14 o                         
   6   2   0         39.07         41.18         1.70 o                         
   7   2   0          0.73          0.78         1.12 o                         
   8   2   0          2.00         -0.27         1.34 o                         
   9   2   0         12.55         13.22         1.96 o                         
  10   2   0          4.20          8.47         2.54 o                         
  -9   3   0         12.88         14.79         6.47 o                         
  -8   3   0          5.34         10.57         2.69 o                         
  -7   3   0        182.16        171.80         7.83 o                         
  -6   3   0         34.50         28.83         2.13 o                         
  -5   3   0         96.16         84.72         2.84 o                         
  -4   3   0        143.39        119.55         2.82 o                         
  -3   3   0        240.98        257.71         3.06 o                         
  -2   3   0        308.72        312.74         3.46 o                         
  -1   3   0       5518.93       5761.09        37.04 o                         
   0   3   0       9974.83      10070.87        70.39 o                         
   1   3   0      12678.32      13422.62        88.18 o                         
   2   3   0        305.15        279.54         3.29 o                         
   3   3   0        898.04        983.87         8.45 o                         
   4   3   0       1350.33       1439.95        10.88 o                         
   5   3   0        691.89        652.55         6.50 o                         
   6   3   0        243.78        270.73         4.23 o                         
   7   3   0         94.14         89.93         2.61 o                         
   8   3   0         13.99         10.03         1.63 o                         
   9   3   0         47.88         51.43         3.00 o                         
  10   3   0          2.51          0.19         2.35 o                         
  -8   4   0          0.06          0.78         3.15 o                         
  -7   4   0         27.14         28.93         4.27 o                         
  -6   4   0          0.66         -1.32         1.41 o                         
  -5   4   0         72.20         75.97         3.62 o                         
  -4   4   0        409.24        391.25         5.77 o                         
  -3   4   0         17.94         17.53         1.24 o                         
  -2   4   0       1700.63       1854.29        16.71 o                         
  -1   4   0        142.37        148.28         2.00 o                         
   0   4   0       1025.62       1083.20         7.87 o                         
   1   4   0       1887.31       1899.18        13.47 o                         
   2   4   0        917.42        849.17         7.84 o                         
   3   4   0        130.37        156.92         2.36 o                         
   4   4   0         82.03         93.83         1.89 o                         
   5   4   0         64.72         68.41         1.87 o                         
   6   4   0         27.75         31.14         1.54 o                         
   7   4   0         77.04         69.37         2.42 o                         
   8   4   0         10.63         14.59         2.46 o                         
   9   4   0         22.45         13.54         2.59 o                         
  10   4   0          8.47          9.84         2.90 o                         
  -8   5   0         29.29         43.44         8.93 o                         
  -7   5   0          1.51          1.11         1.85 o                         
  -6   5   0         43.49         44.51         3.06 o                         
  -5   5   0        107.27        113.05         4.07 o                         
  -4   5   0        124.42        127.90         3.31 o                         
  -3   5   0         99.89         97.00         2.78 o                         
  -2   5   0       1426.03       1310.74        13.25 o                         
  -1   5   0        515.74        516.31         4.73 o                         
   0   5   0        350.34        353.07         3.63 o                         
   1   5   0        458.90        450.74         4.61 o                         
   2   5   0         18.24         25.15         1.47 o                         
   3   5   0        839.35        848.20         8.22 o                         
   4   5   0         92.08        104.90         2.44 o                         
   5   5   0         38.84         41.20         1.95 o                         
   6   5   0          8.30         10.20         1.31 o                         
   7   5   0        169.57        144.61         4.87 o                         
   8   5   0         12.91         21.05         1.97 o                         
   9   5   0         25.99         19.71         2.93 o                         
  10   5   0          0.44         -0.28         3.42 o                         
  -7   6   0          2.10          8.32         3.55 o                         
  -6   6   0          1.34          1.90         2.09 o                         
  -5   6   0          0.97          1.26         1.82 o                         
  -4   6   0          0.95         -0.28         1.14 o                         
  -3   6   0        305.48        328.63         7.86 o                         
  -2   6   0        869.53        848.71         8.89 o                         
  -1   6   0         13.10         12.46         1.10 o                         
   0   6   0         71.80         73.91         1.63 o                         
   1   6   0         69.98         74.81         1.98 o                         
   2   6   0       2904.00       2817.20        21.09 o                         
   3   6   0        204.36        207.80         3.68 o                         
   4   6   0        906.40        895.96         9.13 o                         
   5   6   0         33.35         37.27         2.02 o                         
   6   6   0          0.01          0.04         1.00 o                         
   7   6   0         39.46         35.89         2.68 o                         
   8   6   0         10.64          9.93         1.96 o                         
   9   6   0          9.42         10.51         2.53 o                         
  10   6   0         11.79         16.23         3.57 o                         
  -6   7   0          0.02         -0.53         1.99 o                         
  -5   7   0         35.70         48.99         5.43 o                         
  -4   7   0         67.23         61.57         4.04 o                         
  -3   7   0         79.71         68.32         3.02 o                         
  -2   7   0         14.06         14.56         1.93 o                         
  -1   7   0        180.42        164.17         3.68 o                         
   0   7   0        286.18        282.54         3.90 o                         
   1   7   0          0.08         -0.50         0.75 o                         
   2   7   0         25.24         30.96         1.65 o                         
   3   7   0          2.06          1.34         0.91 o                         
   4   7   0        572.55        543.88         6.81 o                         
   5   7   0         23.16         21.68         1.85 o                         
   6   7   0          1.42          0.57         1.18 o                         
   7   7   0         25.74         27.82         2.55 o                         
   8   7   0          1.48          3.13         1.63 o                         
   9   7   0         11.36         11.73         2.49 o                         
  10   7   0          0.31         -3.70         3.70 o                         
  -5   8   0          2.38          0.62         2.35 o                         
  -4   8   0          3.54          4.74         2.48 o                         
  -3   8   0          0.58         -1.50         2.00 o                         
  -2   8   0          8.58          9.34         2.45 o                         
  -1   8   0         32.28         31.27         2.26 o                         
   0   8   0        175.09        178.47         3.81 o                         
   1   8   0         92.31         87.90         2.38 o                         
   2   8   0        473.19        459.73         5.93 o                         
   3   8   0        784.14        770.95         8.36 o                         
   4   8   0          0.28          0.67         1.02 o                         
   5   8   0         16.00         10.77         1.60 o                         
   6   8   0        324.78        312.16         7.79 o                         
   7   8   0        115.79        116.77         4.49 o                         
   8   8   0          0.00          1.55         1.70 o                         
   9   8   0          0.15         -1.96         1.96 o                         
  -4   9   0         10.48          4.68         3.70 o                         
  -3   9   0          0.02         -0.67         2.02 o                         
  -2   9   0        124.36        121.64         5.30 o                         
  -1   9   0          2.30          1.08         1.36 o                         
   0   9   0         96.96        102.56         3.37 o                         
   1   9   0         18.71         17.22         1.66 o                         
   2   9   0          0.30         -0.91         0.91 o                         
   3   9   0         21.73         19.19         1.75 o                         
   4   9   0          3.85          3.21         1.20 o                         
   5   9   0         12.70         12.03         2.23 o                         
   6   9   0         19.85         22.07         2.40 o                         
   7   9   0          0.26         -0.10         1.35 o                         
   8   9   0          0.37          0.42         1.95 o                         
  -3  10   0         15.77         21.43         4.68 o                         
  -2  10   0          7.93          9.40         2.61 o                         
  -1  10   0          0.56         -1.08         1.77 o                         
   0  10   0         34.21         44.46         3.28 o                         
   1  10   0          4.15          4.72         1.36 o                         
   2  10   0          0.05         -1.07         1.07 o                         
   3  10   0          1.94         -0.41         1.13 o                         
   4  10   0         46.06         47.32         3.05 o                         
   5  10   0          5.40          7.81         1.63 o                         
   6  10   0          1.41          2.84         1.48 o                         
   7  10   0          2.35          2.67         1.89 o                         
   8  10   0         26.33         24.34         6.47 o                         
  -1  11   0         14.13          9.44         7.09 o                         
   0  11   0          7.20          6.62         2.66 o                         
   1  11   0         16.18         13.82         3.28 o                         
   2  11   0         55.45         55.59         3.25 o                         
   3  11   0         64.80         63.73         3.85 o                         
   4  11   0         25.50         20.39         2.18 o                         
   5  11   0          2.34          3.34         1.83 o                         
   6  11   0         29.66         34.94         3.84 o                         
   2  12   0         24.95         29.44         5.21 o                         
   3  12   0         24.12         22.55         3.89 o                         
   4  12   0         16.62         15.23         4.95 o                         
  -6 -11   1          2.91          3.09         3.82 o                         
  -5 -11   1         11.83         13.77         2.39 o                         
  -4 -11   1         36.43         41.30         3.00 o                         
  -3 -11   1         33.29         35.46         3.06 o                         
  -2 -11   1         10.74         11.92         2.15 o                         
  -1 -11   1         16.57         23.84         2.87 o                         
   0 -11   1          3.39          2.33         2.18 o                         
   1 -11   1          2.19          2.79         3.59 o                         
  -7 -10   1         51.44         57.05         5.23 o                         
  -6 -10   1          0.34         -0.64         1.43 o                         
  -5 -10   1         47.66         48.98         2.89 o                         
  -4 -10   1         49.56         60.06         3.00 o                         
  -3 -10   1         24.23         24.26         2.12 o                         
  -2 -10   1         19.21         14.16         2.53 o                         
  -1 -10   1         89.76         94.68         3.86 o                         
   0 -10   1          4.55          3.46         1.79 o                         
   1 -10   1          3.21          7.02         2.34 o                         
   2 -10   1          7.91          6.65         2.67 o                         
   3 -10   1          7.05          6.42         2.72 o                         
  -8  -9   1         20.10         19.17         3.03 o                         
  -7  -9   1          0.08          1.25         1.76 o                         
  -6  -9   1          4.41          4.95         1.50 o                         
  -5  -9   1          3.97          1.89         1.32 o                         
  -4  -9   1         11.67          8.99         1.44 o                         
  -3  -9   1         14.62         12.80         1.63 o                         
  -2  -9   1          0.54          0.28         0.95 o                         
  -1  -9   1         19.46         18.80         1.73 o                         
   0  -9   1          0.16          1.65         1.34 o                         
   1  -9   1        105.65        108.92         3.91 o                         
   2  -9   1         77.67         81.93         5.27 o                         
   3  -9   1         21.76         24.59         3.62 o                         
   4  -9   1          0.01          2.87         3.33 o                         
  -9  -8   1          1.49          4.65         2.37 o                         
  -8  -8   1          4.14          1.55         1.76 o                         
  -7  -8   1         10.08          2.42         1.58 o                         
  -6  -8   1         50.33         48.42         3.03 o                         
  -5  -8   1         39.36         44.11         3.34 o                         
  -4  -8   1        124.37        125.24         3.26 o                         
  -3  -8   1         75.89         71.64         2.56 o                         
  -2  -8   1          5.22          6.92         1.14 o                         
  -1  -8   1        128.38        136.22         2.92 o                         
   0  -8   1          3.48          2.87         1.02 o                         
   1  -8   1          6.08          4.96         1.41 o                         
   2  -8   1          7.44          8.01         2.03 o                         
   3  -8   1          3.48          0.56         1.75 o                         
   4  -8   1         27.45         34.50         4.18 o                         
   5  -8   1          9.25         10.06         3.14 o                         
  -9  -7   1         20.89         24.44         3.75 o                         
  -8  -7   1         29.15         42.16         3.12 o                         
  -7  -7   1         36.07         40.05         4.90 o                         
  -6  -7   1         48.23         45.17         2.34 o                         
  -5  -7   1         51.96         52.16         2.40 o                         
  -4  -7   1          2.43         -0.04         0.97 o                         
  -3  -7   1          1.65          1.09         0.91 o                         
  -2  -7   1        236.44        233.86         3.81 o                         
  -1  -7   1        465.68        452.43         5.80 o                         
   0  -7   1         34.43         32.71         1.70 o                         
   1  -7   1         74.61         73.18         2.44 o                         
   2  -7   1          3.26          3.70         1.29 o                         
   3  -7   1         20.18         18.19         2.11 o                         
   4  -7   1         89.42        111.59         6.13 o                         
   5  -7   1        107.41        117.74         5.20 o                         
   6  -7   1          8.20          9.24         3.11 o                         
 -10  -6   1          1.70         -0.53         2.75 o                         
  -9  -6   1         35.68         27.95         5.70 o                         
  -8  -6   1        105.71        101.40         4.15 o                         
  -7  -6   1        151.69        141.17         4.54 o                         
  -6  -6   1          0.12          0.72         1.06 o                         
  -5  -6   1        228.83        229.68         5.11 o                         
  -4  -6   1        251.85        253.41         4.31 o                         
  -3  -6   1        105.75         88.62         2.37 o                         
  -2  -6   1          1.62          2.56         1.42 o                         
  -1  -6   1         18.07         26.56         1.36 o                         
   0  -6   1         24.72         22.85         1.12 o                         
   1  -6   1       1211.88       1200.33        11.14 o                         
   2  -6   1         75.17         82.10         2.45 o                         
   3  -6   1         96.18         96.51         3.27 o                         
   4  -6   1          1.85          1.98         1.31 o                         
   5  -6   1          8.93          6.16         1.88 o                         
   6  -6   1         27.02         25.90         2.98 o                         
   7  -6   1         26.56         29.13         5.55 o                         
 -10  -5   1         11.46          8.70         4.59 o                         
  -9  -5   1          1.94          0.58         1.91 o                         
  -8  -5   1          0.06          2.62         1.53 o                         
  -7  -5   1        175.35        164.75         4.93 o                         
  -6  -5   1          3.19          0.94         0.94 o                         
  -5  -5   1         63.12         62.56         2.26 o                         
  -4  -5   1         34.08         38.77         1.63 o                         
  -3  -5   1        569.57        547.73         6.10 o                         
  -2  -5   1        210.44        201.34         3.23 o                         
  -1  -5   1        183.33        171.73         2.44 o                         
   0  -5   1        158.68        158.08         2.19 o                         
   1  -5   1        307.02        295.59         3.31 o                         
   2  -5   1        425.86        403.03         5.24 o                         
   3  -5   1        114.83        109.08         2.66 o                         
   4  -5   1        207.94        216.17         4.80 o                         
   5  -5   1         32.31         30.69         3.16 o                         
   6  -5   1          1.23         -0.45         1.48 o                         
   7  -5   1         33.82         36.64         3.47 o                         
   8  -5   1          0.71          3.08         5.24 o                         
 -10  -4   1          1.66          6.25         2.96 o                         
  -9  -4   1          0.07          2.98         1.87 o                         
  -8  -4   1         76.81         64.17         3.20 o                         
  -7  -4   1          1.87          2.00         1.08 o                         
  -6  -4   1          3.61          4.34         1.00 o                         
  -5  -4   1        103.41        111.81         2.37 o                         
  -4  -4   1         67.27         87.75         2.83 o                         
  -3  -4   1       2556.45       2522.64        18.25 o                         
  -2  -4   1         19.87         16.36         1.12 o                         
  -1  -4   1        203.93        197.60         2.72 o                         
   0  -4   1          0.91         -0.49         0.49 o                         
   1  -4   1        362.59        318.52         3.17 o                         
   2  -4   1         42.96         50.86         1.54 o                         
   3  -4   1        214.88        196.04         3.28 o                         
   4  -4   1        102.09         91.54         2.65 o                         
   5  -4   1         10.82          7.40         1.64 o                         
   6  -4   1         33.68         35.11         2.72 o                         
   7  -4   1          0.11         -0.10         1.55 o                         
   8  -4   1          0.53         -0.68         3.08 o                         
 -10  -3   1          3.95         -2.07         2.07 o                         
  -9  -3   1         27.75         37.23         2.99 o                         
  -8  -3   1        391.75        356.08         6.26 o                         
  -7  -3   1         29.47         23.35         1.79 o                         
  -6  -3   1        173.55        152.06         3.15 o                         
  -5  -3   1        102.87        121.01         2.65 o                         
  -4  -3   1        399.26        469.32         4.73 o                         
  -3  -3   1         74.11        115.08         1.97 o                         
  -2  -3   1        236.37        269.52         3.32 o                         
  -1  -3   1       3856.93       3844.38        26.32 o                         
   0  -3   1         17.75         16.66         0.88 o                         
   1  -3   1        903.09        847.63         6.62 o                         
   2  -3   1        252.49        290.58         3.34 o                         
   3  -3   1        632.60        627.15         5.88 o                         
   4  -3   1        794.48        814.18         8.98 o                         
   5  -3   1          2.08         -0.87         1.04 o                         
   6  -3   1        177.39        165.51         4.24 o                         
   7  -3   1         15.00         26.72         2.53 o                         
   8  -3   1          4.02          2.07         2.02 o                         
   9  -3   1          9.96          9.55         5.55 o                         
 -10  -2   1          0.63         -0.13         2.07 o                         
  -9  -2   1         17.86         10.10         2.53 o                         
  -8  -2   1         12.58          4.15         1.54 o                         
  -7  -2   1         53.29         64.30         2.61 o                         
  -6  -2   1         53.22         51.92         2.03 o                         
  -5  -2   1          0.31         -0.20         0.68 o                         
  -4  -2   1          0.77         -0.47         0.80 o                         
  -3  -2   1        228.55        213.98         2.50 o                         
  -2  -2   1       2404.97       2494.70        17.35 o                         
   0  -2   1        192.83        169.73         3.04 o                         
   1  -2   1        781.86        827.23         6.43 o                         
   2  -2   1         11.79         15.27         1.04 o                         
   3  -2   1        716.85        635.69         6.12 o                         
   4  -2   1          7.97          8.02         0.86 o                         
   5  -2   1         27.14         22.54         1.51 o                         
   6  -2   1         11.10         13.11         1.57 o                         
   7  -2   1         51.69         44.22         2.86 o                         
   8  -2   1         65.17         65.58         4.03 o                         
   9  -2   1          6.88         12.32         5.85 o                         
 -10  -1   1          3.60          4.08         2.19 o                         
  -9  -1   1         19.83         20.26         2.92 o                         
  -8  -1   1          8.54         10.68         1.76 o                         
  -7  -1   1        527.86        515.99        10.06 o                         
  -6  -1   1        370.02        339.01         7.38 o                         
  -5  -1   1         35.81         52.23         2.14 o                         
  -4  -1   1       2906.98       3092.26        23.74 o                         
  -3  -1   1       1496.96       1628.54        11.23 o                         
  -2  -1   1       4161.59       4440.53        29.87 o                         
  -1  -1   1       2477.94       2359.56        18.40 o                         
   0  -1   1         44.90         32.41         0.86 o                         
   2  -1   1        854.95        856.68         7.72 o                         
   3  -1   1        708.42        825.66         6.75 o                         
   4  -1   1        343.97        374.46         3.57 o                         
   5  -1   1         97.36        102.58         2.50 o                         
   6  -1   1        139.78        126.26         3.68 o                         
   7  -1   1         11.60         11.08         2.19 o                         
   8  -1   1          0.38          1.24         2.18 o                         
   9  -1   1         31.69         34.66         3.88 o                         
  10  -1   1          4.72          6.34         3.53 o                         
 -10   0   1         39.84         50.18         5.51 o                         
  -9   0   1         11.58          8.07         2.01 o                         
  -8   0   1         74.06         76.55         3.35 o                         
  -7   0   1          0.66         -1.37         1.37 o                         
  -6   0   1         29.66         28.94         1.88 o                         
  -5   0   1        765.68        767.77         7.18 o                         
  -4   0   1        118.07        104.62         1.87 o                         
  -3   0   1       2177.69       2255.08        17.38 o                         
  -2   0   1       1496.45       1554.28        12.42 o                         
  -1   0   1       2558.32       2763.40        25.85 o                         
   0   0   1          2.84         -0.14         0.14 o                         
   1   0   1        166.36        162.61         1.82 o                         
   2   0   1        370.68        428.60         4.91 o                         
   3   0   1       2518.65       2664.61        19.22 o                         
   4   0   1       2182.63       2535.93        17.71 o                         
   5   0   1        552.52        570.10         5.70 o                         
   6   0   1          2.10          0.28         0.98 o                         
   7   0   1         34.98         42.48         2.75 o                         
   8   0   1        144.74        132.85         4.23 o                         
   9   0   1          0.34         -1.89         1.89 o                         
  10   0   1          7.45          2.58         3.11 o                         
  -9   1   1          0.06         -0.70         1.84 o                         
  -8   1   1         59.10         51.97         3.33 o                         
  -7   1   1         31.51         29.69         2.29 o                         
  -6   1   1         66.84         73.40         2.87 o                         
  -5   1   1       1267.54       1230.47        11.33 o                         
  -4   1   1          4.40          3.15         0.57 o                         
  -3   1   1        511.50        516.07         4.48 o                         
  -2   1   1         13.65         13.93         0.81 o                         
  -1   1   1       1353.15       1421.14        11.69 o                         
   0   1   1         38.26         41.90         0.77 o                         
   1   1   1        203.90        274.65         3.13 o                         
   2   1   1       1557.63       1659.44        18.89 o                         
   3   1   1        922.26        926.89         9.09 o                         
   4   1   1        198.63        198.29         2.91 o                         
   5   1   1          4.00          0.56         0.68 o                         
   6   1   1        161.22        173.45         3.22 o                         
   7   1   1         47.92         60.43         2.64 o                         
   8   1   1          7.53          7.93         1.63 o                         
   9   1   1          6.92          2.67         1.55 o                         
  10   1   1         14.18         12.95         3.20 o                         
  -9   2   1          1.38          5.47         3.18 o                         
  -8   2   1          0.37         -1.49         1.49 o                         
  -7   2   1          4.98          5.71         1.66 o                         
  -6   2   1        103.76         86.64         3.14 o                         
  -5   2   1         36.53         33.71         1.91 o                         
  -4   2   1         11.47         11.93         0.91 o                         
  -3   2   1         81.84         84.09         1.62 o                         
  -2   2   1       1723.42       1934.08        18.49 o                         
  -1   2   1      29708.51      29736.39       318.27 o                         
   0   2   1         66.35         66.15         1.06 o                         
   1   2   1          6.24          3.30         0.45 o                         
   2   2   1        720.57        732.72         5.72 o                         
   3   2   1       1595.79       1935.81        14.10 o                         
   4   2   1       2710.83       2927.85        22.15 o                         
   5   2   1          3.17          0.89         0.64 o                         
   6   2   1          4.81          3.83         0.89 o                         
   7   2   1          7.41          6.88         1.76 o                         
   8   2   1         23.99         25.22         3.14 o                         
   9   2   1         23.34         25.84         3.44 o                         
  10   2   1          0.72          0.65         2.02 o                         
  -9   3   1         18.11          8.80         6.16 o                         
  -8   3   1          6.57          4.05         2.31 o                         
  -7   3   1         90.38        101.25         4.21 o                         
  -6   3   1        145.28        139.68         6.17 o                         
  -5   3   1         16.52         15.34         1.61 o                         
  -4   3   1        276.06        261.99         4.27 o                         
  -3   3   1         73.90         80.26         1.51 o                         
  -2   3   1        271.01        309.13         3.40 o                         
  -1   3   1        540.61        616.65         5.88 o                         
   0   3   1          7.31         17.72         0.85 o                         
   1   3   1      22927.12      22567.00       134.37 o                         
   2   3   1          0.48          0.26         0.41 o                         
   3   3   1          3.77          3.93         0.63 o                         
   4   3   1        923.85       1091.66         8.51 o                         
   5   3   1        264.71        258.04         3.27 o                         
   6   3   1        297.97        302.44         4.45 o                         
   7   3   1         18.85         23.07         1.64 o                         
   8   3   1          5.03          7.12         1.71 o                         
   9   3   1         21.68         23.34         2.46 o                         
  10   3   1          4.95         -1.73         2.17 o                         
  -8   4   1          6.91         -0.19         2.93 o                         
  -7   4   1         29.33         26.28         3.10 o                         
  -6   4   1         76.68         78.43         3.15 o                         
  -5   4   1        231.48        211.97         4.74 o                         
  -4   4   1         89.55         88.39         2.61 o                         
  -3   4   1        211.83        188.15         3.64 o                         
  -2   4   1       1242.68       1224.90         9.98 o                         
  -1   4   1         46.64         75.18         1.45 o                         
   0   4   1          0.36          4.09         0.92 o                         
   1   4   1          3.14          6.47         0.65 o                         
   2   4   1       1673.20       1711.33        12.96 o                         
   3   4   1          1.36          1.62         0.72 o                         
   4   4   1          0.05          0.51         0.61 o                         
   5   4   1        157.98        162.47         3.21 o                         
   6   4   1          0.74          0.71         0.79 o                         
   7   4   1         31.36         46.15         2.07 o                         
   8   4   1          7.89         10.02         1.69 o                         
   9   4   1          1.12          0.67         1.73 o                         
  10   4   1         22.32         26.65         4.47 o                         
  -8   5   1          0.41          3.08         5.24 o                         
  -7   5   1          0.58          0.02         2.07 o                         
  -6   5   1          5.20          7.05         2.34 o                         
  -5   5   1        148.27        144.68         4.12 o                         
  -4   5   1          0.22          0.55         1.03 o                         
  -3   5   1         67.97         52.06         2.13 o                         
  -2   5   1       1292.88       1318.61        10.29 o                         
  -1   5   1       1727.58       1775.19        12.38 o                         
   0   5   1         24.16         31.31         1.14 o                         
   1   5   1          4.41         -0.25         0.49 o                         
   2   5   1        244.90        214.88         3.34 o                         
   3   5   1        437.96        462.51         5.35 o                         
   4   5   1        329.79        298.67         4.28 o                         
   5   5   1          0.17          0.33         0.86 o                         
   6   5   1        241.32        222.44         4.36 o                         
   7   5   1          4.50          3.12         1.21 o                         
   8   5   1          2.97          1.50         1.26 o                         
   9   5   1          4.31          4.23         1.74 o                         
  10   5   1          0.62          2.54         2.47 o                         
  -7   6   1          4.29          2.80         3.59 o                         
  -6   6   1         20.54         21.13         2.87 o                         
  -5   6   1         20.98         19.47         2.32 o                         
  -4   6   1         52.14         52.63         2.67 o                         
  -3   6   1         34.82         29.84         1.99 o                         
  -2   6   1         14.83         13.25         1.34 o                         
  -1   6   1         25.41         16.94         1.09 o                         
   0   6   1          0.16          0.11         0.60 o                         
   1   6   1       2993.95       2877.84        22.01 o                         
   2   6   1       1572.15       1592.33        13.03 o                         
   3   6   1         82.70         73.17         2.75 o                         
   4   6   1         74.71         79.55         2.37 o                         
   5   6   1          6.53          8.21         1.22 o                         
   6   6   1          1.26          1.96         1.08 o                         
   7   6   1          1.52          4.05         1.44 o                         
   8   6   1          9.67          4.91         1.67 o                         
   9   6   1          6.69          7.19         2.59 o                         
  10   6   1         21.09         29.94         4.17 o                         
  -6   7   1         29.15         29.55         3.39 o                         
  -5   7   1         16.41         17.53         2.65 o                         
  -4   7   1          0.51          1.20         2.09 o                         
  -3   7   1        434.95        432.61         6.80 o                         
  -2   7   1         59.53         60.48         2.75 o                         
  -1   7   1        510.88        481.36         7.20 o                         
   0   7   1         50.56         45.01         1.67 o                         
   1   7   1         63.21         77.05         2.07 o                         
   2   7   1        301.32        313.52         4.46 o                         
   3   7   1        319.95        279.49         4.22 o                         
   4   7   1        143.23        131.28         3.09 o                         
   5   7   1          4.79          3.34         1.16 o                         
   6   7   1        143.97        124.70         3.84 o                         
   7   7   1          0.02          0.36         1.17 o                         
   8   7   1         10.66          6.03         1.83 o                         
   9   7   1         11.52         14.91         3.21 o                         
  10   7   1          1.26         -0.15         2.49 o                         
  -5   8   1         10.87         11.26         3.01 o                         
  -4   8   1         32.69         28.48         4.56 o                         
  -3   8   1         44.83         44.91         3.74 o                         
  -2   8   1        125.56        129.49         4.52 o                         
  -1   8   1         52.53         51.80         2.59 o                         
   0   8   1          0.39          0.43         1.25 o                         
   1   8   1        156.68        152.42         3.05 o                         
   2   8   1        156.37        144.07         3.10 o                         
   3   8   1         99.07        103.23         3.05 o                         
   4   8   1          0.01          0.05         0.99 o                         
   5   8   1        214.30        183.70         4.31 o                         
   6   8   1         34.01         38.80         2.56 o                         
   7   8   1         10.93          8.91         1.88 o                         
   8   8   1          9.51         10.81         2.08 o                         
   9   8   1          0.62          0.01         1.93 o                         
  -4   9   1          8.47          5.61         4.16 o                         
  -3   9   1         23.47         21.95         4.34 o                         
  -2   9   1         20.20         19.79         2.74 o                         
  -1   9   1         35.33         35.52         2.31 o                         
   0   9   1         18.16         17.82         1.85 o                         
   1   9   1          9.63         11.49         1.51 o                         
   2   9   1         27.63         21.27         1.83 o                         
   3   9   1        168.67        159.63         3.54 o                         
   4   9   1          6.25          4.70         1.72 o                         
   5   9   1          0.71          0.25         1.21 o                         
   6   9   1          0.16          0.13         1.38 o                         
   7   9   1         27.55         30.87         2.61 o                         
   8   9   1          3.43          4.15         1.92 o                         
   9   9   1          3.15         -0.21         2.62 o                         
  -3  10   1         31.03         48.06         7.39 o                         
  -2  10   1          1.14         -1.22         2.33 o                         
  -1  10   1         53.82         53.95         4.38 o                         
   0  10   1          0.00         -0.88         1.66 o                         
   1  10   1         31.87         34.63         3.38 o                         
   2  10   1          0.02          2.09         1.17 o                         
   3  10   1          0.02          0.39         1.43 o                         
   4  10   1          0.02         -1.21         1.21 o                         
   5  10   1        128.75        142.69         5.19 o                         
   6  10   1         12.43         11.23         2.20 o                         
   7  10   1          5.69          0.71         1.77 o                         
   8  10   1          2.56          2.14         3.18 o                         
  -1  11   1         20.19         25.37         4.87 o                         
   0  11   1          0.09          1.45         2.41 o                         
   1  11   1         13.17         12.02         2.53 o                         
   2  11   1         28.58         32.19         5.40 o                         
   3  11   1         41.99         34.83         2.58 o                         
   4  11   1          5.90          5.39         1.79 o                         
   5  11   1         13.98         11.12         3.06 o                         
   6  11   1         19.35         16.40         3.08 o                         
   7  11   1         17.96         15.80         3.99 o                         
   1  12   1         27.15         34.19         5.55 o                         
   2  12   1          1.65          3.01         4.12 o                         
   3  12   1         24.04         28.72         4.53 o                         
   4  12   1          1.23          1.66         2.46 o                         
  -6 -11   2          3.22          3.05         2.28 o                         
  -5 -11   2          6.02         10.13         2.24 o                         
  -4 -11   2         10.84          7.74         2.04 o                         
  -3 -11   2         19.36         20.45         2.77 o                         
  -2 -11   2         23.58         27.60         3.10 o                         
  -1 -11   2          7.99          4.85         3.36 o                         
   0 -11   2         14.55         19.07         3.11 o                         
   1 -11   2          0.37          3.55         3.01 o                         
  -7 -10   2          2.35          2.97         2.18 o                         
  -6 -10   2          6.35          5.02         1.81 o                         
  -5 -10   2          0.99          3.28         1.61 o                         
  -4 -10   2         50.84         55.02         2.94 o                         
  -3 -10   2          1.06         -0.02         1.25 o                         
  -2 -10   2         14.38         20.67         2.29 o                         
  -1 -10   2          2.01          4.57         1.58 o                         
   0 -10   2         13.14         14.95         2.40 o                         
   1 -10   2          2.10         -0.32         1.77 o                         
   2 -10   2         20.54         31.48         6.19 o                         
   3 -10   2          3.72          3.27         2.81 o                         
  -8  -9   2         33.33         40.78         4.12 o                         
  -7  -9   2          7.72          5.56         1.88 o                         
  -6  -9   2         23.20         10.78         1.72 o                         
  -5  -9   2         54.52         55.81         2.83 o                         
  -4  -9   2          2.09          4.30         1.29 o                         
  -3  -9   2         31.02         28.48         2.04 o                         
  -2  -9   2          5.58          6.39         1.40 o                         
  -1  -9   2         19.00         25.02         2.14 o                         
   0  -9   2         44.41         50.58         2.96 o                         
   1  -9   2         23.90         32.43         2.89 o                         
   2  -9   2          0.52          0.81         2.02 o                         
   3  -9   2         37.38         36.29         4.33 o                         
   4  -9   2          1.65         -0.94         3.39 o                         
  -9  -8   2         19.38         19.41         3.82 o                         
  -8  -8   2          0.01          0.95         1.88 o                         
  -7  -8   2         77.27         79.49         3.54 o                         
  -6  -8   2          0.08          1.22         1.28 o                         
  -5  -8   2         63.05         69.12         2.92 o                         
  -4  -8   2         68.27         61.21         2.68 o                         
  -3  -8   2          3.86          1.47         1.05 o                         
  -2  -8   2        272.90        264.27         4.68 o                         
  -1  -8   2          0.06          1.27         0.95 o                         
   0  -8   2          0.05         -0.47         0.93 o                         
   1  -8   2          1.03          1.17         1.24 o                         
   2  -8   2         10.11          5.67         2.04 o                         
   3  -8   2          1.01          4.05         2.18 o                         
   4  -8   2        114.80        113.72         6.28 o                         
   5  -8   2          7.72          5.10         2.78 o                         
  -9  -7   2          0.23         -1.06         2.52 o                         
  -8  -7   2         39.81         43.17         3.84 o                         
  -7  -7   2         64.57         72.84         3.31 o                         
  -6  -7   2         96.72         97.75         3.27 o                         
  -5  -7   2         86.40         88.24         3.04 o                         
  -4  -7   2          0.01         -0.04         0.98 o                         
  -3  -7   2        222.98        205.03         3.87 o                         
  -2  -7   2          8.19          6.82         1.16 o                         
  -1  -7   2        132.64        125.38         3.37 o                         
   0  -7   2        209.05        201.39         3.90 o                         
   1  -7   2         40.98         40.62         1.99 o                         
   2  -7   2        115.31        106.08         3.57 o                         
   3  -7   2         27.98         22.78         2.14 o                         
   4  -7   2         62.15         58.73         3.11 o                         
   5  -7   2          0.02         -0.52         1.82 o                         
   6  -7   2          8.93          8.20         2.63 o                         
 -10  -6   2          1.47          1.32         2.98 o                         
  -9  -6   2          4.58          7.10         2.85 o                         
  -8  -6   2         25.64         29.33         3.11 o                         
  -7  -6   2         68.29         82.77         3.30 o                         
  -6  -6   2         28.22         27.51         2.02 o                         
  -5  -6   2          7.30         10.10         1.38 o                         
  -4  -6   2          0.05         -0.39         1.00 o                         
  -3  -6   2          5.53          5.59         1.04 o                         
  -2  -6   2         37.64         48.47         1.86 o                         
  -1  -6   2          2.43          2.43         0.76 o                         
   0  -6   2        248.12        258.31         3.16 o                         
   1  -6   2          1.76          3.07         0.85 o                         
   2  -6   2        205.78        198.09         3.67 o                         
   3  -6   2        643.23        649.16         9.29 o                         
   4  -6   2          1.44          4.02         1.49 o                         
   5  -6   2         13.01         14.32         2.13 o                         
   6  -6   2          0.48         -1.25         1.80 o                         
   7  -6   2         11.26          6.61         3.47 o                         
 -10  -5   2          2.10          3.33         3.69 o                         
  -9  -5   2         16.62         20.16         3.52 o                         
  -8  -5   2         12.77         16.14         2.20 o                         
  -7  -5   2         10.85          6.64         1.74 o                         
  -6  -5   2          0.78          2.74         1.18 o                         
  -5  -5   2          6.87          8.78         1.21 o                         
  -4  -5   2        630.63        597.61         6.66 o                         
  -3  -5   2        748.84        753.69         7.69 o                         
  -2  -5   2        634.06        632.73         7.29 o                         
  -1  -5   2        148.23        144.48         2.69 o                         
   0  -5   2        894.61        913.68         7.02 o                         
   1  -5   2          7.22          5.43         0.70 o                         
   2  -5   2        516.11        519.24         5.68 o                         
   3  -5   2         24.42         28.10         1.62 o                         
   4  -5   2        334.28        329.06         7.10 o                         
   5  -5   2          0.82          1.13         1.44 o                         
   6  -5   2         62.86         67.44         3.57 o                         
   7  -5   2         20.41         16.96         3.78 o                         
   8  -5   2          1.11         -1.23         5.24 o                         
 -10  -4   2          0.11         -0.88         2.34 o                         
  -9  -4   2          4.19          3.29         1.77 o                         
  -8  -4   2         73.64         90.87         3.69 o                         
  -7  -4   2         37.68         35.64         2.32 o                         
  -6  -4   2        136.78        159.07         3.29 o                         
  -5  -4   2          3.82          3.29         0.82 o                         
  -4  -4   2         13.42          9.22         0.93 o                         
  -3  -4   2         21.67         25.18         1.09 o                         
  -2  -4   2        163.22        142.32         2.18 o                         
  -1  -4   2        283.58        315.03         3.36 o                         
   0  -4   2       1162.82       1117.18         7.89 o                         
   1  -4   2         37.57         46.71         1.32 o                         
   2  -4   2        116.04        126.02         2.05 o                         
   3  -4   2        621.52        596.79         6.57 o                         
   4  -4   2         32.69         31.74         1.82 o                         
   5  -4   2        108.38        100.93         5.71 o                         
   6  -4   2        338.71        335.99         7.14 o                         
   7  -4   2          8.53          4.44         1.79 o                         
   8  -4   2         31.15         37.28         8.01 o                         
 -10  -3   2          6.09         12.46         4.75 o                         
  -9  -3   2         10.64         10.63         2.53 o                         
  -8  -3   2         22.88         28.93         2.30 o                         
  -7  -3   2        118.12        108.10         3.05 o                         
  -6  -3   2         25.78         28.76         1.72 o                         
  -5  -3   2         58.94         55.87         1.61 o                         
  -4  -3   2        838.08        844.55         9.13 o                         
  -3  -3   2          1.99          4.57         0.69 o                         
  -2  -3   2        613.65        587.60         5.85 o                         
  -1  -3   2        122.21        108.77         1.85 o                         
   0  -3   2          4.21          4.40         0.57 o                         
   1  -3   2       1032.27       1002.28         7.65 o                         
   2  -3   2       1800.98       1684.16        13.65 o                         
   3  -3   2       1686.33       1753.39        13.57 o                         
   4  -3   2        998.01       1030.59        11.11 o                         
   5  -3   2         40.59         45.55         2.02 o                         
   6  -3   2          0.10         -0.51         1.27 o                         
   7  -3   2        224.64        221.46         5.78 o                         
   8  -3   2          3.78         -1.02         1.90 o                         
   9  -3   2          2.87          6.47         4.93 o                         
 -10  -2   2          1.91          5.28         2.38 o                         
  -9  -2   2         11.79         13.92         2.29 o                         
  -8  -2   2         11.18          5.35         1.98 o                         
  -7  -2   2         91.76         90.14         3.03 o                         
  -6  -2   2        111.00        116.44         2.90 o                         
  -5  -2   2        281.32        297.00         3.66 o                         
  -4  -2   2       1377.34       1400.42        11.09 o                         
  -3  -2   2        273.98        288.12         3.32 o                         
  -2  -2   2         71.17         96.03         1.63 o                         
  -1  -2   2        131.66        145.19         2.02 o                         
   0  -2   2        171.46        136.86         1.97 o                         
   1  -2   2        233.13        260.66         2.68 o                         
   2  -2   2        741.34        668.43         6.11 o                         
   3  -2   2          2.57          2.82         0.64 o                         
   4  -2   2          6.77          6.15         0.81 o                         
   5  -2   2        100.49        105.02         2.66 o                         
   6  -2   2         31.26         27.12         2.02 o                         
   7  -2   2         17.34         21.72         2.15 o                         
   8  -2   2         75.53         81.03         8.05 o                         
   9  -2   2          8.80          9.86         5.55 o                         
 -10  -1   2         16.39         13.89         2.71 o                         
  -9  -1   2          2.04          1.52         1.75 o                         
  -8  -1   2          0.29          0.40         1.30 o                         
  -7  -1   2         36.35         40.85         2.30 o                         
  -6  -1   2          4.75          6.70         1.25 o                         
  -5  -1   2         19.05         17.00         1.30 o                         
  -4  -1   2          1.22          0.55         0.63 o                         
  -3  -1   2         10.81         17.69         0.88 o                         
  -2  -1   2        395.26        335.66         4.52 o                         
  -1  -1   2        194.76        180.32         2.18 o                         
   0  -1   2      29569.64      29109.53       217.49 o                         
   1  -1   2         10.60         12.91         0.72 o                         
   2  -1   2        524.36        487.88         4.25 o                         
   3  -1   2       1351.68       1410.98         9.97 o                         
   4  -1   2        476.36        581.63         4.68 o                         
   5  -1   2          2.82          2.25         0.78 o                         
   6  -1   2        119.04        131.03         3.42 o                         
   7  -1   2         33.56         32.07         2.41 o                         
   8  -1   2         71.81         86.25         5.20 o                         
   9  -1   2          4.55          8.43         2.70 o                         
 -10   0   2          0.32          2.30         2.52 o                         
  -9   0   2         39.60         44.52         3.63 o                         
  -8   0   2         27.14         36.85         2.91 o                         
  -7   0   2         58.93         47.50         3.54 o                         
  -6   0   2          1.45          1.92         1.05 o                         
  -5   0   2          1.75          1.19         0.83 o                         
  -4   0   2        110.13         98.98         2.16 o                         
  -3   0   2        211.32        196.21         2.76 o                         
  -2   0   2       2711.57       2611.80        19.40 o                         
  -1   0   2          3.64          4.16         0.42 o                         
   0   0   2        259.89        221.67         2.56 o                         
   1   0   2        608.68        658.34         8.07 o                         
   2   0   2       5700.52       6012.96        54.85 o                         
   3   0   2         49.57         42.87         1.14 o                         
   4   0   2       2002.48       2113.01        12.73 o                         
   5   0   2        677.07        653.96         5.21 o                         
   6   0   2          0.08         -0.83         1.26 o                         
   7   0   2        432.57        395.21         7.72 o                         
   8   0   2          0.87         -0.62         1.46 o                         
   9   0   2          7.47          4.92         2.38 o                         
  10   0   2          0.84         -0.07         2.73 o                         
  -9   1   2          0.49          0.79         1.90 o                         
  -8   1   2          0.96         -0.79         1.38 o                         
  -7   1   2          2.37          3.51         1.42 o                         
  -6   1   2          0.36         -0.97         0.97 o                         
  -5   1   2        392.81        405.05         4.78 o                         
  -4   1   2        771.89        826.49         6.50 o                         
  -3   1   2       1673.83       1692.73        12.09 o                         
  -2   1   2       5295.28       5415.45        35.10 o                         
  -1   1   2       2767.36       2981.05        20.74 o                         
   0   1   2       4398.33       4468.65        45.83 o                         
   1   1   2          0.35          7.13         0.48 o                         
   2   1   2       3304.64       3554.32        40.94 o                         
   3   1   2        138.39        145.69         2.12 o                         
   4   1   2        739.13        781.29         6.66 o                         
   5   1   2         26.30         28.04         1.15 o                         
   6   1   2        206.64        231.06         3.45 o                         
   7   1   2         96.16         89.17         3.15 o                         
   8   1   2         15.47         13.52         1.88 o                         
   9   1   2          0.16          1.34         1.52 o                         
  10   1   2         22.37         25.84         3.82 o                         
  -9   2   2          7.63          7.11         2.63 o                         
  -8   2   2         30.95         37.97         3.00 o                         
  -7   2   2         10.15          6.78         1.80 o                         
  -6   2   2        362.53        369.24         6.74 o                         
  -5   2   2        146.25        135.86         2.85 o                         
  -4   2   2         19.81         24.24         1.16 o                         
  -3   2   2          6.52          6.82         0.63 o                         
  -2   2   2        363.49        411.51         3.66 o                         
  -1   2   2        184.25        201.04         2.64 o                         
   0   2   2        327.95        367.75         3.78 o                         
   1   2   2       5469.05       5789.20        42.21 o                         
   2   2   2        111.12         78.83         1.25 o                         
   3   2   2        151.09        173.45         2.25 o                         
   4   2   2        187.49        206.14         2.58 o                         
   5   2   2        528.96        567.16         5.64 o                         
   6   2   2        194.45        189.22         3.06 o                         
   7   2   2         73.36         69.30         2.33 o                         
   8   2   2         26.89         26.14         2.22 o                         
   9   2   2          1.47          2.05         1.95 o                         
  10   2   2          0.01         -0.59         2.23 o                         
  -9   3   2          0.99          0.80         5.24 o                         
  -8   3   2          0.15          0.23         1.74 o                         
  -7   3   2          9.30          8.11         1.84 o                         
  -6   3   2        147.96        156.40         4.80 o                         
  -5   3   2          1.83          1.83         1.11 o                         
  -4   3   2        665.24        671.28         6.98 o                         
  -3   3   2        155.09        157.94         2.70 o                         
  -2   3   2        521.93        632.69         5.66 o                         
  -1   3   2        282.56        285.76         2.73 o                         
   0   3   2        187.98        215.46         2.13 o                         
   1   3   2       1056.85       1090.46         7.59 o                         
   2   3   2       1531.38       1653.89        12.18 o                         
   3   3   2        217.68        229.66         2.50 o                         
   4   3   2        518.17        449.03         4.15 o                         
   5   3   2        609.28        614.50         6.04 o                         
   6   3   2        258.48        259.51         5.62 o                         
   7   3   2         40.31         38.99         1.89 o                         
   8   3   2         19.66         16.41         1.62 o                         
   9   3   2        345.62        321.47         7.88 o                         
  10   3   2          0.17         -2.06         2.06 o                         
  -8   4   2          0.00         -0.24         3.85 o                         
  -7   4   2         38.25         34.28         3.00 o                         
  -6   4   2         37.36         44.64         2.64 o                         
  -5   4   2        242.58        245.62         5.15 o                         
  -4   4   2         10.25         11.92         1.49 o                         
  -3   4   2        907.92        913.40         8.10 o                         
  -2   4   2       1481.33       1363.11        10.25 o                         
  -1   4   2        760.17        868.61         6.99 o                         
   0   4   2        623.77        622.97         4.82 o                         
   1   4   2        459.53        519.63         4.21 o                         
   2   4   2        940.22       1018.79         7.99 o                         
   3   4   2         87.43         90.99         1.65 o                         
   4   4   2         44.31         58.21         1.53 o                         
   5   4   2          2.76          2.66         0.74 o                         
   6   4   2         20.58         25.38         1.56 o                         
   7   4   2        262.37        244.70         4.64 o                         
   8   4   2          0.24         -0.70         1.23 o                         
   9   4   2          7.38          5.10         1.75 o                         
  10   4   2          0.87          0.72         2.41 o                         
  -8   5   2          0.97         -2.16         4.62 o                         
  -7   5   2          9.41         10.86         2.90 o                         
  -6   5   2          1.73          1.74         1.42 o                         
  -5   5   2         43.95         43.10         2.56 o                         
  -4   5   2        115.73        102.76         3.33 o                         
  -3   5   2        463.51        455.81         6.37 o                         
  -2   5   2         72.34         69.27         1.73 o                         
  -1   5   2        832.15        837.33         6.78 o                         
   0   5   2        899.07        884.52         7.01 o                         
   1   5   2        680.82        659.93         5.60 o                         
   2   5   2       2637.79       2689.08        17.85 o                         
   3   5   2          5.70          2.31         0.80 o                         
   4   5   2         14.34         19.39         1.13 o                         
   5   5   2       1016.61        985.94        10.37 o                         
   6   5   2          0.01          0.18         0.85 o                         
   7   5   2         53.19         45.19         2.29 o                         
   8   5   2         15.04          9.47         1.77 o                         
   9   5   2          0.65         -0.89         1.24 o                         
  10   5   2         25.38         37.33         8.73 o                         
  -7   6   2         20.51         13.72         4.51 o                         
  -6   6   2         75.54         83.26         7.07 o                         
  -5   6   2          7.86          6.20         2.30 o                         
  -4   6   2        199.33        195.01         4.72 o                         
  -3   6   2        144.07        119.64         3.26 o                         
  -2   6   2        137.55        136.48         3.00 o                         
  -1   6   2        131.89        128.68         2.82 o                         
   0   6   2          2.38          0.67         0.62 o                         
   1   6   2        180.46        165.61         2.55 o                         
   2   6   2       1257.71       1157.50        10.10 o                         
   3   6   2         16.77         18.17         1.27 o                         
   4   6   2         34.25         33.71         1.77 o                         
   5   6   2         53.69         52.07         2.15 o                         
   6   6   2         76.83         87.15         3.12 o                         
   7   6   2          1.94          0.79         1.16 o                         
   8   6   2         62.90         73.14         3.47 o                         
   9   6   2         16.69         13.09         2.76 o                         
  10   6   2         10.90          9.84         3.03 o                         
  -6   7   2          0.01          3.11         2.05 o                         
  -5   7   2          1.51          1.97         1.84 o                         
  -4   7   2         29.95         32.66         2.60 o                         
  -3   7   2         99.49        104.95         3.29 o                         
  -2   7   2         40.68         38.59         2.25 o                         
  -1   7   2          0.01          0.88         1.06 o                         
   0   7   2        539.60        508.67         5.56 o                         
   1   7   2        398.90        399.96         4.95 o                         
   2   7   2       1130.38       1132.81        10.34 o                         
   3   7   2        249.78        253.79         4.18 o                         
   4   7   2          0.99         -0.20         0.94 o                         
   5   7   2        205.75        186.40         4.00 o                         
   6   7   2         99.12         93.73         3.34 o                         
   7   7   2         64.93         66.31         3.04 o                         
   8   7   2         76.90         89.91         4.10 o                         
   9   7   2          0.97          4.44         1.92 o                         
  10   7   2          0.70          1.07         2.59 o                         
  -5   8   2         14.40         15.49         2.73 o                         
  -4   8   2          0.83          3.19         3.54 o                         
  -3   8   2          9.03         10.42         1.97 o                         
  -2   8   2          0.38          1.52         1.37 o                         
  -1   8   2         99.90        112.03         3.53 o                         
   0   8   2        252.04        255.72         4.17 o                         
   1   8   2         15.54         15.38         1.32 o                         
   2   8   2         32.72         32.14         1.75 o                         
   3   8   2        186.05        190.69         3.88 o                         
   4   8   2        315.37        311.94         5.97 o                         
   5   8   2        118.00        112.62         3.33 o                         
   6   8   2          4.39          5.31         1.39 o                         
   7   8   2         95.22         86.82         3.54 o                         
   8   8   2          0.51          1.20         1.55 o                         
   9   8   2          7.27          5.87         2.36 o                         
  -4   9   2         20.36         13.56         5.24 o                         
  -3   9   2          2.14          1.23         4.01 o                         
  -2   9   2        136.53        147.55         5.50 o                         
  -1   9   2         26.66         23.49         2.28 o                         
   0   9   2        237.99        237.30         4.97 o                         
   1   9   2        180.77        171.26         4.20 o                         
   2   9   2         50.23         51.30         2.05 o                         
   3   9   2         57.99         52.24         2.18 o                         
   4   9   2          2.75          2.02         1.21 o                         
   5   9   2         13.45         16.67         2.00 o                         
   6   9   2         12.81         11.70         2.05 o                         
   7   9   2         31.32         29.69         2.82 o                         
   8   9   2         16.98         20.62         3.96 o                         
   9   9   2          2.21          0.50         2.80 o                         
  -3  10   2          4.03          2.16         4.31 o                         
  -2  10   2         30.85         27.56         6.01 o                         
  -1  10   2          5.04          1.90         1.98 o                         
   0  10   2         47.72         45.32         3.16 o                         
   1  10   2         31.76         30.34         2.53 o                         
   2  10   2        117.87        131.44         3.95 o                         
   3  10   2          0.50          1.27         1.46 o                         
   4  10   2        173.17        174.10         5.76 o                         
   5  10   2          8.04         12.01         2.24 o                         
   6  10   2          0.02          0.36         1.84 o                         
   7  10   2          0.02          3.21         2.84 o                         
   8  10   2          3.91          4.99         3.02 o                         
  -2  11   2          7.10          9.59         4.93 o                         
  -1  11   2         46.15         34.11         5.33 o                         
   0  11   2         10.14         10.21         3.11 o                         
   1  11   2         28.82         25.08         4.26 o                         
   2  11   2          1.27          5.50         2.07 o                         
   3  11   2          5.96          6.62         1.75 o                         
   4  11   2          2.21          0.50         1.79 o                         
   5  11   2          0.18         -1.08         1.83 o                         
   6  11   2          0.56          0.15         2.15 o                         
   7  11   2         16.65         27.28         4.66 o                         
   1  12   2         21.89         15.78         4.59 o                         
   2  12   2          0.29          2.59         2.54 o                         
   3  12   2          1.08          0.61         2.03 o                         
   4  12   2         24.13         24.08         3.10 o                         
   5  12   2          5.50          6.93         3.16 o                         
  -5 -11   3         19.44         21.00         3.05 o                         
  -4 -11   3         10.08          9.55         3.70 o                         
  -3 -11   3          4.03          5.23         3.07 o                         
  -2 -11   3         10.15         10.12         2.35 o                         
  -1 -11   3         10.86         12.54         2.79 o                         
   0 -11   3          0.35          3.26         2.35 o                         
  -7 -10   3          0.50          1.16         2.78 o                         
  -6 -10   3          0.11         -0.63         1.73 o                         
  -5 -10   3          0.07          0.81         1.57 o                         
  -4 -10   3          0.10          1.38         1.45 o                         
  -3 -10   3         70.91         78.01         3.39 o                         
  -2 -10   3         22.96         30.66         4.55 o                         
  -1 -10   3         25.37         20.10         2.50 o                         
   0 -10   3          0.21          0.20         1.67 o                         
   1 -10   3         75.68         89.60         6.40 o                         
   2 -10   3          1.44          1.91         2.66 o                         
  -8  -9   3          4.82          5.67         3.30 o                         
  -7  -9   3          4.84          2.78         1.90 o                         
  -6  -9   3          3.79          3.72         1.58 o                         
  -5  -9   3         18.53         19.52         2.10 o                         
  -4  -9   3         15.30         17.97         1.95 o                         
  -3  -9   3         32.00         40.29         2.33 o                         
  -2  -9   3          0.25          0.22         1.25 o                         
  -1  -9   3         42.14         48.86         3.45 o                         
   0  -9   3          1.48          1.96         1.50 o                         
   1  -9   3          2.65          2.05         1.54 o                         
   2  -9   3          8.02          6.19         2.38 o                         
   3  -9   3         49.18         61.46         4.78 o                         
   4  -9   3          0.04         -0.49         4.01 o                         
  -9  -8   3         12.38         18.52         4.73 o                         
  -8  -8   3          2.80          1.05         3.46 o                         
  -7  -8   3          0.23         -1.65         1.65 o                         
  -6  -8   3         37.75         38.27         2.55 o                         
  -5  -8   3         27.45         25.82         2.21 o                         
  -4  -8   3         12.35         15.93         1.77 o                         
  -3  -8   3          0.84          0.14         1.06 o                         
  -2  -8   3         19.77         19.78         1.72 o                         
  -1  -8   3         16.01         17.91         1.74 o                         
   0  -8   3          3.60          3.61         1.43 o                         
   1  -8   3         10.86          8.76         1.70 o                         
   2  -8   3          6.39          5.55         3.42 o                         
   3  -8   3        176.66        182.25         6.79 o                         
   4  -8   3         16.60         19.53         2.94 o                         
   5  -8   3          0.52          0.93         2.75 o                         
  -9  -7   3         22.25         18.68         3.20 o                         
  -8  -7   3         35.37         30.22         3.53 o                         
  -7  -7   3         24.03         17.44         2.33 o                         
  -6  -7   3         38.65         41.24         2.45 o                         
  -5  -7   3         20.97         25.34         2.18 o                         
  -4  -7   3         14.18         12.50         1.77 o                         
  -3  -7   3        238.37        233.70         5.27 o                         
  -2  -7   3          1.11          0.96         1.00 o                         
  -1  -7   3         55.60         45.83         1.83 o                         
   0  -7   3          6.15          6.88         1.16 o                         
   1  -7   3         24.38         21.95         3.06 o                         
   2  -7   3         26.91         32.93         2.44 o                         
   3  -7   3         29.15         33.91         3.19 o                         
   4  -7   3         52.22         55.31         3.19 o                         
   5  -7   3        106.02        119.80         5.23 o                         
   6  -7   3          0.29          1.43         2.64 o                         
  -9  -6   3          0.02          1.86         2.53 o                         
  -8  -6   3         18.06         27.37         3.96 o                         
  -7  -6   3         31.18         33.34         2.74 o                         
  -6  -6   3          4.95          5.12         1.39 o                         
  -5  -6   3         52.99         47.62         2.30 o                         
  -4  -6   3        243.93        238.76         4.55 o                         
  -3  -6   3        490.45        462.37         5.90 o                         
  -2  -6   3         12.87         10.78         1.69 o                         
  -1  -6   3        294.54        283.52         4.50 o                         
   0  -6   3          1.97          1.53         0.71 o                         
   1  -6   3         15.76          9.75         1.07 o                         
   2  -6   3        224.71        213.75         4.20 o                         
   3  -6   3         43.80         43.18         2.50 o                         
   4  -6   3          0.00         -0.98         1.16 o                         
   5  -6   3          3.04          3.25         1.95 o                         
   6  -6   3         12.53         10.47         2.43 o                         
   7  -6   3          2.26         -2.40         3.11 o                         
 -10  -5   3          0.00         -0.39         2.62 o                         
  -9  -5   3          8.11          4.86         2.71 o                         
  -8  -5   3        292.34        292.76         7.88 o                         
  -7  -5   3         34.23         28.22         2.69 o                         
  -6  -5   3         19.31         18.92         2.09 o                         
  -5  -5   3          0.87         -0.28         0.86 o                         
  -4  -5   3         72.38         69.85         2.38 o                         
  -3  -5   3          8.23         10.67         1.30 o                         
  -2  -5   3        165.33        168.36         2.66 o                         
  -1  -5   3       1645.03       1622.78        12.82 o                         
   0  -5   3          3.98          3.33         0.65 o                         
   1  -5   3          2.14          0.76         0.68 o                         
   2  -5   3        107.19        117.45         2.48 o                         
   3  -5   3        719.79        674.86         8.19 o                         
   4  -5   3         34.23         35.23         2.30 o                         
   5  -5   3        240.25        221.50         5.68 o                         
   6  -5   3         10.68          9.10         2.00 o                         
   7  -5   3        114.73        112.15         5.22 o                         
 -10  -4   3          0.59          2.37         2.62 o                         
  -9  -4   3          1.94          2.51         2.14 o                         
  -8  -4   3        162.14        141.54         5.00 o                         
  -7  -4   3         44.54         40.01         2.67 o                         
  -6  -4   3         33.39         30.60         1.90 o                         
  -5  -4   3        211.81        207.31         3.56 o                         
  -4  -4   3         30.67         38.44         1.56 o                         
  -3  -4   3         67.56         64.10         1.60 o                         
  -2  -4   3        651.86        641.26         5.97 o                         
  -1  -4   3        907.30        930.08         7.84 o                         
   0  -4   3         53.40         51.33         1.46 o                         
   1  -4   3       2012.76       2017.53        14.53 o                         
   2  -4   3          0.03         -0.30         0.58 o                         
   3  -4   3          0.01          0.41         0.79 o                         
   4  -4   3         16.44         17.13         1.71 o                         
   5  -4   3         96.53         99.90         3.34 o                         
   6  -4   3         15.06         13.96         2.10 o                         
   7  -4   3          8.49         12.55         2.15 o                         
   8  -4   3          0.04          1.85         4.62 o                         
 -10  -3   3          0.43         -0.70         2.25 o                         
  -9  -3   3          9.84          7.52         2.19 o                         
  -8  -3   3         11.12          7.99         1.62 o                         
  -7  -3   3         38.36         47.81         2.67 o                         
  -6  -3   3          0.03         -0.48         0.87 o                         
  -5  -3   3        126.29        133.63         2.85 o                         
  -4  -3   3        110.09        104.68         2.28 o                         
  -3  -3   3        188.75        217.73         3.10 o                         
  -2  -3   3          1.76          0.60         1.15 o                         
  -1  -3   3         64.58         53.82         1.68 o                         
   0  -3   3        134.02        135.43         1.91 o                         
   1  -3   3       2422.43       2447.33        16.79 o                         
   2  -3   3        310.98        334.67         3.43 o                         
   3  -3   3        162.27        181.35         2.75 o                         
   4  -3   3        285.08        268.10         3.94 o                         
   5  -3   3         77.85         68.55         2.69 o                         
   6  -3   3        186.39        180.68         4.90 o                         
   7  -3   3         10.63          5.21         1.72 o                         
   8  -3   3          0.13          1.84         2.47 o                         
   9  -3   3          8.57          9.86         6.16 o                         
 -10  -2   3         12.63          6.91         2.49 o                         
  -9  -2   3          0.19          3.94         1.86 o                         
  -8  -2   3        141.40        132.95         3.92 o                         
  -7  -2   3        406.35        387.18         6.34 o                         
  -6  -2   3         20.25         21.21         1.50 o                         
  -5  -2   3         50.47         46.50         1.65 o                         
  -4  -2   3        598.43        647.00         5.90 o                         
  -3  -2   3        590.41        544.18         5.48 o                         
  -2  -2   3        199.53        217.65         2.84 o                         
  -1  -2   3         73.91        100.55         1.91 o                         
   0  -2   3          0.60         -0.56         0.56 o                         
   1  -2   3        589.19        509.81         4.43 o                         
   2  -2   3       1111.24       1081.66         8.02 o                         
   3  -2   3        680.13        701.75         6.31 o                         
   4  -2   3         74.20         75.74         1.94 o                         
   5  -2   3         36.60         34.61         1.95 o                         
   6  -2   3         33.51         33.50         2.43 o                         
   7  -2   3         88.27         87.64         4.36 o                         
   8  -2   3         45.73         47.14         3.46 o                         
   9  -2   3          0.42          1.54         4.31 o                         
 -10  -1   3         26.41         20.74         3.68 o                         
  -9  -1   3         53.76         64.89         3.66 o                         
  -8  -1   3         41.11         41.15         2.66 o                         
  -7  -1   3        227.12        240.60         6.14 o                         
  -6  -1   3          4.31          5.06         1.41 o                         
  -5  -1   3        662.29        638.18         7.10 o                         
  -4  -1   3         64.96         77.76         1.76 o                         
  -3  -1   3         20.10         27.86         1.16 o                         
  -2  -1   3        831.24        859.25         6.89 o                         
  -1  -1   3       1304.69       1471.94        10.70 o                         
   0  -1   3         57.91         41.78         1.19 o                         
   1  -1   3          1.54          2.69         0.56 o                         
   2  -1   3       1511.70       1651.32        12.06 o                         
   3  -1   3         57.86         38.39         1.27 o                         
   4  -1   3        109.43        137.25         2.41 o                         
   5  -1   3        141.08        141.88         3.01 o                         
   6  -1   3         38.58         29.17         1.89 o                         
   7  -1   3        138.46        127.14         4.00 o                         
   8  -1   3         12.25         19.07         3.56 o                         
   9  -1   3          4.55          0.78         3.03 o                         
 -10   0   3          4.84          1.00         3.54 o                         
  -9   0   3          0.92          1.49         1.84 o                         
  -8   0   3          3.55          0.88         1.38 o                         
  -7   0   3        151.58        164.08         4.39 o                         
  -6   0   3        413.38        408.97         6.09 o                         
  -5   0   3        995.86        930.27         9.21 o                         
  -4   0   3        210.41        249.39         3.58 o                         
  -3   0   3        925.01        868.47         7.85 o                         
  -2   0   3       4869.47       5070.30        34.52 o                         
  -1   0   3       1751.07       1865.21        13.12 o                         
   0   0   3         23.84         21.82         0.74 o                         
   1   0   3       3008.81       3155.28        25.88 o                         
   2   0   3       1182.86       1103.60         9.78 o                         
   3   0   3        746.69        701.00         8.15 o                         
   4   0   3        590.85        630.56         5.01 o                         
   5   0   3        335.15        366.82         3.37 o                         
   6   0   3         23.44         23.02         1.94 o                         
   7   0   3         19.90         13.16         1.80 o                         
   8   0   3         55.27         48.62         5.36 o                         
   9   0   3          0.15         -1.26         2.98 o                         
  10   0   3          0.30          0.80         3.08 o                         
  -9   1   3          5.74          4.25         2.13 o                         
  -8   1   3          1.44          1.02         1.37 o                         
  -7   1   3         37.03         33.70         2.43 o                         
  -6   1   3        352.19        329.64         5.37 o                         
  -5   1   3          1.63          0.46         0.88 o                         
  -4   1   3       1062.29       1072.28         8.18 o                         
  -3   1   3       1441.70       1317.06         9.87 o                         
  -2   1   3        773.94        866.83         6.67 o                         
  -1   1   3       4185.70       4691.32        30.07 o                         
   0   1   3         25.52         21.99         0.81 o                         
   1   1   3       2136.41       2190.34        20.24 o                         
   2   1   3       2519.37       2643.08        19.44 o                         
   3   1   3         91.04         85.52         2.04 o                         
   4   1   3        399.19        481.67         4.67 o                         
   5   1   3         30.17         30.95         1.10 o                         
   6   1   3        276.76        251.88         3.82 o                         
   7   1   3        142.66        160.08         4.63 o                         
   8   1   3          7.34          6.71         1.60 o                         
   9   1   3         60.13         64.25         3.66 o                         
  10   1   3          3.92         -2.17         3.34 o                         
  -9   2   3          5.41          3.95         2.41 o                         
  -8   2   3          1.80          1.38         1.78 o                         
  -7   2   3          9.50          8.43         2.05 o                         
  -6   2   3        664.35        639.34         8.54 o                         
  -5   2   3         36.03         45.82         1.69 o                         
  -4   2   3          2.46          0.43         0.71 o                         
  -3   2   3       1195.38       1121.59        10.37 o                         
  -2   2   3          8.23          9.24         0.88 o                         
  -1   2   3        627.84        620.06         6.17 o                         
   0   2   3         30.67         28.76         0.98 o                         
   1   2   3      13979.01      13851.57       113.47 o                         
   2   2   3       3559.89       3717.78        21.84 o                         
   3   2   3       7111.57       7295.49        47.95 o                         
   4   2   3        957.65       1030.60         7.93 o                         
   5   2   3          5.54          1.42         0.62 o                         
   6   2   3         61.43         58.36         1.65 o                         
   7   2   3         38.64         38.91         1.88 o                         
   8   2   3          6.44          6.31         1.49 o                         
   9   2   3          2.14          1.67         1.57 o                         
  10   2   3          4.26          3.91         2.81 o                         
  -9   3   3          2.01          1.34         3.25 o                         
  -8   3   3          0.38         -0.70         1.65 o                         
  -7   3   3         23.14         28.61         2.80 o                         
  -6   3   3         18.91         14.89         2.18 o                         
  -5   3   3         56.54         60.20         2.55 o                         
  -4   3   3          6.24          7.35         0.96 o                         
  -3   3   3         30.49         25.15         1.08 o                         
  -2   3   3        151.70        169.43         2.41 o                         
  -1   3   3       1276.50       1309.31         9.05 o                         
   0   3   3          0.64          1.67         0.48 o                         
   1   3   3        104.78        131.21         1.66 o                         
   2   3   3        429.90        458.66         4.02 o                         
   3   3   3        858.44        770.73         5.88 o                         
   4   3   3        515.86        514.61         4.73 o                         
   5   3   3       1914.50       1953.15        14.69 o                         
   6   3   3        336.06        327.57         4.26 o                         
   7   3   3          3.37          4.05         1.06 o                         
   8   3   3        158.98        137.97         3.64 o                         
   9   3   3         32.51         40.62         2.82 o                         
  10   3   3          5.76          6.36         2.43 o                         
  -8   4   3          1.97          3.42         2.84 o                         
  -7   4   3          8.07          3.66         1.73 o                         
  -6   4   3        274.85        261.80         6.96 o                         
  -5   4   3        323.77        314.20         9.02 o                         
  -4   4   3          4.41          4.39         1.22 o                         
  -3   4   3        311.56        296.41         3.79 o                         
  -2   4   3         44.10         36.31         1.15 o                         
  -1   4   3        355.03        320.62         3.42 o                         
   0   4   3         26.29         30.68         1.39 o                         
   1   4   3        991.87       1090.20         7.94 o                         
   2   4   3       1184.78       1200.26         8.97 o                         
   3   4   3          6.79         21.32         1.28 o                         
   4   4   3        358.95        369.46         3.90 o                         
   5   4   3        801.78        775.71         6.58 o                         
   6   4   3          8.31          9.00         1.06 o                         
   7   4   3        230.68        238.81         4.19 o                         
   8   4   3          1.79          1.33         1.11 o                         
   9   4   3          0.00         -0.57         1.36 o                         
  10   4   3          0.00         -3.37         3.37 o                         
  -8   5   3          0.11          5.55         5.24 o                         
  -7   5   3         32.67         41.94         4.94 o                         
  -6   5   3          1.72         -0.87         1.44 o                         
  -5   5   3        375.55        381.05         6.92 o                         
  -4   5   3        175.74        182.86         4.98 o                         
  -3   5   3          0.63         -0.13         0.89 o                         
  -2   5   3         55.22         51.34         1.47 o                         
  -1   5   3         51.24         66.76         2.14 o                         
   0   5   3         34.32         30.91         1.25 o                         
   1   5   3         50.74         65.51         1.65 o                         
   2   5   3        902.00        958.09         7.99 o                         
   3   5   3         14.31          5.90         0.67 o                         
   4   5   3         26.75         20.50         1.45 o                         
   5   5   3         27.69         37.12         1.79 o                         
   6   5   3         32.06         37.75         1.73 o                         
   7   5   3         10.57         10.02         1.46 o                         
   8   5   3        164.27        168.72         4.22 o                         
   9   5   3         36.36         47.36         2.92 o                         
  10   5   3          5.41          7.45         2.94 o                         
  -7   6   3          6.27          3.90         3.77 o                         
  -6   6   3         22.09         22.49         2.62 o                         
  -5   6   3         13.91         12.93         1.95 o                         
  -4   6   3         49.62         56.66         2.82 o                         
  -3   6   3         41.41         33.64         2.18 o                         
  -2   6   3        173.66        191.13         3.94 o                         
  -1   6   3        346.83        328.58         4.28 o                         
   0   6   3          1.07          3.10         0.86 o                         
   1   6   3         33.33         46.14         1.54 o                         
   2   6   3        166.62        172.93         3.09 o                         
   3   6   3          7.08          6.57         0.98 o                         
   4   6   3         95.07         87.40         2.46 o                         
   5   6   3          4.81          0.86         0.88 o                         
   6   6   3        168.03        148.99         4.08 o                         
   7   6   3         74.09         74.76         3.02 o                         
   8   6   3          0.27          1.31         1.27 o                         
   9   6   3          0.03          0.42         1.52 o                         
  10   6   3          8.58          8.67         2.70 o                         
  -6   7   3         34.86         42.47         3.82 o                         
  -5   7   3          2.73          2.57         1.66 o                         
  -4   7   3        184.84        183.31         5.47 o                         
  -3   7   3          1.07          1.05         1.17 o                         
  -2   7   3        202.45        209.78         4.59 o                         
  -1   7   3        482.30        465.49         6.17 o                         
   0   7   3         55.50         58.54         2.12 o                         
   1   7   3        438.99        399.72         5.62 o                         
   2   7   3        562.13        544.23         6.96 o                         
   3   7   3         36.89         40.73         3.11 o                         
   4   7   3        178.50        180.78         3.58 o                         
   5   7   3        133.86        125.17         3.29 o                         
   6   7   3         12.91         13.59         1.70 o                         
   7   7   3          0.08          1.17         1.18 o                         
   8   7   3         97.65         90.95         3.95 o                         
   9   7   3          4.79          2.04         1.74 o                         
  10   7   3         17.04          6.43         4.15 o                         
  -5   8   3          6.43          3.55         2.53 o                         
  -4   8   3         70.80         59.94         4.31 o                         
  -3   8   3        143.13        131.46         5.07 o                         
  -2   8   3          4.53          3.62         1.45 o                         
  -1   8   3          6.77          3.68         1.50 o                         
   0   8   3          0.16         -0.32         0.81 o                         
   1   8   3        538.41        510.29         6.21 o                         
   2   8   3         29.36         37.67         1.89 o                         
   3   8   3         77.35         75.58         2.45 o                         
   4   8   3          6.47          6.26         1.22 o                         
   5   8   3         69.71         71.50         2.72 o                         
   6   8   3        149.64        150.19         4.50 o                         
   7   8   3         22.92         29.10         2.36 o                         
   8   8   3          6.98          5.30         2.36 o                         
   9   8   3         11.30         11.08         2.78 o                         
  -4   9   3          1.23          0.62         4.01 o                         
  -3   9   3         26.24         25.52         4.12 o                         
  -2   9   3         25.94         20.73         3.07 o                         
  -1   9   3         12.05          5.51         1.62 o                         
   0   9   3          7.80          8.40         1.78 o                         
   1   9   3         43.53         51.52         2.29 o                         
   2   9   3          2.91          3.58         1.15 o                         
   3   9   3        277.97        256.95         5.45 o                         
   4   9   3         68.14         71.44         2.85 o                         
   5   9   3          5.65          5.53         1.76 o                         
   6   9   3          0.76          3.22         2.35 o                         
   7   9   3         61.69         67.86         4.36 o                         
   8   9   3          4.64          6.19         2.83 o                         
   9   9   3          5.94          3.68         3.06 o                         
  -3  10   3         20.17         11.71         5.55 o                         
  -2  10   3         42.92         42.88         4.12 o                         
  -1  10   3         11.38          5.19         2.25 o                         
   0  10   3          0.02         -1.54         1.54 o                         
   1  10   3         32.28         39.94         3.34 o                         
   2  10   3         12.59         10.28         1.69 o                         
   3  10   3        448.72        445.58         8.13 o                         
   4  10   3         65.51         70.51         4.17 o                         
   5  10   3          4.01          1.60         1.70 o                         
   6  10   3          7.91         10.36         2.67 o                         
   7  10   3         27.10         38.76         3.79 o                         
   8  10   3          0.18          0.48         2.69 o                         
  -2  11   3          2.06          1.54         4.62 o                         
  -1  11   3          0.09         -1.50         4.78 o                         
   0  11   3          0.08          0.94         2.06 o                         
   1  11   3         41.65         43.31         5.71 o                         
   2  11   3          5.53          6.83         2.31 o                         
   3  11   3          8.70          5.84         1.76 o                         
   4  11   3         34.65         31.82         2.78 o                         
   5  11   3         36.11         32.66         3.29 o                         
   6  11   3         24.64         25.37         3.48 o                         
   7  11   3          0.01          1.07         4.62 o                         
   1  12   3         13.19          9.68         3.75 o                         
   2  12   3         13.93         14.99         3.54 o                         
   3  12   3          4.93          5.40         2.42 o                         
   4  12   3          7.42          5.84         2.30 o                         
   5  12   3          0.02          0.36         2.36 o                         
  -4 -11   4         15.07         10.64         3.16 o                         
  -3 -11   4         16.34         17.85         3.21 o                         
  -2 -11   4         16.59         25.37         3.09 o                         
  -1 -11   4          8.66          8.17         2.68 o                         
  -6 -10   4          0.16          3.50         2.30 o                         
  -5 -10   4          7.52          6.61         1.87 o                         
  -4 -10   4         20.32         28.43         2.77 o                         
  -3 -10   4         23.58         32.20         3.24 o                         
  -2 -10   4          7.05          8.42         1.92 o                         
  -1 -10   4         13.69         14.55         2.71 o                         
   0 -10   4         44.18         53.97         4.07 o                         
   1 -10   4          2.09          2.24         2.18 o                         
   2 -10   4          3.11          6.34         4.39 o                         
  -8  -9   4          0.26         -0.92         3.23 o                         
  -7  -9   4          0.15         -0.22         2.22 o                         
  -6  -9   4          4.67          7.22         2.08 o                         
  -5  -9   4          0.00         -0.85         1.28 o                         
  -4  -9   4         39.40         37.37         2.50 o                         
  -3  -9   4         32.93         28.85         2.35 o                         
  -2  -9   4         60.70         70.35         3.31 o                         
  -1  -9   4          2.06          2.77         1.27 o                         
   0  -9   4          4.27          7.12         1.74 o                         
   1  -9   4          4.59          2.70         1.59 o                         
   2  -9   4         73.84         98.17         5.81 o                         
   3  -9   4          0.01          1.79         2.48 o                         
   4  -9   4          2.26          7.03         2.89 o                         
  -8  -8   4         13.79         16.90         3.43 o                         
  -7  -8   4          4.05          4.70         2.85 o                         
  -6  -8   4          6.23          6.99         1.91 o                         
  -5  -8   4          1.97          0.70         1.19 o                         
  -4  -8   4        143.86        150.40         4.11 o                         
  -3  -8   4        114.74        109.41         3.48 o                         
  -2  -8   4        125.62        134.53         3.44 o                         
  -1  -8   4          4.03          3.20         1.27 o                         
   0  -8   4         23.26         23.83         2.05 o                         
   1  -8   4         53.89         56.35         2.95 o                         
   2  -8   4         59.68         70.37         3.57 o                         
   3  -8   4          0.14         -1.38         1.70 o                         
   4  -8   4          0.05          1.04         2.53 o                         
   5  -8   4          0.05          0.83         3.03 o                         
  -9  -7   4         68.36         63.20         5.34 o                         
  -8  -7   4          2.00          2.86         2.56 o                         
  -7  -7   4        138.89        135.73         4.92 o                         
  -6  -7   4          6.15         -0.18         1.47 o                         
  -5  -7   4         11.09         11.48         1.60 o                         
  -4  -7   4         42.48         39.18         2.23 o                         
  -3  -7   4         58.50         59.85         2.35 o                         
  -2  -7   4         48.97         41.15         2.44 o                         
  -1  -7   4         63.42         65.50         2.34 o                         
   0  -7   4          4.16          3.25         1.34 o                         
   1  -7   4         27.63         23.83         1.96 o                         
   2  -7   4        203.21        186.78         4.77 o                         
   3  -7   4          0.18         -0.01         1.50 o                         
   4  -7   4         15.24         15.52         2.13 o                         
   5  -7   4          0.03         -0.09         1.89 o                         
   6  -7   4         10.12         10.32         2.99 o                         
  -9  -6   4          6.60          6.83         2.93 o                         
  -8  -6   4          0.00          0.90         1.73 o                         
  -7  -6   4         26.36         29.07         2.64 o                         
  -6  -6   4         11.94         15.70         2.07 o                         
  -5  -6   4          0.01          1.07         1.25 o                         
  -4  -6   4         86.08         91.19         2.97 o                         
  -3  -6   4         20.49         17.36         1.44 o                         
  -2  -6   4        321.68        298.54         4.57 o                         
  -1  -6   4         27.98         25.03         1.60 o                         
   0  -6   4         95.88         94.75         2.30 o                         
   1  -6   4          2.72          1.46         0.94 o                         
   2  -6   4         68.51         55.20         2.35 o                         
   3  -6   4         93.36         84.88         3.71 o                         
   4  -6   4         25.42         26.25         2.35 o                         
   5  -6   4          5.03          1.04         1.60 o                         
   6  -6   4          4.22          1.01         2.22 o                         
   7  -6   4          7.61         15.68         4.29 o                         
  -9  -5   4         27.38         30.33         4.20 o                         
  -8  -5   4         77.78         83.50         3.84 o                         
  -7  -5   4         87.66         87.98         3.61 o                         
  -6  -5   4         65.87         75.47         3.70 o                         
  -5  -5   4        526.13        520.71         7.83 o                         
  -4  -5   4        622.46        588.15         8.28 o                         
  -3  -5   4        212.21        212.85         3.60 o                         
  -2  -5   4         37.65         36.05         1.48 o                         
  -1  -5   4          5.02          6.27         1.38 o                         
   0  -5   4        190.63        164.25         2.89 o                         
   1  -5   4        179.40        163.30         2.69 o                         
   2  -5   4        277.95        291.17         4.44 o                         
   3  -5   4         52.38         45.89         2.13 o                         
   4  -5   4        383.07        364.93         6.64 o                         
   5  -5   4         46.24         46.44         2.92 o                         
   6  -5   4         50.43         58.83         3.40 o                         
   7  -5   4          0.03         -0.86         1.96 o                         
 -10  -4   4          4.47          3.41         3.36 o                         
  -9  -4   4         14.25         16.02         3.41 o                         
  -8  -4   4         24.67         22.67         3.65 o                         
  -7  -4   4         37.94         34.86         2.48 o                         
  -6  -4   4        147.31        132.22         4.06 o                         
  -5  -4   4         12.68         10.12         1.25 o                         
  -4  -4   4         18.68         15.11         1.29 o                         
  -3  -4   4         13.78         13.38         1.37 o                         
  -2  -4   4       2764.18       2696.97        20.98 o                         
  -1  -4   4        138.15        133.95         2.51 o                         
   0  -4   4         13.41         10.39         1.01 o                         
   1  -4   4        246.78        231.71         2.98 o                         
   2  -4   4         73.65         78.12         1.95 o                         
   3  -4   4          3.08          1.75         0.95 o                         
   4  -4   4        138.29        137.29         3.74 o                         
   5  -4   4         41.23         39.72         2.37 o                         
   6  -4   4         47.38         43.63         3.00 o                         
   7  -4   4          4.68          3.90         1.74 o                         
   8  -4   4          6.75         13.76         4.05 o                         
 -10  -3   4          0.93          5.09         4.25 o                         
  -9  -3   4         13.24         13.80         2.78 o                         
  -8  -3   4         15.46         13.78         1.83 o                         
  -7  -3   4         87.05         78.26         2.79 o                         
  -6  -3   4        331.40        334.61         5.60 o                         
  -5  -3   4        258.26        275.16         4.27 o                         
  -4  -3   4        341.59        305.61         4.14 o                         
  -3  -3   4        117.16        103.53         2.35 o                         
  -2  -3   4        713.99        693.18         7.24 o                         
  -1  -3   4          6.37          3.53         0.71 o                         
   0  -3   4        398.97        438.27         4.77 o                         
   1  -3   4        116.08        101.14         1.79 o                         
   2  -3   4        321.55        288.45         3.17 o                         
   3  -3   4        203.83        203.21         3.23 o                         
   4  -3   4        312.78        301.89         4.72 o                         
   5  -3   4         18.73         20.23         1.89 o                         
   6  -3   4         98.01         84.00         5.01 o                         
   7  -3   4        103.36        109.84         4.24 o                         
   8  -3   4          9.13         11.10         2.43 o                         
   9  -3   4         42.07         39.13         8.63 o                         
 -10  -2   4          0.56         -1.97         2.22 o                         
  -9  -2   4          1.37         -1.63         1.63 o                         
  -8  -2   4         73.89         74.09         3.13 o                         
  -7  -2   4        614.04        591.44         8.24 o                         
  -6  -2   4        213.98        231.75         4.53 o                         
  -5  -2   4        128.18        124.41         2.58 o                         
  -4  -2   4        114.07        138.73         2.46 o                         
  -3  -2   4          0.43          0.47         0.62 o                         
  -2  -2   4         99.43         99.10         2.11 o                         
  -1  -2   4         20.03         23.15         1.18 o                         
   0  -2   4      12007.58      11789.40        88.70 o                         
   1  -2   4         36.40         27.11         1.11 o                         
   2  -2   4       1100.86       1151.74         8.59 o                         
   3  -2   4        204.61        197.70         3.11 o                         
   4  -2   4        155.05        134.76         2.60 o                         
   5  -2   4         18.09         20.89         1.72 o                         
   6  -2   4         30.03         30.39         2.37 o                         
   7  -2   4         65.36         60.72         3.16 o                         
   8  -2   4         10.31          9.72         1.94 o                         
   9  -2   4         24.33         34.51         8.01 o                         
 -10  -1   4          9.92          8.95         3.25 o                         
  -9  -1   4         20.11         20.94         2.92 o                         
  -8  -1   4          0.10          1.61         1.53 o                         
  -7  -1   4        301.48        294.59         5.51 o                         
  -6  -1   4        155.83        132.89         3.61 o                         
  -5  -1   4        603.40        593.82         6.84 o                         
  -4  -1   4         55.56         56.13         1.39 o                         
  -3  -1   4        369.90        354.63         3.63 o                         
  -2  -1   4         94.54         82.03         1.60 o                         
  -1  -1   4       1813.30       1914.03        14.77 o                         
   0  -1   4          7.89         11.18         0.71 o                         
   1  -1   4          8.84         21.54         0.98 o                         
   2  -1   4        468.11        467.37         5.36 o                         
   3  -1   4         19.81         16.67         0.88 o                         
   4  -1   4        141.32        132.67         2.25 o                         
   5  -1   4          0.23          1.19         0.67 o                         
   6  -1   4          0.34          0.07         0.93 o                         
   7  -1   4          0.02          0.44         1.29 o                         
   8  -1   4         75.83         88.02         5.61 o                         
   9  -1   4          9.22          6.81         3.37 o                         
  -9   0   4         15.29         10.96         2.44 o                         
  -8   0   4         11.06         18.17         2.20 o                         
  -7   0   4          0.10          0.19         1.18 o                         
  -6   0   4        118.23        126.65         3.41 o                         
  -5   0   4          2.53          2.09         1.02 o                         
  -4   0   4        157.19        154.42         2.44 o                         
  -3   0   4        879.55        847.45         7.16 o                         
  -2   0   4        430.22        469.50         3.85 o                         
  -1   0   4       2151.21       2228.13        14.73 o                         
   0   0   4        172.62        154.83         1.86 o                         
   1   0   4       1994.99       1925.13        16.12 o                         
   2   0   4        280.83        265.10         3.40 o                         
   3   0   4         96.78         82.80         1.59 o                         
   4   0   4         56.59         62.60         1.27 o                         
   5   0   4          0.03          0.06         0.56 o                         
   6   0   4        270.08        271.95         5.08 o                         
   7   0   4         23.04         23.29         3.42 o                         
   8   0   4          9.01         13.88         3.34 o                         
   9   0   4          8.08          6.69         4.63 o                         
  10   0   4         10.27         14.74         3.85 o                         
  -9   1   4          2.62          2.95         2.04 o                         
  -8   1   4          8.91          4.53         1.70 o                         
  -7   1   4        723.89        696.25        10.97 o                         
  -6   1   4       1581.35       1504.30        13.89 o                         
  -5   1   4          8.50          9.85         1.16 o                         
  -4   1   4        466.56        433.78         4.79 o                         
  -3   1   4       1176.04       1200.47         9.30 o                         
  -2   1   4        230.57        185.37         2.32 o                         
  -1   1   4       2182.32       2299.13        14.50 o                         
   0   1   4        716.89        663.62         5.43 o                         
   1   1   4       1028.82       1182.42         9.81 o                         
   2   1   4        818.27        745.21         5.90 o                         
   3   1   4         57.85         65.53         1.48 o                         
   4   1   4        593.34        631.34         6.11 o                         
   5   1   4        189.53        181.73         2.69 o                         
   6   1   4          2.69          2.42         1.01 o                         
   7   1   4         53.65         58.88         2.63 o                         
   8   1   4         60.81         74.43         5.34 o                         
   9   1   4         47.48         39.54         3.55 o                         
  10   1   4          2.83          7.11         3.40 o                         
  -9   2   4          0.00         -0.46         2.38 o                         
  -8   2   4         48.75         57.22         3.40 o                         
  -7   2   4          1.52          3.75         1.51 o                         
  -6   2   4        137.83        150.49         3.84 o                         
  -5   2   4         37.89         40.26         1.73 o                         
  -4   2   4        928.83        897.47         7.71 o                         
  -3   2   4        810.29        808.17         6.42 o                         
  -2   2   4         14.20         16.36         0.80 o                         
  -1   2   4        900.11        872.01         6.71 o                         
   0   2   4       2486.34       2737.89        20.66 o                         
   1   2   4        705.09        705.65         7.10 o                         
   2   2   4       3279.62       3286.11        21.75 o                         
   3   2   4         34.27         37.01         1.24 o                         
   4   2   4        219.47        213.33         2.85 o                         
   5   2   4          0.84          3.96         0.77 o                         
   6   2   4         16.22         20.57         1.20 o                         
   7   2   4         66.93         56.96         2.26 o                         
   8   2   4         10.19         10.15         1.70 o                         
   9   2   4         30.09         26.66         2.70 o                         
  10   2   4          0.36          0.24         2.78 o                         
  -9   3   4          4.16          5.82         2.78 o                         
  -8   3   4          9.70         14.89         2.51 o                         
  -7   3   4         58.01         58.59         3.99 o                         
  -6   3   4         58.20         64.01         3.57 o                         
  -5   3   4          1.84          0.77         1.08 o                         
  -4   3   4        150.67        140.06         3.32 o                         
  -3   3   4         27.09         28.59         1.09 o                         
  -2   3   4       1329.96       1327.11        10.56 o                         
  -1   3   4        693.10        759.61         6.54 o                         
   0   3   4       2295.72       2513.36        17.12 o                         
   1   3   4        183.88        178.29         2.42 o                         
   2   3   4        663.46        706.54         5.60 o                         
   3   3   4        684.75        633.74         5.09 o                         
   4   3   4        148.23        151.54         2.22 o                         
   5   3   4          7.80          7.09         0.86 o                         
   6   3   4          2.32          6.35         0.90 o                         
   7   3   4         23.05         23.55         1.61 o                         
   8   3   4          0.82         -0.10         1.17 o                         
   9   3   4          1.88          1.05         1.38 o                         
  10   3   4          5.10          3.13         2.62 o                         
  -8   4   4         10.17          4.97         3.62 o                         
  -7   4   4         32.49         40.65         3.47 o                         
  -6   4   4        120.91        109.52         4.35 o                         
  -5   4   4         94.02         97.29         3.34 o                         
  -4   4   4        103.77         93.64         3.40 o                         
  -3   4   4          0.43         -0.77         0.77 o                         
  -2   4   4        217.19        187.28         2.54 o                         
  -1   4   4          0.18          2.86         0.63 o                         
   0   4   4         41.46         39.65         1.66 o                         
   1   4   4        605.71        631.68         5.41 o                         
   2   4   4        652.60        540.76         4.82 o                         
   3   4   4          0.27          0.55         0.51 o                         
   4   4   4       2171.19       2180.68        15.41 o                         
   5   4   4        278.73        290.64         3.58 o                         
   6   4   4          5.65          7.97         0.95 o                         
   7   4   4          4.16          2.46         1.06 o                         
   8   4   4          0.01          1.87         1.27 o                         
   9   4   4          6.01          3.21         1.77 o                         
  10   4   4          1.40          3.70         2.66 o                         
  -8   5   4          0.11          0.17         3.25 o                         
  -7   5   4         11.50          6.57         2.33 o                         
  -6   5   4         10.13         13.33         2.28 o                         
  -5   5   4         19.42         19.30         2.06 o                         
  -4   5   4         79.83         70.04         2.82 o                         
  -3   5   4         16.49         14.76         1.30 o                         
  -2   5   4        118.51        114.32         2.30 o                         
  -1   5   4        629.82        593.25         5.57 o                         
   0   5   4        168.41        165.99         2.50 o                         
   1   5   4          5.36          6.96         0.68 o                         
   2   5   4        169.83        127.53         1.99 o                         
   3   5   4         26.21         29.69         1.11 o                         
   4   5   4       2080.53       1963.05        14.45 o                         
   5   5   4          0.01          0.59         0.79 o                         
   6   5   4          0.72         -0.83         0.83 o                         
   7   5   4         17.57         18.48         1.73 o                         
   8   5   4        128.53        137.80         3.80 o                         
   9   5   4          0.37          0.81         1.84 o                         
  10   5   4          2.50          1.44         2.44 o                         
  -7   6   4          3.19          1.85         3.70 o                         
  -6   6   4         12.74         18.67         2.80 o                         
  -5   6   4          1.47          0.13         1.41 o                         
  -4   6   4         10.94          5.61         1.51 o                         
  -3   6   4          1.99          1.74         1.39 o                         
  -2   6   4        169.41        154.87         4.03 o                         
  -1   6   4         16.67         18.01         1.25 o                         
   0   6   4         28.66         30.62         1.23 o                         
   1   6   4         71.23         60.22         1.50 o                         
   2   6   4         21.93         19.29         1.19 o                         
   3   6   4        387.54        397.69         5.05 o                         
   4   6   4          2.21          6.43         0.96 o                         
   5   6   4          4.71          6.02         1.16 o                         
   6   6   4        551.93        555.41         8.21 o                         
   7   6   4          0.47          0.80         1.23 o                         
   8   6   4         35.61         43.57         2.62 o                         
   9   6   4          0.28         -0.25         1.45 o                         
  10   6   4          3.12          5.09         2.41 o                         
  -6   7   4          3.88          6.78         2.85 o                         
  -5   7   4         70.02         71.61         3.72 o                         
  -4   7   4         51.14         59.64         3.00 o                         
  -3   7   4          5.85          7.33         1.68 o                         
  -2   7   4        229.15        226.62         4.77 o                         
  -1   7   4         24.36         25.93         1.66 o                         
   0   7   4         61.96         61.00         2.24 o                         
   1   7   4         42.69         42.84         1.78 o                         
   2   7   4         14.54         17.80         1.38 o                         
   3   7   4        217.42        220.47         3.86 o                         
   4   7   4        170.26        155.83         3.30 o                         
   5   7   4         92.66         81.97         2.69 o                         
   6   7   4        243.03        229.27         8.19 o                         
   7   7   4        157.33        144.14         4.19 o                         
   8   7   4         28.54         21.64         2.44 o                         
   9   7   4          0.41          0.90         1.68 o                         
  10   7   4         23.59         33.63         6.16 o                         
  -5   8   4          0.06         -1.32         2.72 o                         
  -4   8   4         50.93         58.29         4.15 o                         
  -3   8   4         30.87         36.81         3.79 o                         
  -2   8   4         59.07         67.36         3.83 o                         
  -1   8   4          1.60          4.09         1.64 o                         
   0   8   4        311.08        285.13         4.77 o                         
   1   8   4         71.94         66.02         2.37 o                         
   2   8   4         10.94          9.32         1.31 o                         
   3   8   4         81.41         74.65         2.83 o                         
   4   8   4        108.67        100.56         3.40 o                         
   5   8   4          0.31         -0.90         1.80 o                         
   6   8   4         14.26         14.02         1.93 o                         
   7   8   4          5.99          5.02         1.97 o                         
   8   8   4         17.60         15.76         3.07 o                         
   9   8   4          0.34         -1.84         2.83 o                         
  -4   9   4         22.07         16.02         5.55 o                         
  -3   9   4         13.58         12.43         3.85 o                         
  -2   9   4          1.91          4.93         2.62 o                         
  -1   9   4         29.54         35.69         3.33 o                         
   0   9   4        435.99        426.67        17.72 o                         
   1   9   4          1.75          1.78         1.17 o                         
   2   9   4         47.90         45.63         3.04 o                         
   3   9   4        112.29        117.72         3.87 o                         
   4   9   4          4.37          1.31         1.42 o                         
   5   9   4         68.66         64.11         3.48 o                         
   6   9   4          2.01          2.81         3.33 o                         
   7   9   4         20.80         26.37         3.56 o                         
   8   9   4          2.33          3.76         2.82 o                         
   9   9   4          5.60          6.23         3.17 o                         
  -3  10   4         23.88         36.97         7.39 o                         
  -2  10   4          8.24         11.59         3.08 o                         
  -1  10   4         18.90         12.79         2.78 o                         
   0  10   4          2.72          9.77         2.28 o                         
   1  10   4         19.85         16.39         2.49 o                         
   2  10   4        250.11        260.77         5.49 o                         
   3  10   4         21.01         21.55         2.94 o                         
   4  10   4          2.15          0.07         1.48 o                         
   5  10   4          3.43          0.39         1.70 o                         
   6  10   4         77.99         81.28         4.64 o                         
   7  10   4          0.36          2.44         2.32 o                         
   8  10   4         20.24         22.77         3.56 o                         
  -2  11   4          2.37         -0.92         4.31 o                         
  -1  11   4          0.95          6.14         2.45 o                         
   0  11   4         14.73         18.53         3.49 o                         
   1  11   4         18.11         10.83         2.83 o                         
   2  11   4         67.62         73.34         3.79 o                         
   3  11   4         28.36         21.13         2.80 o                         
   4  11   4          0.05          1.33         1.48 o                         
   5  11   4          0.66          0.56         1.68 o                         
   6  11   4          5.38          8.41         2.61 o                         
   7  11   4          5.06          5.26         2.50 o                         
   1  12   4          1.89          1.59         2.74 o                         
   2  12   4         17.29         19.08         3.67 o                         
   3  12   4          2.01          3.12         2.06 o                         
   4  12   4         20.91         24.29         2.77 o                         
   5  12   4          0.43         -1.87         1.87 o                         
  -3 -11   5          5.94          2.11         2.81 o                         
  -2 -11   5          2.77          0.25         2.25 o                         
  -6 -10   5          1.50          2.56         2.74 o                         
  -5 -10   5          0.81          3.01         2.10 o                         
  -4 -10   5          2.42          6.55         2.24 o                         
  -3 -10   5          6.83         13.97         3.34 o                         
  -2 -10   5          1.81          4.60         1.90 o                         
  -1 -10   5         84.95         97.85         4.99 o                         
   0 -10   5          0.06         -0.34         1.95 o                         
   1 -10   5          9.88          1.61         2.28 o                         
  -7  -9   5          0.01          1.67         2.54 o                         
  -6  -9   5          0.47          3.35         2.39 o                         
  -5  -9   5          0.02          1.36         1.65 o                         
  -4  -9   5          0.02          3.13         1.61 o                         
  -3  -9   5          0.01          0.12         1.44 o                         
  -2  -9   5         45.45         54.17         3.15 o                         
  -1  -9   5         13.27         14.53         1.88 o                         
   0  -9   5          0.48         -0.20         1.64 o                         
   1  -9   5        120.33        130.87         5.02 o                         
   2  -9   5         30.38         41.70         6.07 o                         
   3  -9   5          2.04          3.42         2.54 o                         
  -8  -8   5          7.14         11.26         3.95 o                         
  -7  -8   5          0.11          2.98         2.09 o                         
  -6  -8   5          1.49         -1.43         1.67 o                         
  -5  -8   5         81.41         87.09         3.75 o                         
  -4  -8   5         19.98         19.12         2.22 o                         
  -3  -8   5         14.01         11.38         2.18 o                         
  -2  -8   5          0.21         -0.08         1.16 o                         
  -1  -8   5          1.94          1.97         1.28 o                         
   0  -8   5          3.31          4.63         1.49 o                         
   1  -8   5         44.97         63.20         3.26 o                         
   2  -8   5          0.22          0.12         1.41 o                         
   3  -8   5         33.00         48.78         4.44 o                         
   4  -8   5         16.67         18.29         3.25 o                         
  -9  -7   5         11.47          9.57         3.63 o                         
  -8  -7   5         80.06         89.05         5.17 o                         
  -7  -7   5          2.69          4.15         1.86 o                         
  -6  -7   5          0.39          1.68         1.65 o                         
  -5  -7   5          3.68          5.71         1.57 o                         
  -4  -7   5          9.47          9.53         1.74 o                         
  -3  -7   5        173.48        184.37         4.80 o                         
  -2  -7   5         30.40         30.19         2.10 o                         
  -1  -7   5        198.68        184.77         4.25 o                         
   0  -7   5         33.88         36.37         2.22 o                         
   1  -7   5         15.07         14.81         1.69 o                         
   2  -7   5          5.13          3.40         1.36 o                         
   3  -7   5          0.51          0.17         1.53 o                         
   4  -7   5          2.67          2.45         1.63 o                         
   5  -7   5          0.69          0.80         1.96 o                         
   6  -7   5         36.27         32.59         5.25 o                         
  -9  -6   5          1.35         -1.26         2.52 o                         
  -8  -6   5         37.05         31.02         3.47 o                         
  -7  -6   5          0.17          0.10         1.57 o                         
  -6  -6   5          2.45          2.10         1.49 o                         
  -5  -6   5         69.31         66.24         3.03 o                         
  -4  -6   5         47.06         42.08         2.56 o                         
  -3  -6   5         97.92         92.34         3.25 o                         
  -2  -6   5          6.43          5.12         1.20 o                         
  -1  -6   5          4.62          5.38         1.37 o                         
   0  -6   5          9.00          6.29         1.15 o                         
   1  -6   5        457.09        425.01         5.62 o                         
   2  -6   5         39.35         36.44         2.08 o                         
   3  -6   5          3.12          8.03         1.38 o                         
   4  -6   5          3.65          3.79         1.44 o                         
   5  -6   5         22.23         17.51         2.16 o                         
   6  -6   5          0.00          1.12         2.07 o                         
  -9  -5   5         54.67         63.39         6.41 o                         
  -8  -5   5          3.19          3.63         1.85 o                         
  -7  -5   5          8.61         12.09         2.14 o                         
  -6  -5   5        303.41        301.90         6.61 o                         
  -5  -5   5         24.32         25.85         2.15 o                         
  -4  -5   5          0.12          0.97         1.16 o                         
  -3  -5   5        423.11        377.67         6.27 o                         
  -2  -5   5         57.40         63.15         2.04 o                         
  -1  -5   5        233.73        208.15         3.55 o                         
   0  -5   5         40.07         39.59         1.66 o                         
   1  -5   5        553.13        547.85         6.52 o                         
   2  -5   5         22.53         19.43         1.48 o                         
   3  -5   5        113.99        108.34         3.07 o                         
   4  -5   5         30.50         33.07         2.37 o                         
   5  -5   5         33.76         32.05         4.20 o                         
   6  -5   5          1.17          2.11         1.69 o                         
   7  -5   5         14.70         20.95         3.42 o                         
  -9  -4   5         14.46          7.17         2.78 o                         
  -8  -4   5         12.77          6.96         2.42 o                         
  -7  -4   5          4.54          1.19         1.37 o                         
  -6  -4   5          1.98          2.36         1.20 o                         
  -5  -4   5         33.52         34.01         1.93 o                         
  -4  -4   5         81.99         80.16         2.38 o                         
  -3  -4   5         63.07         50.92         1.72 o                         
  -2  -4   5        243.88        235.40         3.54 o                         
  -1  -4   5        145.49        108.65         2.60 o                         
   0  -4   5        163.40        156.29         2.88 o                         
   1  -4   5         41.35         51.24         1.82 o                         
   2  -4   5        112.50        112.36         2.58 o                         
   3  -4   5        753.06        714.04         9.01 o                         
   4  -4   5          0.20          1.05         1.06 o                         
   5  -4   5         51.72         47.57         2.56 o                         
   6  -4   5        156.38        157.16         4.93 o                         
   7  -4   5          0.89          1.43         1.65 o                         
   8  -4   5         18.97         24.91         8.16 o                         
 -10  -3   5          4.27          5.84         3.00 o                         
  -9  -3   5         23.52         24.16         3.16 o                         
  -8  -3   5          3.98          2.99         1.87 o                         
  -7  -3   5         33.01         45.36         2.46 o                         
  -6  -3   5        180.59        158.36         3.85 o                         
  -5  -3   5         94.34         93.66         2.51 o                         
  -4  -3   5         34.36         28.41         1.38 o                         
  -3  -3   5          1.13          0.46         0.87 o                         
  -2  -3   5          2.35          1.26         0.67 o                         
  -1  -3   5       2401.36       2277.16        17.87 o                         
   0  -3   5          0.71         -0.59         0.70 o                         
   1  -3   5         94.52        101.09         1.88 o                         
   2  -3   5         40.55         37.74         1.35 o                         
   3  -3   5        463.97        450.60         5.45 o                         
   4  -3   5          5.40          2.69         1.08 o                         
   5  -3   5         10.75         10.82         1.53 o                         
   6  -3   5         13.91         15.35         2.08 o                         
   7  -3   5          5.13          5.46         1.75 o                         
   8  -3   5          5.88          9.24         2.80 o                         
 -10  -2   5          3.25         -1.59         3.04 o                         
  -9  -2   5          2.29         -1.76         1.76 o                         
  -8  -2   5          8.93         11.76         1.85 o                         
  -7  -2   5         59.51         76.21         3.02 o                         
  -6  -2   5         26.90         30.91         2.81 o                         
  -5  -2   5         19.40         20.74         1.59 o                         
  -4  -2   5        120.39        106.71         2.18 o                         
  -3  -2   5       2978.43       3107.06        22.56 o                         
  -2  -2   5        578.26        580.33         5.90 o                         
  -1  -2   5          2.21         11.86         0.93 o                         
   0  -2   5        178.41        191.78         2.98 o                         
   1  -2   5       1519.76       1539.88        12.10 o                         
   2  -2   5        257.21        236.44         3.10 o                         
   3  -2   5          5.57          1.86         0.60 o                         
   4  -2   5        245.08        233.40         3.90 o                         
   5  -2   5        108.56        100.79         3.08 o                         
   6  -2   5         15.49         16.08         1.86 o                         
   7  -2   5        121.83        115.46         4.44 o                         
   8  -2   5         29.39         34.37         2.81 o                         
   9  -2   5         29.12         40.98         8.32 o                         
  -9  -1   5          5.87          3.52         2.21 o                         
  -8  -1   5        140.43        126.37         4.23 o                         
  -7  -1   5         77.66         89.94         3.15 o                         
  -6  -1   5         34.92         29.95         2.05 o                         
  -5  -1   5         29.82         30.28         1.66 o                         
  -4  -1   5        406.89        393.42         4.14 o                         
  -3  -1   5          0.01          0.92         0.58 o                         
  -2  -1   5       1469.74       1549.83        11.80 o                         
  -1  -1   5        473.54        489.36         4.87 o                         
   0  -1   5         74.03         62.88         1.26 o                         
   1  -1   5        386.62        404.34         3.78 o                         
   2  -1   5         78.39         93.91         1.84 o                         
   3  -1   5        596.25        544.34         5.17 o                         
   4  -1   5         16.57         25.20         1.20 o                         
   5  -1   5        150.31        136.36         2.91 o                         
   6  -1   5          3.32          3.56         1.14 o                         
   7  -1   5        183.97        178.59         4.67 o                         
   8  -1   5        106.98        101.05         4.67 o                         
   9  -1   5         16.29         20.03         6.78 o                         
  -9   0   5          0.35          0.96         1.93 o                         
  -8   0   5        247.53        268.57         6.15 o                         
  -7   0   5         16.64         14.95         1.68 o                         
  -6   0   5        572.87        526.64         6.73 o                         
  -5   0   5          1.73          0.71         0.77 o                         
  -4   0   5        110.65        112.19         2.04 o                         
  -3   0   5        763.61        864.52         6.60 o                         
  -2   0   5        237.98        246.49         2.71 o                         
  -1   0   5       2559.15       2532.86        17.74 o                         
   0   0   5          2.87          0.41         0.47 o                         
   1   0   5         51.77         50.78         1.07 o                         
   2   0   5        528.90        564.10         5.44 o                         
   3   0   5        639.96        636.48         5.86 o                         
   4   0   5         33.25         52.40         1.28 o                         
   5   0   5        177.97        170.29         2.68 o                         
   6   0   5          6.96          8.47         1.26 o                         
   7   0   5          0.60          0.49         1.52 o                         
   8   0   5         52.29         58.73         3.69 o                         
   9   0   5         28.38         27.56         3.86 o                         
  10   0   5         13.47         16.67         4.29 o                         
  -9   1   5          0.90         -1.75         2.31 o                         
  -8   1   5          9.71         11.15         1.99 o                         
  -7   1   5          5.36          6.79         1.47 o                         
  -6   1   5        592.74        598.42         7.33 o                         
  -5   1   5        272.80        303.09         4.52 o                         
  -4   1   5        778.65        736.21         7.34 o                         
  -3   1   5       1731.49       1798.04        12.11 o                         
  -2   1   5       4027.81       4272.99        27.52 o                         
   0   1   5          1.21         -0.39         0.39 o                         
   1   1   5       2680.87       2579.05        24.04 o                         
   2   1   5       6561.85       6970.94        55.14 o                         
   3   1   5        245.65        283.25         3.02 o                         
   4   1   5        462.96        458.05         5.17 o                         
   5   1   5        120.37        110.36         2.20 o                         
   6   1   5          5.90          4.12         1.11 o                         
   7   1   5         65.46         60.29         3.31 o                         
   8   1   5        222.12        206.58         7.33 o                         
   9   1   5          6.93          7.24         2.30 o                         
  10   1   5          0.01          0.25         2.89 o                         
  -9   2   5         30.04         46.21         6.03 o                         
  -8   2   5         10.98          8.07         2.03 o                         
  -7   2   5          5.71          6.02         1.66 o                         
  -6   2   5         81.19         85.80         2.89 o                         
  -5   2   5          0.42          0.97         1.03 o                         
  -4   2   5        110.62        103.01         1.96 o                         
  -3   2   5         51.92         53.64         1.50 o                         
  -2   2   5        246.55        276.47         2.70 o                         
  -1   2   5          4.79          4.35         0.56 o                         
   0   2   5          1.78         -0.39         0.45 o                         
   1   2   5          4.78         10.74         0.66 o                         
   2   2   5          0.44          0.68         0.50 o                         
   3   2   5        203.99        222.58         2.94 o                         
   4   2   5        792.88        881.23         7.20 o                         
   5   2   5        532.18        516.84         5.10 o                         
   6   2   5         44.71         41.37         1.57 o                         
   7   2   5        108.56        123.63         3.21 o                         
   8   2   5        404.57        376.29         7.45 o                         
   9   2   5          4.15          2.88         2.15 o                         
  10   2   5         17.56         28.46         3.78 o                         
  -8   3   5         33.46         35.33         4.09 o                         
  -7   3   5          3.14          0.45         1.57 o                         
  -6   3   5        186.95        176.72         4.67 o                         
  -5   3   5         74.70         71.98         2.38 o                         
  -4   3   5         47.89         50.62         1.75 o                         
  -3   3   5        682.83        650.55         5.69 o                         
  -2   3   5         39.19         34.66         1.19 o                         
  -1   3   5        214.92        225.95         2.90 o                         
   0   3   5          0.16          0.02         0.56 o                         
   1   3   5        196.49        194.21         3.97 o                         
   2   3   5        856.61        846.74         6.23 o                         
   3   3   5          1.10          1.88         0.53 o                         
   4   3   5        270.92        267.54         3.13 o                         
   5   3   5        150.96        149.63         2.44 o                         
   6   3   5         16.40         14.83         1.12 o                         
   7   3   5        934.00        912.93         8.10 o                         
   8   3   5         39.80         30.49         2.52 o                         
   9   3   5         27.76         38.40         2.94 o                         
  10   3   5          3.84          0.32         2.34 o                         
  -8   4   5          1.39         -1.80         2.16 o                         
  -7   4   5          2.03          0.07         2.07 o                         
  -6   4   5        105.52        108.63         4.32 o                         
  -5   4   5        837.07        801.01        12.13 o                         
  -4   4   5        200.88        198.12         3.88 o                         
  -3   4   5          9.07         15.44         1.20 o                         
  -2   4   5        703.08        712.58         7.42 o                         
  -1   4   5         13.54          8.46         0.76 o                         
   0   4   5         37.98         38.18         1.19 o                         
   1   4   5       1295.82       1213.63        10.08 o                         
   2   4   5        432.14        444.55         4.24 o                         
   3   4   5       2717.34       2729.84        18.81 o                         
   4   4   5          0.44          0.53         0.66 o                         
   5   4   5        539.72        512.98         6.84 o                         
   6   4   5        258.28        261.13         3.58 o                         
   7   4   5         98.41         88.51         3.01 o                         
   8   4   5         10.48          7.29         1.44 o                         
   9   4   5         23.44         18.35         2.71 o                         
  10   4   5          3.25          3.77         3.33 o                         
  -7   5   5          1.73         -0.03         1.87 o                         
  -6   5   5         49.08         52.44         3.37 o                         
  -5   5   5          0.13         -0.52         1.27 o                         
  -4   5   5         72.30         72.10         2.89 o                         
  -3   5   5        320.71        314.19         4.50 o                         
  -2   5   5        145.58        142.72         2.40 o                         
  -1   5   5       1156.23       1149.74         9.23 o                         
   0   5   5          4.99          6.41         0.75 o                         
   1   5   5         36.31         30.12         1.03 o                         
   2   5   5         22.40         23.71         1.28 o                         
   3   5   5        342.66        315.16         3.80 o                         
   4   5   5          7.36          9.63         0.89 o                         
   5   5   5        138.09        163.55         2.66 o                         
   6   5   5         21.64         22.53         1.56 o                         
   7   5   5          0.46          0.94         1.06 o                         
   8   5   5         17.77         17.91         2.03 o                         
   9   5   5         43.63         44.13         2.97 o                         
  10   5   5          6.65          7.59         2.80 o                         
  -7   6   5          1.00         -0.09         2.49 o                         
  -6   6   5          7.44          4.36         2.37 o                         
  -5   6   5         28.21         28.83         2.55 o                         
  -4   6   5         58.50         52.01         2.67 o                         
  -3   6   5        160.02        154.06         4.04 o                         
  -2   6   5         78.46         76.52         2.29 o                         
  -1   6   5        122.24        110.82         2.50 o                         
   0   6   5         39.77         47.56         1.56 o                         
   1   6   5        287.98        318.75         3.57 o                         
   2   6   5          2.50          4.33         0.75 o                         
   3   6   5        147.46        122.35         2.45 o                         
   4   6   5          7.85          5.00         0.87 o                         
   5   6   5         10.72         11.35         1.29 o                         
   6   6   5        384.22        365.28         5.32 o                         
   7   6   5         21.57         25.34         2.22 o                         
   8   6   5         78.39         76.06         3.33 o                         
   9   6   5          0.41          1.68         1.53 o                         
  10   6   5         20.75         27.81         4.59 o                         
  -6   7   5         36.99         40.67         5.08 o                         
  -5   7   5         56.15         51.20         3.72 o                         
  -4   7   5        192.60        190.23         6.01 o                         
  -3   7   5         57.52         50.27         3.24 o                         
  -2   7   5        242.14        232.02         5.43 o                         
  -1   7   5         17.50         15.19         1.59 o                         
   0   7   5         37.78         39.14         1.68 o                         
   1   7   5         13.84         14.53         1.88 o                         
   2   7   5         11.37         10.13         1.19 o                         
   3   7   5        420.10        399.33         5.59 o                         
   4   7   5        315.76        297.58         4.82 o                         
   5   7   5         12.49          9.91         1.53 o                         
   6   7   5        277.83        262.70         5.89 o                         
   7   7   5         11.30          9.26         2.21 o                         
   8   7   5          9.88         14.63         3.10 o                         
   9   7   5          1.03          6.17         2.56 o                         
  10   7   5         19.87         21.06         4.44 o                         
  -5   8   5          0.94          0.52         2.13 o                         
  -4   8   5          5.07          8.62         2.48 o                         
  -3   8   5         86.82         88.18         5.08 o                         
  -2   8   5         97.97         96.36         4.46 o                         
  -1   8   5        332.76        307.00         8.98 o                         
   0   8   5          0.03          0.34         0.95 o                         
   1   8   5          5.90          5.14         1.49 o                         
   2   8   5         10.80         13.24         1.59 o                         
   3   8   5         53.63         42.19         2.40 o                         
   4   8   5          0.45          0.61         1.17 o                         
   5   8   5        707.66        660.43        10.78 o                         
   6   8   5        104.50         93.94         4.56 o                         
   7   8   5          0.19         -1.64         1.64 o                         
   8   8   5          3.56         -0.41         2.45 o                         
   9   8   5          0.91         -1.74         2.52 o                         
  -4   9   5         26.37         27.08         4.65 o                         
  -3   9   5          4.37          3.85         3.23 o                         
  -2   9   5          2.41          1.29         1.67 o                         
  -1   9   5         94.13        105.22         6.31 o                         
   0   9   5          2.74          0.26         1.37 o                         
   1   9   5         93.94         81.34         3.00 o                         
   2   9   5        104.99        109.32         3.40 o                         
   3   9   5         89.17         77.87         3.24 o                         
   4   9   5          5.52          2.54         1.48 o                         
   5   9   5          3.88          5.25         1.59 o                         
   6   9   5          0.20          0.33         1.50 o                         
   7   9   5          1.82          2.75         2.01 o                         
   8   9   5         11.51          6.90         2.45 o                         
   9   9   5         23.02         21.87         6.68 o                         
  -3  10   5          2.73          1.07         3.08 o                         
  -2  10   5         13.11          8.62         3.02 o                         
  -1  10   5          5.94         10.65         3.53 o                         
   0  10   5          0.20         -0.64         1.77 o                         
   1  10   5         25.61         25.84         2.52 o                         
   2  10   5         42.83         42.06         2.64 o                         
   3  10   5          3.39          1.23         1.35 o                         
   4  10   5         97.10         93.62         3.84 o                         
   5  10   5         58.21         64.47         3.33 o                         
   6  10   5          0.01          0.07         1.62 o                         
   7  10   5         47.95         48.29         4.20 o                         
   8  10   5          2.88          2.64         2.36 o                         
  -2  11   5         43.27         48.20         5.65 o                         
  -1  11   5         91.56         98.47         5.83 o                         
   0  11   5          0.36          4.62         2.76 o                         
   1  11   5         16.93         20.32         5.15 o                         
   2  11   5         13.69         10.98         2.12 o                         
   3  11   5         27.07         27.25         2.64 o                         
   4  11   5          1.78          1.86         1.52 o                         
   5  11   5         38.02         37.39         3.49 o                         
   6  11   5         19.19         21.54         3.33 o                         
   7  11   5          2.07          8.21         6.78 o                         
   1  12   5         97.79        126.31        14.17 o                         
   2  12   5          0.17          1.18         2.49 o                         
   3  12   5          0.17          2.28         1.92 o                         
   4  12   5          7.53          2.14         1.95 o                         
   5  12   5          1.05         -0.04         2.11 o                         
  -5 -10   6         21.88         31.81         3.72 o                         
  -4 -10   6         29.68         30.27         3.18 o                         
  -3 -10   6        108.10        113.92         7.43 o                         
  -2 -10   6        191.87        205.49         7.44 o                         
  -1 -10   6          3.61         -1.42         2.01 o                         
   0 -10   6         29.73         32.97         4.80 o                         
   1 -10   6          0.11         -2.35         2.35 o                         
  -7  -9   6          6.29          0.69         3.70 o                         
  -6  -9   6          1.67         -0.06         2.31 o                         
  -5  -9   6          6.45         16.59         2.55 o                         
  -4  -9   6          6.65          1.42         1.84 o                         
  -3  -9   6          0.49         -0.24         1.43 o                         
  -2  -9   6         11.78          8.96         1.85 o                         
  -1  -9   6          0.36          0.99         1.37 o                         
   0  -9   6         87.74         94.63         4.31 o                         
   1  -9   6          1.79          3.50         2.80 o                         
   2  -9   6          1.29         -0.19         2.16 o                         
   3  -9   6          3.51         -0.28         2.54 o                         
  -8  -8   6         14.24         23.61         4.20 o                         
  -7  -8   6          1.33         -1.97         1.97 o                         
  -6  -8   6         14.37         20.75         3.59 o                         
  -5  -8   6         47.75         45.22         3.46 o                         
  -4  -8   6        184.93        192.85         5.37 o                         
  -3  -8   6         72.93         65.10         3.23 o                         
  -2  -8   6          6.01          7.83         1.52 o                         
  -1  -8   6         25.48         24.96         2.10 o                         
   0  -8   6         24.05         26.30         2.23 o                         
   1  -8   6         45.70         47.45         2.95 o                         
   2  -8   6         38.17         33.30         3.33 o                         
   3  -8   6        104.36        116.90         6.22 o                         
   4  -8   6         14.25         11.13         2.76 o                         
  -8  -7   6          0.58          2.51         2.37 o                         
  -7  -7   6         12.05          6.18         2.33 o                         
  -6  -7   6          3.65          5.86         1.87 o                         
  -5  -7   6         57.64         51.81         2.99 o                         
  -4  -7   6         20.38         18.73         2.82 o                         
  -3  -7   6        235.83        242.71         5.66 o                         
  -2  -7   6        160.65        156.60         4.50 o                         
  -1  -7   6         59.81         73.54         2.90 o                         
   0  -7   6        512.24        518.35         8.84 o                         
   1  -7   6         25.69         31.55         2.36 o                         
   2  -7   6         28.15         25.35         2.42 o                         
   3  -7   6        213.52        201.89         6.67 o                         
   4  -7   6         53.75         56.34         3.64 o                         
   5  -7   6         14.26         17.57         2.71 o                         
  -9  -6   6          5.42          4.43         3.01 o                         
  -8  -6   6          6.07          9.77         2.89 o                         
  -7  -6   6         19.61         24.24         2.82 o                         
  -6  -6   6         33.91         38.19         3.08 o                         
  -5  -6   6        193.20        178.74         4.79 o                         
  -4  -6   6        115.18        105.74         3.64 o                         
  -3  -6   6        100.00         90.85         3.38 o                         
  -2  -6   6          0.46          0.61         1.02 o                         
  -1  -6   6         80.78         86.99         2.84 o                         
   0  -6   6        138.54        135.69         3.49 o                         
   1  -6   6          0.01          0.48         0.87 o                         
   2  -6   6          0.04          0.69         1.11 o                         
   3  -6   6          1.44          0.34         1.18 o                         
   4  -6   6         23.00         24.03         2.36 o                         
   5  -6   6          0.01          0.16         1.41 o                         
   6  -6   6          6.13          6.78         3.19 o                         
  -9  -5   6          0.51          2.65         2.74 o                         
  -8  -5   6         48.51         55.89         4.94 o                         
  -7  -5   6         29.26         35.59         2.94 o                         
  -6  -5   6          4.16          3.94         1.51 o                         
  -5  -5   6        300.60        300.83         6.55 o                         
  -4  -5   6       1286.27       1261.59        14.49 o                         
  -3  -5   6         46.98         49.43         2.45 o                         
  -2  -5   6         46.59         49.97         2.55 o                         
  -1  -5   6        136.08        135.16         3.06 o                         
   0  -5   6         34.73         51.57         1.98 o                         
   1  -5   6        149.56        149.48         3.30 o                         
   2  -5   6        261.20        239.33         4.20 o                         
   3  -5   6        189.75        198.92         4.61 o                         
   4  -5   6         58.21         57.56         3.33 o                         
   5  -5   6         56.22         62.57         4.39 o                         
   6  -5   6         22.73         28.09         2.86 o                         
   7  -5   6         11.69         18.93         4.29 o                         
  -9  -4   6         11.83          6.33         2.78 o                         
  -8  -4   6          9.85          8.98         2.20 o                         
  -7  -4   6         19.17         16.54         2.12 o                         
  -6  -4   6          3.92          2.42         1.29 o                         
  -5  -4   6        192.50        198.85         4.10 o                         
  -4  -4   6         22.52         21.43         1.67 o                         
  -3  -4   6         11.33         13.69         2.13 o                         
  -2  -4   6          1.75         -0.89         0.92 o                         
  -1  -4   6        605.89        604.78         6.91 o                         
   0  -4   6       2225.09       2252.55        18.37 o                         
   1  -4   6        440.53        484.62         6.51 o                         
   2  -4   6        173.31        160.28         3.18 o                         
   3  -4   6          0.05         -0.38         0.89 o                         
   4  -4   6         95.17         96.33         3.10 o                         
   5  -4   6         34.21         42.30         2.64 o                         
   6  -4   6         61.18         55.19         3.26 o                         
   7  -4   6          1.56         -0.44         1.78 o                         
   8  -4   6         27.81         25.27         6.01 o                         
  -9  -3   6          9.83          7.71         2.81 o                         
  -8  -3   6         11.07          5.25         1.92 o                         
  -7  -3   6        131.76        132.45         5.89 o                         
  -6  -3   6         15.70         15.43         1.67 o                         
  -5  -3   6         59.01         53.22         2.08 o                         
  -4  -3   6         76.23         83.17         2.15 o                         
  -3  -3   6         40.02         37.65         1.59 o                         
  -2  -3   6         18.16         13.05         1.06 o                         
  -1  -3   6        147.36        161.11         2.81 o                         
   0  -3   6       2054.09       2095.07        16.88 o                         
   1  -3   6        447.22        427.99         4.50 o                         
   2  -3   6        712.40        704.09         7.41 o                         
   3  -3   6        284.24        262.23         4.04 o                         
   4  -3   6          0.48          0.37         0.93 o                         
   5  -3   6          0.43         -1.00         1.10 o                         
   6  -3   6        113.04        121.85         3.90 o                         
   7  -3   6         27.65         27.93         2.71 o                         
   8  -3   6         31.46         31.48         5.50 o                         
  -9  -2   6          1.30          1.04         1.98 o                         
  -8  -2   6         33.34         44.54         2.68 o                         
  -7  -2   6        112.37        108.63         3.45 o                         
  -6  -2   6         21.35         27.44         1.94 o                         
  -5  -2   6         50.81         46.46         1.93 o                         
  -4  -2   6        275.46        281.55         3.82 o                         
  -3  -2   6        398.10        413.43         4.68 o                         
  -2  -2   6       2031.38       1972.24        16.02 o                         
  -1  -2   6          9.98         19.61         1.07 o                         
   0  -2   6       3150.01       3215.07        21.51 o                         
   1  -2   6          8.54          5.87         0.73 o                         
   2  -2   6        528.86        539.15         6.20 o                         
   3  -2   6        180.72        172.00         3.00 o                         
   4  -2   6        939.11        941.86         9.20 o                         
   5  -2   6        350.93        326.78         5.10 o                         
   6  -2   6        137.92        140.17         4.77 o                         
   7  -2   6        161.62        174.59         9.52 o                         
   8  -2   6          3.64          1.52         1.58 o                         
   9  -2   6          6.99          3.39         5.85 o                         
  -9  -1   6          0.06          0.62         1.77 o                         
  -8  -1   6          1.89          4.70         1.42 o                         
  -7  -1   6        123.57        112.50         3.53 o                         
  -6  -1   6        109.22         97.78         3.06 o                         
  -5  -1   6         31.24         29.62         1.66 o                         
  -4  -1   6         99.57        107.59         2.63 o                         
  -3  -1   6          0.62          2.49         0.69 o                         
  -2  -1   6        390.51        371.37         3.83 o                         
  -1  -1   6        200.54        197.13         2.65 o                         
   0  -1   6        535.96        683.13         5.92 o                         
   1  -1   6       1162.29       1255.35         9.56 o                         
   2  -1   6       1004.23        982.02         7.85 o                         
   3  -1   6         14.42         16.32         1.10 o                         
   4  -1   6        595.24        560.09         6.14 o                         
   5  -1   6        178.48        185.29         3.57 o                         
   6  -1   6         70.57         74.50         3.39 o                         
   7  -1   6         84.90         81.73         3.26 o                         
   8  -1   6          3.32          5.89         2.30 o                         
   9  -1   6          1.89          4.01         4.93 o                         
  -9   0   6          1.27          0.10         1.90 o                         
  -8   0   6          2.42          7.16         2.03 o                         
  -7   0   6        265.99        244.51         4.73 o                         
  -6   0   6         75.64         63.36         2.66 o                         
  -5   0   6        212.01        199.21         3.48 o                         
  -4   0   6        165.64        169.99         2.66 o                         
  -3   0   6       1122.89       1222.65         8.92 o                         
  -2   0   6         78.97        113.52         1.85 o                         
  -1   0   6       3080.67       3293.49        21.72 o                         
   0   0   6       1642.86       1788.73        11.69 o                         
   1   0   6        537.53        541.48         4.90 o                         
   2   0   6          0.29          0.32         0.55 o                         
   3   0   6          0.56          2.65         0.64 o                         
   4   0   6         19.16         29.20         1.18 o                         
   5   0   6        526.06        531.45         5.94 o                         
   6   0   6        163.14        153.29         3.43 o                         
   7   0   6        152.11        156.30         5.14 o                         
   8   0   6         50.28         63.21         3.84 o                         
   9   0   6          1.47          3.30         3.03 o                         
  -9   1   6          0.06         -0.05         2.46 o                         
  -8   1   6         35.91         41.96         3.14 o                         
  -7   1   6         84.37         96.97         3.31 o                         
  -6   1   6        413.52        429.51         6.39 o                         
  -5   1   6        178.59        185.41         3.55 o                         
  -4   1   6          0.83          0.91         0.71 o                         
  -3   1   6         42.04         58.81         1.30 o                         
  -2   1   6       1785.22       1875.74        13.08 o                         
  -1   1   6        384.67        469.31         4.35 o                         
   0   1   6         55.46         45.99         0.95 o                         
   1   1   6       2388.17       2496.86        25.60 o                         
   2   1   6        184.39        210.10         2.47 o                         
   3   1   6        182.75        159.65         2.79 o                         
   4   1   6        597.42        556.04         5.15 o                         
   5   1   6        253.85        281.71         3.75 o                         
   6   1   6        621.73        620.95         8.59 o                         
   7   1   6         78.39         75.55         3.63 o                         
   8   1   6         10.71          9.79         2.67 o                         
   9   1   6         25.78         29.72         4.10 o                         
  10   1   6         12.55         17.80         6.01 o                         
  -9   2   6         26.78         30.24         4.16 o                         
  -8   2   6          7.33          6.18         2.13 o                         
  -7   2   6          0.29          0.33         1.42 o                         
  -6   2   6         38.25         46.98         2.54 o                         
  -5   2   6         81.25         70.09         2.31 o                         
  -4   2   6         55.89         54.29         1.67 o                         
  -3   2   6        828.08        912.63         6.82 o                         
  -2   2   6        931.24        891.99         6.48 o                         
  -1   2   6        608.77        574.37         5.17 o                         
   0   2   6       4369.22       4194.70        29.36 o                         
   1   2   6        241.00        235.44         2.48 o                         
   2   2   6        598.87        640.77         6.32 o                         
   3   2   6        117.91        127.69         2.11 o                         
   4   2   6       1111.30       1072.74         9.99 o                         
   5   2   6        235.10        231.25         3.26 o                         
   6   2   6        275.44        287.07         3.92 o                         
   7   2   6        430.34        407.28         8.08 o                         
   8   2   6         50.35         56.81         2.99 o                         
   9   2   6          2.87          5.75         2.12 o                         
  10   2   6          0.12          1.83         2.37 o                         
  -8   3   6         33.92         33.01         4.08 o                         
  -7   3   6         31.28         32.05         2.92 o                         
  -6   3   6        172.76        155.73         4.12 o                         
  -5   3   6        296.30        269.85         4.89 o                         
  -4   3   6         30.92         32.16         1.43 o                         
  -3   3   6        223.93        222.62         2.93 o                         
  -2   3   6       1648.84       1794.12        11.96 o                         
  -1   3   6         66.95         68.88         1.45 o                         
   0   3   6         30.89         18.88         1.32 o                         
   1   3   6        789.50        850.42         8.16 o                         
   2   3   6         11.46         12.08         0.69 o                         
   3   3   6        773.56        820.56         6.34 o                         
   4   3   6        678.06        611.35         5.28 o                         
   5   3   6        460.93        439.62         4.43 o                         
   6   3   6         26.61         27.56         1.30 o                         
   7   3   6        343.30        351.57         4.46 o                         
   8   3   6         72.22         67.64         3.26 o                         
   9   3   6         41.79         44.85         3.14 o                         
  10   3   6         24.53         36.68         4.12 o                         
  -8   4   6          1.52          2.99         2.53 o                         
  -7   4   6          6.59          9.84         2.37 o                         
  -6   4   6         12.30         13.10         2.50 o                         
  -5   4   6        367.67        371.10         7.49 o                         
  -4   4   6         39.57         49.58         1.96 o                         
  -3   4   6         98.72         99.54         2.80 o                         
  -2   4   6        175.79        190.52         3.01 o                         
  -1   4   6         18.77         21.52         1.17 o                         
   0   4   6        241.84        228.40         3.09 o                         
   1   4   6         60.76         80.91         1.61 o                         
   2   4   6       4416.75       4443.76        28.64 o                         
   3   4   6       1722.18       1785.73        12.20 o                         
   4   4   6        171.99        161.91         2.43 o                         
   5   4   6        190.93        194.08         2.85 o                         
   6   4   6        212.64        214.70         3.26 o                         
   7   4   6         58.55         54.40         1.95 o                         
   8   4   6          2.29          2.67         1.21 o                         
   9   4   6          5.89          8.25         2.17 o                         
  10   4   6          6.62          5.79         5.39 o                         
  -7   5   6          5.65          6.37         2.38 o                         
  -6   5   6          0.02         -0.39         1.34 o                         
  -5   5   6         23.51         25.88         2.62 o                         
  -4   5   6         30.90         32.97         2.27 o                         
  -3   5   6          5.69          9.70         1.24 o                         
  -2   5   6          4.50          3.92         0.73 o                         
  -1   5   6         18.79         25.25         1.22 o                         
   0   5   6         52.08         47.37         1.35 o                         
   1   5   6        126.46        120.87         1.82 o                         
   2   5   6          0.55          2.65         0.55 o                         
   3   5   6         18.34         21.65         0.97 o                         
   4   5   6          0.03         -0.55         0.55 o                         
   5   5   6         17.56         18.20         1.30 o                         
   6   5   6       2259.13       2198.13        17.10 o                         
   7   5   6          7.94         11.71         1.34 o                         
   8   5   6         55.72         59.27         2.64 o                         
   9   5   6         37.39         44.23         3.22 o                         
  10   5   6          0.25         -1.28         2.79 o                         
  -7   6   6         10.62         17.56         5.85 o                         
  -6   6   6          0.09         -0.91         2.01 o                         
  -5   6   6        298.59        281.24         6.85 o                         
  -4   6   6        188.25        179.67         5.17 o                         
  -3   6   6         42.44         44.06         2.76 o                         
  -2   6   6          0.43         -0.91         0.91 o                         
  -1   6   6         87.43         83.05         2.20 o                         
   0   6   6         33.68         34.96         1.48 o                         
   1   6   6         90.50         95.67         2.50 o                         
   2   6   6        581.60        541.90         5.81 o                         
   3   6   6          0.08         -0.51         0.67 o                         
   4   6   6         88.53         91.21         2.63 o                         
   5   6   6         23.21         18.06         1.72 o                         
   6   6   6          9.09          8.38         1.47 o                         
   7   6   6        138.86        145.54         3.95 o                         
   8   6   6          8.31          5.51         2.40 o                         
   9   6   6         43.92         44.07         6.62 o                         
  -6   7   6          1.39          1.59         2.20 o                         
  -5   7   6         59.05         58.27         5.60 o                         
  -4   7   6        354.41        353.21         8.32 o                         
  -3   7   6         76.71         76.81         3.83 o                         
  -2   7   6        133.87        133.64         3.62 o                         
  -1   7   6         80.75         83.24         2.55 o                         
   0   7   6         15.08         17.59         1.37 o                         
   1   7   6        179.13        179.37         3.51 o                         
   2   7   6        167.02        159.81         3.64 o                         
   3   7   6        257.75        233.32         4.86 o                         
   4   7   6        282.59        274.78         5.06 o                         
   5   7   6        232.20        229.08         4.78 o                         
   6   7   6         63.27         65.35         3.44 o                         
   7   7   6          5.76          4.80         2.29 o                         
   8   7   6         76.02         88.00         5.47 o                         
   9   7   6          7.54          6.56         2.80 o                         
  10   7   6         19.52         30.07         5.18 o                         
  -5   8   6         74.07         69.83         4.86 o                         
  -4   8   6         46.84         51.03         4.03 o                         
  -3   8   6         49.99         43.69         3.36 o                         
  -2   8   6        158.64        165.07         9.11 o                         
  -1   8   6         63.81         66.07         3.18 o                         
   0   8   6          0.05          2.33         1.34 o                         
   1   8   6          3.24         -0.37         1.12 o                         
   2   8   6        116.54        115.45         3.08 o                         
   3   8   6         30.53         28.03         2.26 o                         
   4   8   6        129.68        122.16         3.55 o                         
   5   8   6          0.21          0.39         1.21 o                         
   6   8   6         23.24         25.88         2.90 o                         
   7   8   6        100.48         95.69         4.86 o                         
   8   8   6          0.33         -0.80         2.32 o                         
   9   8   6         35.10         35.82         4.42 o                         
  -4   9   6         50.06         56.83         5.55 o                         
  -3   9   6         56.84         59.14         5.55 o                         
  -2   9   6         49.50         39.63         4.26 o                         
  -1   9   6          1.15          3.53         1.83 o                         
   0   9   6        176.93        175.66         5.34 o                         
   1   9   6          0.82          0.84         1.28 o                         
   2   9   6         73.82         66.89         2.83 o                         
   3   9   6         46.41         51.22         3.65 o                         
   4   9   6          5.70          4.31         1.55 o                         
   5   9   6         14.22          9.21         1.82 o                         
   6   9   6          9.25         10.54         2.09 o                         
   7   9   6         65.79         70.24         5.47 o                         
   8   9   6          0.56         -0.82         2.26 o                         
   9   9   6          3.75          0.55         2.91 o                         
  -3  10   6         52.16         59.86         9.70 o                         
  -2  10   6         19.54         22.59         4.34 o                         
  -1  10   6          0.08         -1.76         1.76 o                         
   0  10   6         11.05         13.52         3.51 o                         
   1  10   6         18.51         18.89         2.03 o                         
   2  10   6         16.07         14.90         1.93 o                         
   3  10   6         28.26         30.38         2.47 o                         
   4  10   6        270.80        282.59         7.22 o                         
   5  10   6         51.67         50.07         3.21 o                         
   6  10   6         14.87          8.38         2.22 o                         
   7  10   6         39.62         41.98         8.72 o                         
   8  10   6          2.18         -0.75         2.98 o                         
  -1  11   6          0.19          2.84         2.31 o                         
   0  11   6          9.14          4.21         2.57 o                         
   1  11   6          5.13         -0.05         2.24 o                         
   2  11   6          2.09          0.91         1.57 o                         
   3  11   6         26.25         27.89         2.65 o                         
   4  11   6         42.13         49.78         3.75 o                         
   5  11   6          2.11         -0.98         1.56 o                         
   6  11   6         13.48         10.22         2.48 o                         
   7  11   6          3.53          6.61         4.62 o                         
   1  12   6          0.66          1.29         2.67 o                         
   2  12   6          0.57         -0.40         2.69 o                         
   3  12   6         14.30         16.22         2.47 o                         
   4  12   6          2.19          2.49         1.92 o                         
   5  12   6          5.50          6.36         2.39 o                         
  -4 -10   7         10.96         12.14         2.77 o                         
  -3 -10   7          6.40         14.43         2.90 o                         
  -2 -10   7         17.98         25.27         3.67 o                         
  -1 -10   7         14.15         23.34         4.22 o                         
   0 -10   7          0.25         -1.32         2.38 o                         
  -6  -9   7          0.63          2.65         2.63 o                         
  -5  -9   7          1.38          4.07         2.05 o                         
  -4  -9   7          5.59          3.25         1.92 o                         
  -3  -9   7          0.06          0.04         1.75 o                         
  -2  -9   7          6.71          4.41         2.07 o                         
  -1  -9   7         26.02         30.65         2.99 o                         
   0  -9   7         11.01         13.08         4.45 o                         
   1  -9   7          2.41         -1.65         2.58 o                         
   2  -9   7          0.88          0.58         2.17 o                         
  -7  -8   7          0.33          0.42         1.92 o                         
  -6  -8   7          1.66          0.52         1.94 o                         
  -5  -8   7          9.66          7.35         1.85 o                         
  -4  -8   7         83.60         89.09         3.91 o                         
  -3  -8   7        209.14        206.26         6.59 o                         
  -2  -8   7          0.01         -0.86         1.27 o                         
  -1  -8   7          9.99         13.58         1.83 o                         
   0  -8   7         13.93         14.85         2.10 o                         
   1  -8   7         14.47         13.41         2.06 o                         
   2  -8   7         44.71         45.45         3.41 o                         
   3  -8   7          3.10         -0.41         2.19 o                         
   4  -8   7          5.39          5.59         2.85 o                         
  -8  -7   7          4.34          4.95         3.11 o                         
  -7  -7   7          2.09          2.17         1.85 o                         
  -6  -7   7         22.16         16.87         2.72 o                         
  -5  -7   7         60.71         59.90         3.71 o                         
  -4  -7   7         32.21         37.47         3.10 o                         
  -3  -7   7         32.20         27.58         2.45 o                         
  -2  -7   7         15.48         19.08         1.90 o                         
  -1  -7   7        221.70        229.98         5.63 o                         
   0  -7   7          1.99          0.53         1.16 o                         
   1  -7   7          1.15          0.07         1.24 o                         
   2  -7   7         51.89         45.27         2.61 o                         
   3  -7   7        100.59        107.04         4.06 o                         
   4  -7   7          5.41          6.07         1.99 o                         
   5  -7   7         29.26         29.75         5.33 o                         
  -8  -6   7          3.00          4.69         2.33 o                         
  -7  -6   7         11.89         14.12         2.39 o                         
  -6  -6   7          8.98          9.61         1.89 o                         
  -5  -6   7        226.41        236.98         6.21 o                         
  -4  -6   7         65.85         69.92         3.15 o                         
  -3  -6   7          0.46         -0.69         1.11 o                         
  -2  -6   7          0.02          1.96         1.28 o                         
  -1  -6   7        242.05        230.28         4.67 o                         
   0  -6   7        127.83        118.80         3.38 o                         
   1  -6   7          9.40         10.19         1.37 o                         
   2  -6   7         17.19         16.83         1.75 o                         
   3  -6   7          5.49          5.96         1.47 o                         
   4  -6   7          5.50          4.78         1.68 o                         
   5  -6   7          1.80          2.24         1.63 o                         
   6  -6   7          0.03          2.54         3.15 o                         
  -9  -5   7          0.43          0.07         3.65 o                         
  -8  -5   7          0.08          2.68         2.01 o                         
  -7  -5   7          5.64          6.36         1.86 o                         
  -6  -5   7          0.22         -1.25         1.25 o                         
  -5  -5   7         48.49         59.46         2.90 o                         
  -4  -5   7         79.34         82.01         3.57 o                         
  -3  -5   7          5.23          5.46         1.37 o                         
  -2  -5   7         12.69         12.74         1.41 o                         
  -1  -5   7        343.51        312.90         4.98 o                         
   0  -5   7          2.28          3.53         0.89 o                         
   1  -5   7        240.70        224.44         4.50 o                         
   2  -5   7         54.71         58.97         2.23 o                         
   3  -5   7          5.56          4.94         1.53 o                         
   4  -5   7        217.67        225.29         5.36 o                         
   5  -5   7         34.99         33.46         2.64 o                         
   6  -5   7          3.04          1.81         1.84 o                         
   7  -5   7          9.64          8.68         3.59 o                         
  -9  -4   7          7.80         13.51         3.09 o                         
  -8  -4   7         19.30         17.84         2.88 o                         
  -7  -4   7         35.71         40.44         3.51 o                         
  -6  -4   7         67.86         65.69         3.11 o                         
  -5  -4   7        148.92        143.27         4.11 o                         
  -4  -4   7        773.43        782.83         8.63 o                         
  -3  -4   7         10.02          7.66         1.23 o                         
  -2  -4   7        204.16        215.44         3.59 o                         
  -1  -4   7        564.42        580.60         7.07 o                         
   0  -4   7         69.89         75.08         2.07 o                         
   1  -4   7        769.55        694.95         7.09 o                         
   2  -4   7         32.00         27.33         1.56 o                         
   3  -4   7          5.01          4.63         1.12 o                         
   4  -4   7        298.09        290.50         5.21 o                         
   5  -4   7         26.10         28.62         2.39 o                         
   6  -4   7          1.60          1.71         1.47 o                         
   7  -4   7          4.06          4.67         2.29 o                         
  -9  -3   7          7.50          3.89         2.76 o                         
  -8  -3   7         53.89         66.56         4.28 o                         
  -7  -3   7          3.12          2.46         1.46 o                         
  -6  -3   7        294.05        311.42         5.70 o                         
  -5  -3   7        419.05        434.89         5.94 o                         
  -4  -3   7         54.37         57.90         1.90 o                         
  -3  -3   7         53.41         61.26         2.02 o                         
  -2  -3   7        120.66        111.44         2.26 o                         
  -1  -3   7         96.95        103.99         2.21 o                         
   0  -3   7         73.50         70.49         1.70 o                         
   1  -3   7        417.01        406.00         5.66 o                         
   2  -3   7         36.48         39.61         1.72 o                         
   3  -3   7         45.21         37.80         1.73 o                         
   4  -3   7        141.06        140.16         3.40 o                         
   5  -3   7        170.88        172.03         4.43 o                         
   6  -3   7          1.32          1.06         1.25 o                         
   7  -3   7         28.50         31.90         3.18 o                         
   8  -3   7          0.04         -0.52         2.93 o                         
  -9  -2   7         16.10         18.11         2.87 o                         
  -8  -2   7         74.26         81.54         4.02 o                         
  -7  -2   7          4.47          2.99         1.49 o                         
  -6  -2   7        135.28        131.02         3.64 o                         
  -5  -2   7        193.55        192.35         3.66 o                         
  -4  -2   7        212.73        217.32         3.67 o                         
  -3  -2   7        595.90        568.17         5.97 o                         
  -2  -2   7        107.40         87.38         1.89 o                         
  -1  -2   7        430.36        455.55         4.55 o                         
   0  -2   7         28.73         24.89         1.07 o                         
   1  -2   7         19.83         13.04         0.95 o                         
   2  -2   7        156.33        164.20         2.45 o                         
   3  -2   7        838.09        778.58         7.97 o                         
   4  -2   7        322.32        314.31         4.56 o                         
   5  -2   7        219.47        216.83         4.21 o                         
   6  -2   7        117.82        120.12         3.70 o                         
   7  -2   7         29.61         37.62         5.26 o                         
   8  -2   7         11.03          8.51         2.06 o                         
   9  -2   7         44.44         53.54        11.09 o                         
  -9  -1   7          5.89          8.00         2.96 o                         
  -8  -1   7         64.69         61.48         2.80 o                         
  -7  -1   7          3.33          3.59         1.22 o                         
  -6  -1   7        104.89        102.43         2.99 o                         
  -5  -1   7        241.74        236.15         4.11 o                         
  -4  -1   7         22.20         21.69         1.34 o                         
  -3  -1   7          0.04         -0.03         0.53 o                         
  -2  -1   7          2.25          1.61         0.65 o                         
  -1  -1   7        595.20        693.18         5.92 o                         
   0  -1   7        215.74        213.89         2.67 o                         
   1  -1   7       1208.30       1197.22         8.83 o                         
   2  -1   7        213.21        208.92         2.73 o                         
   3  -1   7        113.36        123.63         2.11 o                         
   4  -1   7        124.97        139.98         2.77 o                         
   5  -1   7        103.05         96.13         2.70 o                         
   6  -1   7        274.83        262.59         5.21 o                         
   7  -1   7         40.52         42.82         2.64 o                         
   8  -1   7          3.61          2.70         2.31 o                         
   9  -1   7          0.49         -0.31         4.62 o                         
  -9   0   7          1.15          0.25         2.52 o                         
  -8   0   7          8.46          6.92         1.97 o                         
  -7   0   7         12.77          9.74         1.59 o                         
  -6   0   7         63.48         63.78         2.48 o                         
  -5   0   7         80.11         89.42         3.23 o                         
  -4   0   7         39.62         44.30         1.53 o                         
  -3   0   7         87.98         62.04         1.62 o                         
  -2   0   7        575.92        588.91         5.31 o                         
  -1   0   7        385.04        368.40         3.46 o                         
   0   0   7         27.91         29.81         1.14 o                         
   1   0   7       1067.48       1093.74         8.05 o                         
   2   0   7        305.84        290.79         3.15 o                         
   3   0   7       1914.43       1900.94        18.86 o                         
   4   0   7        124.93        132.27         2.31 o                         
   5   0   7         23.98         23.00         1.37 o                         
   6   0   7         88.45         86.21         2.58 o                         
   7   0   7          4.46          4.42         1.84 o                         
   8   0   7        196.78        182.12        10.73 o                         
   9   0   7          0.01          1.94         2.96 o                         
  -9   1   7          1.57          1.64         2.67 o                         
  -8   1   7         31.96         34.50         3.09 o                         
  -7   1   7          8.54         14.32         1.81 o                         
  -6   1   7        205.75        207.92         4.15 o                         
  -5   1   7         28.64         29.32         1.77 o                         
  -4   1   7         83.01         77.67         2.06 o                         
  -3   1   7        257.02        294.90         3.23 o                         
  -2   1   7        404.57        452.30         4.62 o                         
  -1   1   7        416.95        369.79         3.57 o                         
   0   1   7         16.73         19.01         0.74 o                         
   1   1   7        216.16        225.24         2.93 o                         
   2   1   7       1050.36       1138.08         8.61 o                         
   3   1   7       1310.17       1287.63        11.23 o                         
   4   1   7        115.80        122.92         2.08 o                         
   5   1   7        551.32        545.09         6.31 o                         
   6   1   7        264.48        239.17         4.40 o                         
   7   1   7         20.57         17.92         2.06 o                         
   8   1   7         14.78         11.89         2.70 o                         
   9   1   7         26.82         26.92         4.56 o                         
  10   1   7          3.30          2.12         3.33 o                         
  -8   2   7          3.15          6.57         2.08 o                         
  -7   2   7         10.70          7.57         1.67 o                         
  -6   2   7         28.54         24.15         1.99 o                         
  -5   2   7         18.35         21.85         1.62 o                         
  -4   2   7         28.72         28.74         1.43 o                         
  -3   2   7        243.77        246.75         2.92 o                         
  -2   2   7        269.81        278.55         2.93 o                         
  -1   2   7       1449.07       1487.30        10.27 o                         
   0   2   7          6.14          3.69         0.61 o                         
   1   2   7        105.25        121.83         2.55 o                         
   2   2   7        699.13        710.99         6.47 o                         
   3   2   7          9.50         29.57         1.17 o                         
   4   2   7         17.05         12.96         1.36 o                         
   5   2   7        275.12        263.41         4.06 o                         
   6   2   7        102.21        104.39         2.56 o                         
   7   2   7         74.10         76.63         3.58 o                         
   8   2   7         20.19         20.42         2.60 o                         
   9   2   7          0.84          1.21         2.20 o                         
  10   2   7          0.40         -0.14         2.61 o                         
  -8   3   7         12.92         15.92         4.99 o                         
  -7   3   7         40.46         51.47         3.45 o                         
  -6   3   7         51.95         48.65         2.66 o                         
  -5   3   7         12.81         13.55         1.35 o                         
  -4   3   7        159.43        147.14         3.72 o                         
  -3   3   7          8.51          4.89         0.90 o                         
  -2   3   7        343.97        366.17         3.80 o                         
  -1   3   7          1.35          1.61         0.57 o                         
   0   3   7        102.82         95.33         2.58 o                         
   1   3   7       1438.58       1462.12        12.99 o                         
   2   3   7          0.67          0.91         0.51 o                         
   3   3   7        653.38        620.28         6.17 o                         
   4   3   7         50.62         50.94         1.60 o                         
   5   3   7        122.10        127.23         2.44 o                         
   6   3   7          0.02         -0.05         0.73 o                         
   7   3   7         23.18         27.59         1.51 o                         
   8   3   7         26.63         23.98         2.46 o                         
   9   3   7          5.82         13.04         2.74 o                         
  10   3   7          3.77          4.81         2.72 o                         
  -8   4   7          0.86         -1.15         2.43 o                         
  -7   4   7          1.31          1.04         1.77 o                         
  -6   4   7         10.04         15.06         2.01 o                         
  -5   4   7         26.80         23.43         1.87 o                         
  -4   4   7          0.12         -0.03         0.95 o                         
  -3   4   7         51.87         54.22         1.81 o                         
  -2   4   7          1.13         -0.03         0.61 o                         
  -1   4   7       3618.86       3584.86        24.31 o                         
   0   4   7          1.48          4.08         0.80 o                         
   1   4   7         52.49         72.55         1.92 o                         
   2   4   7        225.47        214.68         3.21 o                         
   3   4   7        563.11        538.83         4.71 o                         
   4   4   7        242.78        232.50         2.91 o                         
   5   4   7        966.66        947.26         8.12 o                         
   6   4   7        760.40        720.19         6.62 o                         
   7   4   7        700.37        736.61         7.01 o                         
   8   4   7         43.39         42.40         2.53 o                         
   9   4   7          2.43         -0.06         1.83 o                         
  10   4   7          0.18         -0.24         3.03 o                         
  -7   5   7          2.09         -3.18         5.24 o                         
  -6   5   7         23.99         25.92         2.45 o                         
  -5   5   7         25.77         35.40         2.59 o                         
  -4   5   7         12.90         11.38         1.53 o                         
  -3   5   7         71.75         68.75         2.26 o                         
  -2   5   7        198.78        191.25         3.14 o                         
  -1   5   7        430.91        423.02         5.44 o                         
   0   5   7          0.26         -0.10         0.73 o                         
   1   5   7       2358.62       2250.72        18.15 o                         
   2   5   7         19.14         26.25         1.33 o                         
   3   5   7          8.44         15.07         0.95 o                         
   4   5   7         80.51         79.26         2.52 o                         
   5   5   7        100.98         93.41         2.58 o                         
   6   5   7       1010.50        995.67         9.94 o                         
   7   5   7         53.16         51.21         2.19 o                         
   8   5   7         41.19         42.49         2.59 o                         
  -7   6   7          1.96          8.01         4.62 o                         
  -6   6   7          4.81          5.91         4.15 o                         
  -5   6   7         74.29         67.74         4.16 o                         
  -4   6   7         87.49         91.76         3.85 o                         
  -3   6   7         30.00         28.76         2.30 o                         
  -2   6   7        275.01        259.85         5.14 o                         
  -1   6   7        186.12        196.26         3.44 o                         
   0   6   7         21.38         20.01         1.38 o                         
   1   6   7       1556.56       1470.84        12.42 o                         
   2   6   7        158.90        158.26         3.13 o                         
   3   6   7         77.44         77.09         2.39 o                         
   4   6   7         94.77         84.06         2.65 o                         
   5   6   7         17.31         18.29         1.80 o                         
   6   6   7        188.23        187.30         4.80 o                         
   7   6   7          0.72          1.16         1.44 o                         
   8   6   7         78.81         87.21         4.29 o                         
   9   6   7          0.80         -3.85         3.85 o                         
  -6   7   7          0.02          3.08         4.01 o                         
  -5   7   7         19.74         22.21         5.85 o                         
  -4   7   7          1.68          3.32         1.86 o                         
  -3   7   7          7.69          8.98         2.07 o                         
  -2   7   7          5.43          6.55         1.37 o                         
  -1   7   7        177.94        188.43         3.92 o                         
   0   7   7          8.49         11.25         1.19 o                         
   1   7   7          0.12         -0.01         0.90 o                         
   2   7   7         22.73         25.04         1.73 o                         
   3   7   7        314.96        310.17         5.53 o                         
   4   7   7          0.02          0.33         0.98 o                         
   5   7   7       1402.78       1304.00        15.33 o                         
   6   7   7        420.71        401.94         8.73 o                         
   7   7   7        246.22        254.35         6.15 o                         
   8   7   7          0.09          2.23         2.32 o                         
   9   7   7          0.14         -1.33         2.49 o                         
  -5   8   7          6.00         10.78         3.70 o                         
  -4   8   7         42.34         43.14         4.50 o                         
  -3   8   7         10.13         11.73         2.30 o                         
  -2   8   7         47.05         40.43         3.85 o                         
  -1   8   7         75.47         75.07         3.32 o                         
   0   8   7          2.16          3.67         1.09 o                         
   1   8   7        258.29        267.25         5.76 o                         
   2   8   7        403.22        381.47         5.77 o                         
   3   8   7        130.97        129.93         3.59 o                         
   4   8   7          5.61          8.20         1.50 o                         
   5   8   7         26.82         24.40         2.96 o                         
   6   8   7         33.99         44.53         2.90 o                         
   7   8   7         37.37         39.82         3.54 o                         
   8   8   7          0.52          3.92         2.52 o                         
   9   8   7          4.08          2.41         2.75 o                         
  -4   9   7         27.67         23.82         4.34 o                         
  -3   9   7          0.31         -1.39         2.61 o                         
  -2   9   7          4.33          3.34         2.31 o                         
  -1   9   7         19.86         17.35         2.55 o                         
   0   9   7          2.62          3.37         1.51 o                         
   1   9   7        173.51        172.30         4.67 o                         
   2   9   7          1.33          0.67         1.09 o                         
   3   9   7         67.27         62.33         2.79 o                         
   4   9   7        266.95        247.95         5.35 o                         
   5   9   7         72.94         70.34         4.02 o                         
   6   9   7         60.26         65.31         3.70 o                         
   7   9   7          2.97          4.59         1.90 o                         
   8   9   7         12.98         12.67         5.53 o                         
   9   9   7          5.23          4.81         3.17 o                         
  -3  10   7         56.57         61.77         5.88 o                         
  -2  10   7          1.86          7.44         3.23 o                         
  -1  10   7          2.28          2.08         2.19 o                         
   0  10   7          8.69          6.01         2.12 o                         
   1  10   7          2.46          4.11         1.52 o                         
   2  10   7         14.85         17.05         1.96 o                         
   3  10   7         72.23         79.38         3.31 o                         
   4  10   7          1.54          5.16         1.76 o                         
   5  10   7         35.90         32.97         2.99 o                         
   6  10   7         15.56         12.35         2.80 o                         
   7  10   7          5.68          6.42         2.37 o                         
   8  10   7          3.69          5.45         2.98 o                         
  -1  11   7         13.41         14.10         3.85 o                         
   0  11   7          4.07          3.58         3.59 o                         
   1  11   7         27.10         30.41         5.35 o                         
   2  11   7         27.37         22.17         2.45 o                         
   3  11   7         27.40         25.54         2.70 o                         
   4  11   7         17.69         16.00         2.27 o                         
   5  11   7          4.83          5.20         2.00 o                         
   6  11   7         54.73         53.20         4.07 o                         
   7  11   7          0.84          0.73         3.18 o                         
   1  12   7          3.45          5.95         3.20 o                         
   2  12   7          7.32         12.46         3.73 o                         
   3  12   7         38.38         43.60         4.13 o                         
   4  12   7         16.42          9.85         2.41 o                         
   5  12   7         78.17         67.98         4.29 o                         
  -3 -10   8          8.89         11.60         3.13 o                         
  -2 -10   8         20.19         24.25         4.12 o                         
  -5  -9   8         30.37         39.59         4.04 o                         
  -4  -9   8         20.12         21.80         2.84 o                         
  -3  -9   8         29.75         24.87         3.33 o                         
  -2  -9   8         11.68         13.96         2.73 o                         
  -1  -9   8         14.08         14.20         2.41 o                         
   0  -9   8          0.41          1.51         1.93 o                         
   1  -9   8          3.89          3.67         2.29 o                         
   2  -9   8         93.87        106.59         9.95 o                         
  -7  -8   8          1.64          3.12         2.38 o                         
  -6  -8   8          2.11          3.27         2.26 o                         
  -5  -8   8          2.55          6.17         2.53 o                         
  -4  -8   8          9.66         11.70         2.10 o                         
  -3  -8   8         28.38         28.08         3.34 o                         
  -2  -8   8         10.84         13.57         2.37 o                         
  -1  -8   8          0.02          1.85         1.37 o                         
   0  -8   8          2.11          3.23         1.40 o                         
   1  -8   8          7.38          7.16         1.98 o                         
   2  -8   8          9.62         10.96         2.64 o                         
   3  -8   8         98.84        102.40        11.28 o                         
  -7  -7   8          0.19          1.17         4.71 o                         
  -6  -7   8          0.09         -0.56         1.68 o                         
  -5  -7   8          0.56         -0.03         1.69 o                         
  -4  -7   8         12.99         11.92         2.04 o                         
  -3  -7   8          6.19          7.15         1.71 o                         
  -2  -7   8         22.98         24.22         2.33 o                         
  -1  -7   8         38.83         44.46         2.48 o                         
   0  -7   8          0.81          2.40         1.25 o                         
   1  -7   8          2.53          2.78         1.50 o                         
   2  -7   8         16.47         17.07         1.95 o                         
   3  -7   8          1.34          2.23         1.64 o                         
   4  -7   8        125.12        129.45         8.80 o                         
   5  -7   8         10.93         22.42         4.81 o                         
  -8  -6   8          0.75          2.32         2.22 o                         
  -7  -6   8         14.64          8.46         2.37 o                         
  -6  -6   8          9.33         13.78         2.07 o                         
  -5  -6   8        104.21        104.15         4.50 o                         
  -4  -6   8        464.70        423.41         7.67 o                         
  -3  -6   8         11.34         14.16         1.84 o                         
  -2  -6   8         38.43         39.02         2.50 o                         
  -1  -6   8         27.80         29.42         2.29 o                         
   0  -6   8         44.62         54.24         2.54 o                         
   1  -6   8          0.03          0.90         1.04 o                         
   2  -6   8          8.42          5.55         1.43 o                         
   3  -6   8         74.19         70.25         2.93 o                         
   4  -6   8        105.51        115.09         4.63 o                         
   5  -6   8          0.05          0.20         1.70 o                         
   6  -6   8          5.72          4.72         3.47 o                         
  -8  -5   8         13.96         14.88         2.85 o                         
  -7  -5   8         17.66         13.53         2.32 o                         
  -6  -5   8          7.95          5.39         1.69 o                         
  -5  -5   8        178.10        181.43         4.83 o                         
  -4  -5   8         27.78         28.73         3.02 o                         
  -3  -5   8         89.85         93.18         4.32 o                         
  -2  -5   8        185.36        182.36         3.94 o                         
  -1  -5   8          4.44          2.76         1.05 o                         
   0  -5   8          0.15          0.64         0.90 o                         
   1  -5   8        114.14        126.66         3.19 o                         
   2  -5   8         23.37         22.43         1.71 o                         
   3  -5   8        162.99        173.02         4.14 o                         
   4  -5   8        166.20        165.98         4.24 o                         
   5  -5   8         78.66         78.51         4.22 o                         
   6  -5   8          1.03          1.22         2.15 o                         
  -9  -4   8         17.85         26.73         4.26 o                         
  -8  -4   8          0.52          2.42         3.18 o                         
  -7  -4   8         11.79         19.27         2.27 o                         
  -6  -4   8        121.29        118.90         4.52 o                         
  -5  -4   8         71.67         70.45         3.07 o                         
  -4  -4   8         64.90         61.88         2.36 o                         
  -3  -4   8         60.84         59.72         2.23 o                         
  -2  -4   8        287.81        276.12         4.07 o                         
  -1  -4   8         49.13         53.62         1.97 o                         
   0  -4   8         37.28         24.45         1.35 o                         
   1  -4   8          9.93         11.74         1.15 o                         
   2  -4   8          6.67          5.62         1.18 o                         
   3  -4   8          3.77          3.33         1.13 o                         
   4  -4   8        203.90        191.45         4.29 o                         
   5  -4   8         58.75         42.36         3.03 o                         
   6  -4   8         24.74         26.95         2.70 o                         
   7  -4   8          5.32          7.09         4.62 o                         
  -9  -3   8          2.36          0.81         2.25 o                         
  -8  -3   8         24.40         37.99         4.20 o                         
  -7  -3   8          8.44         12.93         2.05 o                         
  -6  -3   8          7.61         11.13         1.62 o                         
  -5  -3   8        117.90        105.61         2.95 o                         
  -4  -3   8          5.78          4.16         1.11 o                         
  -3  -3   8        525.66        519.49         6.35 o                         
  -2  -3   8        145.47        140.02         2.69 o                         
  -1  -3   8         99.75        114.18         2.24 o                         
   0  -3   8       1331.18       1331.17        11.72 o                         
   1  -3   8          7.73          4.89         0.82 o                         
   2  -3   8         13.85          7.75         1.18 o                         
   3  -3   8          0.34         -0.80         0.80 o                         
   4  -3   8        867.99        823.35         9.65 o                         
   5  -3   8        122.67        114.27         5.33 o                         
   6  -3   8         62.14         71.64         3.90 o                         
   7  -3   8         30.72         26.93         2.96 o                         
   8  -3   8          2.80          2.61         5.85 o                         
  -9  -2   8          0.12         -2.03         2.03 o                         
  -8  -2   8          0.20          2.12         1.62 o                         
  -7  -2   8         32.13         27.93         2.80 o                         
  -6  -2   8        147.35        132.29         3.71 o                         
  -5  -2   8        129.81        133.64         3.46 o                         
  -4  -2   8          1.09          1.15         0.91 o                         
  -3  -2   8          0.68          1.50         0.79 o                         
  -2  -2   8         44.84         51.49         1.53 o                         
  -1  -2   8         98.32        120.74         2.35 o                         
   0  -2   8        562.63        500.58         4.94 o                         
   1  -2   8        689.26        657.81         5.98 o                         
   2  -2   8        197.92        163.28         2.58 o                         
   3  -2   8          6.28          3.70         0.98 o                         
   4  -2   8        537.60        506.78         6.29 o                         
   5  -2   8       1158.71       1125.90        12.02 o                         
   6  -2   8        109.46        115.82         4.03 o                         
   7  -2   8         30.06         27.34         4.49 o                         
   8  -2   8         23.65         29.33         3.51 o                         
  -9  -1   8          0.92         -0.65         1.87 o                         
  -8  -1   8          0.38         -1.33         1.33 o                         
  -7  -1   8         15.12         15.32         1.68 o                         
  -6  -1   8        281.89        292.66         5.40 o                         
  -5  -1   8         34.45         37.90         1.92 o                         
  -4  -1   8         94.29         89.94         2.25 o                         
  -3  -1   8         28.79         21.92         1.21 o                         
  -2  -1   8        370.93        374.54         3.84 o                         
  -1  -1   8        138.38        169.25         2.50 o                         
   0  -1   8         23.66         19.13         0.99 o                         
   1  -1   8         91.43         82.76         1.51 o                         
   2  -1   8        950.70        911.08         7.81 o                         
   3  -1   8        145.44        151.23         2.74 o                         
   4  -1   8        166.80        164.66         3.12 o                         
   5  -1   8          1.75         -0.03         0.90 o                         
   6  -1   8         16.59         14.61         1.79 o                         
   7  -1   8         39.94         39.16         3.06 o                         
   8  -1   8          5.95          4.23         2.44 o                         
   9  -1   8         62.54         58.00         6.00 o                         
  -9   0   8          1.97         -2.30         2.30 o                         
  -8   0   8          0.71         -1.15         1.54 o                         
  -7   0   8        125.46        138.48         3.69 o                         
  -6   0   8         69.23         74.78         2.66 o                         
  -5   0   8          6.82          9.65         1.20 o                         
  -4   0   8         67.83         72.65         2.24 o                         
  -3   0   8        211.57        199.74         2.87 o                         
  -2   0   8        549.40        645.34         5.46 o                         
  -1   0   8        298.74        304.96         3.17 o                         
   0   0   8        404.35        393.85         3.96 o                         
   1   0   8        283.03        306.86         2.80 o                         
   2   0   8       1083.12       1007.10         8.19 o                         
   3   0   8        393.89        413.43         4.69 o                         
   4   0   8         88.21         83.27         2.61 o                         
   5   0   8         58.88         62.92         2.10 o                         
   6   0   8         78.29         74.17         2.44 o                         
   7   0   8          4.41          6.86         2.38 o                         
   8   0   8        105.09        104.61         7.88 o                         
   9   0   8          4.57         -1.17         3.54 o                         
  -9   1   8         14.82         14.34         3.73 o                         
  -8   1   8          6.29          4.74         2.03 o                         
  -7   1   8         67.76         74.75         3.05 o                         
  -6   1   8         97.01         91.83         2.89 o                         
  -5   1   8        166.34        166.97         3.51 o                         
  -4   1   8         31.32         36.70         1.64 o                         
  -3   1   8        151.70        173.88         2.58 o                         
  -2   1   8        245.41        218.93         2.81 o                         
  -1   1   8        390.55        393.27         3.89 o                         
   0   1   8       1097.86       1247.56         8.60 o                         
   1   1   8         29.09         27.61         1.20 o                         
   2   1   8        236.29        316.19         3.15 o                         
   3   1   8        363.31        387.49         4.76 o                         
   4   1   8        138.71        129.24         2.39 o                         
   5   1   8        258.90        244.54         3.38 o                         
   6   1   8         60.83         63.26         2.79 o                         
   7   1   8          6.88          5.59         1.60 o                         
   8   1   8          0.01         -1.30         1.94 o                         
   9   1   8         26.29         22.82         4.21 o                         
  -8   2   8         14.60         28.27         3.38 o                         
  -7   2   8         92.00         91.91         3.37 o                         
  -6   2   8          4.73          5.23         1.32 o                         
  -5   2   8         27.77         31.14         1.88 o                         
  -4   2   8         66.98         72.53         2.20 o                         
  -3   2   8          4.39          7.78         0.81 o                         
  -2   2   8       1888.66       1981.07        13.37 o                         
  -1   2   8        214.73        215.00         2.62 o                         
   0   2   8        796.99        821.66         7.33 o                         
   1   2   8          3.70          4.81         0.74 o                         
   2   2   8       2872.61       3013.40        22.76 o                         
   3   2   8       1064.67       1187.78        10.18 o                         
   4   2   8        146.79        149.37         2.66 o                         
   5   2   8         26.12         31.55         1.65 o                         
   6   2   8         44.25         40.03         2.01 o                         
   7   2   8        300.01        289.94         6.40 o                         
   8   2   8         13.71         13.93         2.76 o                         
   9   2   8         38.10         39.76         4.00 o                         
  10   2   8          3.65          0.75         3.13 o                         
  -8   3   8          0.68          4.57         2.66 o                         
  -7   3   8         59.29         64.19         3.36 o                         
  -6   3   8         24.69         21.87         2.55 o                         
  -5   3   8        334.54        337.03         5.97 o                         
  -4   3   8          5.65          7.27         1.10 o                         
  -3   3   8         28.34         39.15         1.40 o                         
  -2   3   8         67.88         64.12         1.47 o                         
  -1   3   8        532.13        529.18         5.27 o                         
   0   3   8        311.53        326.88         3.90 o                         
   1   3   8       1319.40       1323.73        12.12 o                         
   2   3   8       2529.28       2583.45        23.42 o                         
   3   3   8        453.83        509.94         5.84 o                         
   4   3   8        480.51        469.09         4.86 o                         
   5   3   8        107.47        107.31         3.43 o                         
   6   3   8         14.50         14.26         1.30 o                         
   7   3   8        189.40        190.31         4.21 o                         
   8   3   8        218.82        227.39         6.04 o                         
   9   3   8          2.28          4.23         2.26 o                         
  10   3   8          4.59          1.54         2.48 o                         
  -8   4   8          0.59          5.55         5.24 o                         
  -7   4   8          3.05          5.19         2.24 o                         
  -6   4   8        123.64        146.73         4.52 o                         
  -5   4   8          3.51          3.56         1.27 o                         
  -4   4   8         46.25         55.26         2.59 o                         
  -3   4   8          5.75          4.09         0.96 o                         
  -2   4   8         31.47         30.01         1.29 o                         
  -1   4   8          5.80          4.17         0.91 o                         
   0   4   8          4.68          1.19         0.81 o                         
   1   4   8         52.43         57.06         2.44 o                         
   2   4   8       1294.15       1379.99        14.05 o                         
   3   4   8         47.84         70.23         2.10 o                         
   4   4   8        452.74        439.68         4.74 o                         
   5   4   8        147.67        157.74         2.75 o                         
   6   4   8         24.11         22.69         1.43 o                         
   7   4   8         71.95         72.86         2.26 o                         
   8   4   8          0.96         -0.02         1.58 o                         
   9   4   8          1.79         -0.31         3.39 o                         
  -7   5   8          4.87          5.23         4.43 o                         
  -6   5   8          0.19          0.26         1.86 o                         
  -5   5   8         21.09         16.89         2.62 o                         
  -4   5   8         40.90         47.93         2.99 o                         
  -3   5   8         23.35         23.11         1.81 o                         
  -2   5   8        205.18        195.02         3.76 o                         
  -1   5   8        261.73        255.15         4.28 o                         
   0   5   8       1628.86       1562.21        15.01 o                         
   1   5   8        191.44        206.90         3.66 o                         
   2   5   8         19.27         16.97         1.48 o                         
   3   5   8         52.78         46.00         1.92 o                         
   4   5   8         32.35         30.55         1.64 o                         
   5   5   8         96.32        105.02         2.92 o                         
   6   5   8        311.63        295.95         5.04 o                         
   7   5   8        365.32        354.59         6.28 o                         
   8   5   8          7.68          8.31         1.74 o                         
  -6   6   8          0.10         -1.34         2.88 o                         
  -5   6   8         36.54         32.38         3.91 o                         
  -4   6   8         78.55         74.33         3.87 o                         
  -3   6   8          0.73         -1.19         1.19 o                         
  -2   6   8        331.34        338.10         5.86 o                         
  -1   6   8         24.48         25.70         1.52 o                         
   0   6   8          9.91         17.85         1.36 o                         
   1   6   8        859.34        825.56         8.51 o                         
   2   6   8        154.09        145.05         2.74 o                         
   3   6   8        294.30        309.83         4.75 o                         
   4   6   8        407.72        410.74         6.55 o                         
   5   6   8        113.59        106.46         3.32 o                         
   6   6   8        215.99        207.18         5.16 o                         
   7   6   8        122.55        120.54         3.76 o                         
   8   6   8         28.13         30.54         2.45 o                         
   9   6   8         18.96         15.10         4.93 o                         
  -6   7   8          0.51         -2.77         4.01 o                         
  -5   7   8          4.73          5.36         2.93 o                         
  -4   7   8         12.00         11.39         2.31 o                         
  -3   7   8          0.04          1.05         1.68 o                         
  -2   7   8         63.74         62.70         3.00 o                         
  -1   7   8         68.02         65.71         2.44 o                         
   0   7   8        788.49        765.43         8.37 o                         
   1   7   8         10.72          9.08         1.13 o                         
   2   7   8         11.71         14.58         1.31 o                         
   3   7   8         45.42         30.93         2.03 o                         
   4   7   8        162.66        137.52         3.64 o                         
   5   7   8        216.44        197.66         4.87 o                         
   6   7   8          7.37          9.85         1.92 o                         
   7   7   8         13.17         10.97         2.00 o                         
   8   7   8         74.57         65.67         3.97 o                         
   9   7   8          0.97          1.15         1.75 o                         
  -5   8   8          1.85          3.40         5.85 o                         
  -4   8   8         43.79         44.23         4.31 o                         
  -3   8   8         14.12         12.64         2.43 o                         
  -2   8   8          1.23          0.96         1.86 o                         
  -1   8   8         90.74         95.48         3.82 o                         
   0   8   8       1171.54       1175.11        13.70 o                         
   1   8   8        154.16        149.19         3.49 o                         
   2   8   8        577.83        554.47         8.00 o                         
   3   8   8         18.80         18.53         1.86 o                         
   4   8   8        146.34        144.57         3.93 o                         
   5   8   8          1.11          2.56         1.38 o                         
   6   8   8         34.82         36.76         2.85 o                         
   7   8   8          0.23         -0.78         1.77 o                         
   8   8   8         23.04         21.40         3.74 o                         
   9   8   8          0.58         -0.70         2.31 o                         
  -4   9   8          0.03         -2.07         2.72 o                         
  -3   9   8         58.05         61.00         5.88 o                         
  -2   9   8          5.24         10.87         4.74 o                         
  -1   9   8          1.69          0.67         1.44 o                         
   0   9   8          1.90         -1.29         1.36 o                         
   1   9   8         34.34         37.42         2.14 o                         
   2   9   8        115.33        116.35         3.58 o                         
   3   9   8          6.19          7.65         1.53 o                         
   4   9   8        309.42        307.05         6.06 o                         
   5   9   8        265.47        248.19         5.54 o                         
   6   9   8         46.58         50.05         3.12 o                         
   7   9   8          4.66          4.16         2.31 o                         
   8   9   8          4.06          1.31         2.58 o                         
  -3  10   8          5.52          6.82         3.85 o                         
  -2  10   8          1.06          4.45         2.96 o                         
  -1  10   8          0.34         -0.75         2.58 o                         
   0  10   8          7.06          9.07         2.00 o                         
   1  10   8          2.18          2.11         1.29 o                         
   2  10   8         18.49         22.68         2.15 o                         
   3  10   8         46.50         39.81         2.61 o                         
   4  10   8         23.53         25.02         2.58 o                         
   5  10   8         45.43         54.22         3.34 o                         
   6  10   8          6.95          5.10         2.12 o                         
   7  10   8          1.17          0.62         1.82 o                         
   8  10   8          8.16         11.04         4.62 o                         
  -1  11   8         25.85         17.46         4.47 o                         
   0  11   8         73.37         76.31         7.21 o                         
   1  11   8         25.90         22.94         3.04 o                         
   2  11   8         75.83         81.90         3.82 o                         
   3  11   8        127.93        121.65         4.97 o                         
   4  11   8         73.58         80.45         3.95 o                         
   5  11   8         86.95         85.81         4.00 o                         
   6  11   8          4.58          5.31         2.30 o                         
   7  11   8         28.77         41.55         5.92 o                         
   2  12   8         25.91         26.66         4.36 o                         
   3  12   8          5.85          9.83         2.39 o                         
   4  12   8          0.38         -1.71         2.05 o                         
  -5  -9   9          2.34          3.42         4.35 o                         
  -4  -9   9         20.48         20.92         3.01 o                         
  -3  -9   9          0.00         -0.32         1.91 o                         
  -2  -9   9          2.73          0.75         2.00 o                         
  -1  -9   9          1.33          4.49         2.05 o                         
   0  -9   9          0.02         -1.34         2.08 o                         
   1  -9   9         24.35         27.73         4.02 o                         
  -6  -8   9          0.01         -0.08         2.32 o                         
  -5  -8   9          0.07         -0.57         2.49 o                         
  -4  -8   9          7.43          2.98         2.60 o                         
  -3  -8   9         50.43         59.99         3.67 o                         
  -2  -8   9          7.96         11.60         2.49 o                         
  -1  -8   9         15.56         13.03         2.46 o                         
   0  -8   9          4.60          6.49         1.92 o                         
   1  -8   9         48.15         52.53         3.88 o                         
   2  -8   9         38.15         41.33         3.85 o                         
   3  -8   9          4.89         -1.35         2.49 o                         
  -7  -7   9          0.03         -2.10         2.10 o                         
  -6  -7   9          9.61         10.93         2.36 o                         
  -5  -7   9          5.98          4.79         1.95 o                         
  -4  -7   9         40.23         41.56         2.93 o                         
  -3  -7   9          6.29          6.20         1.76 o                         
  -2  -7   9         34.30         35.24         2.92 o                         
  -1  -7   9          0.54          1.16         1.41 o                         
   0  -7   9          2.41          3.38         1.32 o                         
   1  -7   9         74.73         77.16         3.87 o                         
   2  -7   9          2.85          4.55         1.69 o                         
   3  -7   9        114.21        116.53         4.75 o                         
   4  -7   9          2.83          4.97         2.44 o                         
  -8  -6   9         14.04          4.38         2.69 o                         
  -7  -6   9         41.23         44.05         4.09 o                         
  -6  -6   9          1.90          2.78         1.61 o                         
  -5  -6   9         31.51         29.62         2.78 o                         
  -4  -6   9         14.15         16.67         2.27 o                         
  -3  -6   9          0.14         -0.57         1.26 o                         
  -2  -6   9          2.95          1.98         1.26 o                         
  -1  -6   9         11.13         12.47         1.63 o                         
   0  -6   9          1.98          2.74         1.99 o                         
   1  -6   9         12.74         14.50         1.71 o                         
   2  -6   9         29.65         33.92         2.39 o                         
   3  -6   9        140.96        135.04         4.32 o                         
   4  -6   9         27.49         20.93         2.59 o                         
   5  -6   9         11.28         13.34         2.73 o                         
  -8  -5   9          2.29          2.29         2.20 o                         
  -7  -5   9          9.56         10.70         2.44 o                         
  -6  -5   9          5.75          9.16         1.84 o                         
  -5  -5   9          4.68          5.27         1.52 o                         
  -4  -5   9         25.29         19.32         1.92 o                         
  -3  -5   9         82.03         70.72         2.78 o                         
  -2  -5   9         90.27         99.54         3.47 o                         
  -1  -5   9          0.50          0.39         1.02 o                         
   0  -5   9         17.59         22.24         1.59 o                         
   1  -5   9         19.45         19.11         1.59 o                         
   2  -5   9         12.13         14.21         1.61 o                         
   3  -5   9          6.06          4.60         1.44 o                         
   4  -5   9        204.51        197.64         5.12 o                         
   5  -5   9          6.99          4.99         1.77 o                         
   6  -5   9          0.48          1.28         2.34 o                         
  -8  -4   9          0.00         -1.99         2.41 o                         
  -7  -4   9         38.66         43.52         2.96 o                         
  -6  -4   9         67.78         63.60         3.54 o                         
  -5  -4   9         73.06         67.22         3.07 o                         
  -4  -4   9        110.35        111.99         3.40 o                         
  -3  -4   9         63.50         62.50         2.62 o                         
  -2  -4   9         17.53         17.14         1.98 o                         
  -1  -4   9         55.91         44.67         1.78 o                         
   0  -4   9         92.86         93.24         2.25 o                         
   1  -4   9         32.83         32.00         1.74 o                         
   2  -4   9         74.48         78.04         2.72 o                         
   3  -4   9         62.32         53.62         2.67 o                         
   4  -4   9          5.86          6.36         1.57 o                         
   5  -4   9          8.65          6.86         1.83 o                         
   6  -4   9          0.01          0.85         2.01 o                         
   7  -4   9          3.10          2.31         3.40 o                         
  -8  -3   9          1.15         -1.81         1.86 o                         
  -7  -3   9          0.00          1.28         1.91 o                         
  -6  -3   9        243.20        227.26         4.97 o                         
  -5  -3   9          2.87          2.69         1.16 o                         
  -4  -3   9        595.24        592.54         7.80 o                         
  -3  -3   9        210.32        207.26         3.85 o                         
  -2  -3   9          0.06         -0.46         0.81 o                         
  -1  -3   9        249.04        220.20         3.25 o                         
   0  -3   9          0.35         -0.52         0.72 o                         
   1  -3   9         18.23         18.32         1.22 o                         
   2  -3   9         51.31         51.33         2.13 o                         
   3  -3   9        176.35        157.70         3.67 o                         
   4  -3   9         96.56         96.33         3.36 o                         
   5  -3   9        197.04        198.40         4.85 o                         
   6  -3   9         35.62         30.58         2.72 o                         
   7  -3   9          1.00          1.13         2.00 o                         
   8  -3   9         13.38         12.06         4.29 o                         
  -9  -2   9          0.12          2.44         2.50 o                         
  -8  -2   9         22.67         26.83         2.80 o                         
  -7  -2   9          6.10          6.84         1.57 o                         
  -6  -2   9         79.24         85.34         2.91 o                         
  -5  -2   9        134.87        131.13         3.31 o                         
  -4  -2   9         96.44         90.58         2.45 o                         
  -3  -2   9        239.80        244.85         3.78 o                         
  -2  -2   9         92.62         87.57         2.00 o                         
  -1  -2   9          1.61          0.62         0.63 o                         
   0  -2   9          6.01          6.24         0.90 o                         
   1  -2   9        328.91        279.64         3.53 o                         
   2  -2   9          2.34          2.85         0.99 o                         
   3  -2   9         40.86         38.94         2.08 o                         
   4  -2   9         14.29         15.15         1.57 o                         
   5  -2   9          0.40          1.91         1.35 o                         
   6  -2   9         25.97         24.88         2.45 o                         
   7  -2   9          9.89          7.62         3.25 o                         
   8  -2   9         96.58         99.63         7.15 o                         
  -9  -1   9         23.20         31.74         4.33 o                         
  -8  -1   9          2.82          5.43         1.82 o                         
  -7  -1   9          1.56          2.64         1.34 o                         
  -6  -1   9         53.74         60.23         2.68 o                         
  -5  -1   9         64.06         74.39         2.56 o                         
  -4  -1   9          0.32          0.71         0.81 o                         
  -3  -1   9          5.43          6.53         0.89 o                         
  -2  -1   9        113.18        110.35         2.41 o                         
  -1  -1   9         33.28         35.69         1.42 o                         
   0  -1   9         53.21         52.20         1.49 o                         
   1  -1   9          0.68          1.32         0.60 o                         
   2  -1   9        258.19        245.06         3.31 o                         
   3  -1   9         41.73         43.96         1.83 o                         
   4  -1   9        223.13        215.56         4.09 o                         
   5  -1   9        259.78        250.76         4.97 o                         
   6  -1   9          4.27          4.00         1.48 o                         
   7  -1   9         37.19         43.06         2.63 o                         
   8  -1   9         30.80         37.22         6.09 o                         
   9  -1   9          5.66          6.24        13.56 o                         
  -8   0   9         29.53         24.35         2.47 o                         
  -7   0   9         26.81         26.07         2.10 o                         
  -6   0   9        188.56        171.78         4.13 o                         
  -5   0   9         86.75         75.15         2.53 o                         
  -4   0   9        170.15        159.48         3.32 o                         
  -3   0   9        174.23        193.29         2.93 o                         
  -2   0   9        560.58        588.94         5.27 o                         
  -1   0   9        123.59        127.13         2.17 o                         
   0   0   9         53.50         56.25         1.49 o                         
   1   0   9        497.53        452.94         3.84 o                         
   2   0   9        146.63        146.26         2.34 o                         
   3   0   9        671.02        640.45         6.72 o                         
   4   0   9        240.84        236.82         4.46 o                         
   5   0   9        610.20        591.17         9.07 o                         
   6   0   9         86.37         77.39         2.68 o                         
   7   0   9        115.99        136.15         4.90 o                         
   8   0   9          2.14          5.52         2.55 o                         
   9   0   9        113.24        135.93        14.63 o                         
  -8   1   9         24.86         42.21         5.21 o                         
  -7   1   9          6.77          6.28         1.50 o                         
  -6   1   9         19.03         12.79         2.14 o                         
  -5   1   9          3.30          1.72         1.08 o                         
  -4   1   9          3.96          3.25         0.93 o                         
  -3   1   9         40.38         38.63         1.72 o                         
  -2   1   9        205.85        247.70         2.99 o                         
  -1   1   9        420.48        462.57         5.46 o                         
   0   1   9         42.82         40.20         1.11 o                         
   1   1   9         91.02         75.02         1.73 o                         
   2   1   9         10.70         13.22         1.03 o                         
   3   1   9          0.60         -0.48         0.97 o                         
   4   1   9         55.92         55.69         2.11 o                         
   5   1   9          4.62          9.43         1.18 o                         
   6   1   9        660.59        623.89         9.27 o                         
   7   1   9        121.73        128.08         4.76 o                         
   8   1   9          0.01         -1.91         1.91 o                         
   9   1   9        162.61        170.08        22.17 o                         
  -8   2   9         60.14         66.88         6.02 o                         
  -7   2   9         34.60         34.52         2.88 o                         
  -6   2   9         65.37         71.78         3.23 o                         
  -5   2   9        454.58        458.40         6.60 o                         
  -4   2   9          2.21          4.57         0.96 o                         
  -3   2   9        265.05        263.69         3.79 o                         
  -2   2   9         40.63         34.58         1.63 o                         
  -1   2   9         68.03         70.17         1.56 o                         
   0   2   9          1.60          0.53         0.49 o                         
   1   2   9       1475.93       1511.34        12.28 o                         
   2   2   9        238.18        241.38         3.36 o                         
   3   2   9        101.50         94.53         2.25 o                         
   4   2   9         15.56         18.23         1.48 o                         
   5   2   9        129.34        127.13         3.12 o                         
   6   2   9          4.16          6.05         1.41 o                         
   7   2   9         17.52         18.70         2.60 o                         
   8   2   9          0.74         -0.62         1.94 o                         
   9   2   9          5.62          6.57         2.44 o                         
  -8   3   9         35.16         44.94         4.62 o                         
  -7   3   9         26.29         31.73         4.85 o                         
  -6   3   9          8.17          6.55         1.53 o                         
  -5   3   9         20.79         17.97         1.66 o                         
  -4   3   9         44.14         40.57         1.91 o                         
  -3   3   9         49.51         46.34         1.57 o                         
  -2   3   9        174.17        195.57         2.56 o                         
  -1   3   9        259.44        284.94         3.52 o                         
   0   3   9        167.48        165.94         3.04 o                         
   1   3   9        357.39        330.50         5.61 o                         
   2   3   9        226.64        252.68         3.65 o                         
   3   3   9        438.80        449.94         5.50 o                         
   4   3   9        237.77        234.31         3.92 o                         
   5   3   9        231.50        232.52         4.30 o                         
   6   3   9        336.99        341.39         5.20 o                         
   7   3   9        225.30        250.35         5.50 o                         
   8   3   9         35.20         39.71         3.17 o                         
   9   3   9          2.09          0.28         3.70 o                         
  -7   4   9          1.31          4.93         4.01 o                         
  -6   4   9         40.30         44.39         4.24 o                         
  -5   4   9         32.28         32.74         2.80 o                         
  -4   4   9          2.18          3.05         1.32 o                         
  -3   4   9        342.63        331.44         8.50 o                         
  -2   4   9          4.16          5.21         0.98 o                         
  -1   4   9        561.72        545.58         7.14 o                         
   0   4   9         56.64         66.75         2.44 o                         
   1   4   9       1077.72       1059.65        11.09 o                         
   2   4   9         16.95         25.27         1.50 o                         
   3   4   9        217.92        202.71         3.89 o                         
   4   4   9         33.66         30.89         1.83 o                         
   5   4   9          0.55          0.33         1.23 o                         
   6   4   9        484.89        484.17         7.08 o                         
   7   4   9         56.41         55.40         2.69 o                         
   8   4   9        252.44        241.72         8.93 o                         
   9   4   9         36.70         50.22         6.78 o                         
  -7   5   9          0.06          3.08         4.31 o                         
  -6   5   9         97.47         81.68         8.29 o                         
  -5   5   9          0.01          0.20         1.76 o                         
  -4   5   9        208.28        211.96         8.49 o                         
  -3   5   9         14.54         18.37         1.83 o                         
  -2   5   9         52.41         55.20         2.66 o                         
  -1   5   9        673.76        640.32         8.26 o                         
   0   5   9         63.34         64.08         2.36 o                         
   1   5   9          5.20         11.09         1.38 o                         
   2   5   9         75.55         69.91         2.73 o                         
   3   5   9        122.63        102.86         3.11 o                         
   4   5   9        121.02        118.03         2.66 o                         
   5   5   9        141.58        142.37         3.48 o                         
   6   5   9        436.83        447.74         6.93 o                         
   7   5   9         80.13         70.96         2.91 o                         
   8   5   9        225.31        218.76         5.37 o                         
  -6   6   9          4.59         -1.23         3.70 o                         
  -5   6   9          0.17         -0.34         2.24 o                         
  -4   6   9          1.38          2.35         2.04 o                         
  -3   6   9          4.13          3.89         1.40 o                         
  -2   6   9         34.83         37.28         2.51 o                         
  -1   6   9          9.29         11.58         1.25 o                         
   0   6   9         89.89         85.70         2.44 o                         
   1   6   9         99.32         93.51         2.49 o                         
   2   6   9         53.19         52.08         1.96 o                         
   3   6   9        492.80        501.85         6.65 o                         
   4   6   9          3.52          3.25         0.99 o                         
   5   6   9         14.76         17.84         1.76 o                         
   6   6   9         62.81         67.25         2.91 o                         
   7   6   9          3.33          2.12         1.41 o                         
   8   6   9         25.93         25.33         2.56 o                         
  -5   7   9         84.31        100.27         6.96 o                         
  -4   7   9         21.02         23.82         3.00 o                         
  -3   7   9          3.55          2.56         1.52 o                         
  -2   7   9          5.89          6.98         1.64 o                         
  -1   7   9         16.07         17.54         1.61 o                         
   0   7   9         35.52         32.55         1.82 o                         
   1   7   9         14.62         20.23         1.58 o                         
   2   7   9        154.15        148.29         3.58 o                         
   3   7   9          3.42          2.37         1.07 o                         
   4   7   9         21.91         22.13         2.24 o                         
   5   7   9          0.54          1.01         1.36 o                         
   6   7   9          9.12          8.98         1.65 o                         
   7   7   9          7.03          5.62         1.55 o                         
   8   7   9         68.62         72.31         3.65 o                         
   9   7   9         44.67         50.30         3.92 o                         
  -5   8   9         13.50         20.03         7.09 o                         
  -4   8   9          3.77          6.83         2.66 o                         
  -3   8   9         17.02         19.04         2.69 o                         
  -2   8   9         22.70         27.33         3.04 o                         
  -1   8   9        153.80        155.93         4.77 o                         
   0   8   9          5.01          5.16         1.59 o                         
   1   8   9          1.94          0.74         1.04 o                         
   2   8   9         12.91         12.44         1.54 o                         
   3   8   9        106.65         99.39         2.88 o                         
   4   8   9        123.56        111.42         4.55 o                         
   5   8   9        210.69        206.84         4.91 o                         
   6   8   9          2.01          1.37         1.67 o                         
   7   8   9         47.58         46.47         3.63 o                         
   8   8   9         11.35         12.73         2.31 o                         
   9   8   9         45.33         45.34         4.00 o                         
  -4   9   9         27.67         32.41         8.78 o                         
  -3   9   9         14.64          7.88         7.39 o                         
  -2   9   9          9.13         10.85         2.85 o                         
  -1   9   9        165.09        164.82         5.13 o                         
   0   9   9         24.25         22.36         2.41 o                         
   1   9   9         23.69         21.81         1.96 o                         
   2   9   9          0.12          1.06         1.06 o                         
   3   9   9         19.97         24.44         2.01 o                         
   4   9   9         23.19         17.72         1.99 o                         
   5   9   9          2.97          5.10         1.50 o                         
   6   9   9         20.05         20.59         2.55 o                         
   7   9   9          1.58          1.49         2.00 o                         
   8   9   9         10.95          8.42         2.84 o                         
  -2  10   9         10.19         10.72        12.79 o                         
  -1  10   9         25.09         28.22         4.90 o                         
   0  10   9          0.00         -1.53         1.53 o                         
   1  10   9        209.19        214.89         5.04 o                         
   2  10   9         15.14         15.67         1.93 o                         
   3  10   9         31.54         29.00         3.00 o                         
   4  10   9         63.28         72.17         3.29 o                         
   5  10   9          1.08          1.22         1.62 o                         
   6  10   9          2.65          3.27         1.79 o                         
   7  10   9          3.76          6.05         4.62 o                         
  -1  11   9          1.04          2.41         3.37 o                         
   0  11   9          9.54          7.06         2.89 o                         
   1  11   9         46.15         55.55         5.02 o                         
   2  11   9          0.68          1.37         1.47 o                         
   3  11   9          1.83          2.76         1.63 o                         
   4  11   9         11.29          6.90         1.92 o                         
   5  11   9          0.49          1.46         1.61 o                         
   6  11   9          0.59         -0.64         1.74 o                         
   2  12   9          8.48         13.24         2.95 o                         
   3  12   9         16.20         20.12         2.91 o                         
   4  12   9          0.79          2.63         2.28 o                         
  -3  -9  10         15.22         26.93         3.80 o                         
  -2  -9  10          0.02          0.18         2.31 o                         
  -1  -9  10          0.01         -0.24         2.18 o                         
  -5  -8  10          5.95          6.65         2.80 o                         
  -4  -8  10         12.83         14.78         3.17 o                         
  -3  -8  10         15.60         24.71         2.94 o                         
  -2  -8  10          4.19          3.48         2.05 o                         
  -1  -8  10         11.32          7.74         2.37 o                         
   0  -8  10         40.70         47.62         3.56 o                         
   1  -8  10          0.10         -0.71         1.91 o                         
   2  -8  10          9.69         17.00         3.05 o                         
  -6  -7  10          0.71          1.00         2.42 o                         
  -5  -7  10         20.03         21.95         3.13 o                         
  -4  -7  10         17.26         24.00         3.21 o                         
  -3  -7  10          0.34         -0.09         1.59 o                         
  -2  -7  10          2.05          2.43         1.53 o                         
  -1  -7  10          2.44          1.18         1.41 o                         
   0  -7  10         19.62         19.35         2.82 o                         
   1  -7  10          0.06          0.42         1.53 o                         
   2  -7  10         78.73         94.63         4.85 o                         
   3  -7  10          4.82          3.92         2.02 o                         
   4  -7  10          0.02         -1.37         2.58 o                         
  -7  -6  10         14.87         15.74         4.98 o                         
  -6  -6  10         29.82         37.53         4.16 o                         
  -5  -6  10          0.16          2.00         1.55 o                         
  -4  -6  10          0.57          0.05         1.30 o                         
  -3  -6  10         99.08        106.67         3.94 o                         
  -2  -6  10          0.55         -0.37         1.26 o                         
  -1  -6  10          1.55          2.91         1.35 o                         
   0  -6  10         27.67         19.73         2.59 o                         
   1  -6  10          4.48          4.12         1.45 o                         
   2  -6  10         12.90         17.11         2.15 o                         
   3  -6  10         10.72          7.83         1.69 o                         
   4  -6  10         26.80         25.92         2.87 o                         
   5  -6  10         15.66         17.81         3.60 o                         
  -8  -5  10          0.04          1.37         2.50 o                         
  -7  -5  10          8.16         12.39         2.65 o                         
  -6  -5  10          3.57          5.59         1.92 o                         
  -5  -5  10          0.12         -0.71         1.37 o                         
  -4  -5  10          3.48          3.35         1.75 o                         
  -3  -5  10          9.39         10.38         1.76 o                         
  -2  -5  10         18.29         21.84         2.23 o                         
  -1  -5  10         43.24         49.73         2.20 o                         
   0  -5  10         62.87         56.78         2.54 o                         
   1  -5  10         36.63         35.24         2.24 o                         
   2  -5  10        154.87        152.40         4.06 o                         
   3  -5  10         41.28         42.79         2.74 o                         
   4  -5  10          5.05          3.50         2.39 o                         
   5  -5  10          4.40          1.83         1.94 o                         
   6  -5  10         18.11         22.27         3.71 o                         
  -8  -4  10          4.31          1.42         2.89 o                         
  -7  -4  10          7.99          6.95         2.11 o                         
  -6  -4  10          0.09         -1.47         1.47 o                         
  -5  -4  10          8.20          9.24         1.70 o                         
  -4  -4  10        118.88        119.40         5.19 o                         
  -3  -4  10          0.56          3.33         1.19 o                         
  -2  -4  10        114.28        107.73         3.00 o                         
  -1  -4  10         33.37         35.09         1.74 o                         
   0  -4  10          0.10         -0.82         0.82 o                         
   1  -4  10          0.00         -0.88         0.88 o                         
   2  -4  10        103.93         97.90         3.18 o                         
   3  -4  10          1.69          2.58         1.33 o                         
   4  -4  10          0.33          0.22         1.53 o                         
   5  -4  10          7.61          8.62         1.92 o                         
   6  -4  10          7.48          7.79         2.14 o                         
   7  -4  10          2.60          6.88         5.70 o                         
  -8  -3  10          0.47          3.10         2.31 o                         
  -7  -3  10         70.16         68.58         3.21 o                         
  -6  -3  10         23.34         20.75         1.90 o                         
  -5  -3  10         15.14         15.68         1.66 o                         
  -4  -3  10         19.85         22.22         1.77 o                         
  -3  -3  10          3.99          7.95         1.60 o                         
  -2  -3  10         30.89         25.96         1.57 o                         
  -1  -3  10          0.83          1.07         0.87 o                         
   0  -3  10         77.02         79.16         2.23 o                         
   1  -3  10          0.54         -0.34         0.89 o                         
   2  -3  10        348.42        322.85         5.50 o                         
   3  -3  10         30.69         29.73         2.10 o                         
   4  -3  10        614.23        628.16        11.35 o                         
   5  -3  10        159.48        153.03         4.38 o                         
   6  -3  10          1.12         -1.15         1.34 o                         
   7  -3  10          2.66         -0.46         3.27 o                         
  -8  -2  10          2.15         -0.23         1.76 o                         
  -7  -2  10          0.37         -0.21         1.37 o                         
  -6  -2  10          2.85          2.73         1.21 o                         
  -5  -2  10         24.88         30.62         1.98 o                         
  -4  -2  10          1.12          3.31         1.05 o                         
  -3  -2  10         41.10         45.34         1.85 o                         
  -2  -2  10        160.88        153.22         3.01 o                         
  -1  -2  10        490.72        479.11         5.21 o                         
   0  -2  10         94.78         86.84         2.26 o                         
   1  -2  10         33.88         36.75         1.58 o                         
   2  -2  10         72.49         70.39         2.37 o                         
   3  -2  10         47.70         44.05         2.17 o                         
   4  -2  10        253.91        238.16         4.66 o                         
   5  -2  10         55.28         61.49         2.80 o                         
   6  -2  10          0.07         -0.77         1.34 o                         
   7  -2  10          0.02          0.46         1.40 o                         
   8  -2  10          0.33         -1.34         3.18 o                         
  -8  -1  10          6.61          7.93         2.22 o                         
  -7  -1  10          1.59          1.16         1.45 o                         
  -6  -1  10         45.29         47.52         2.74 o                         
  -5  -1  10         77.93         88.63         2.91 o                         
  -4  -1  10          0.11          0.77         0.94 o                         
  -3  -1  10         78.02         79.10         2.06 o                         
  -2  -1  10         56.41         49.80         1.77 o                         
  -1  -1  10        266.46        268.44         3.53 o                         
   0  -1  10        429.26        386.79         4.82 o                         
   1  -1  10        160.54        157.72         2.83 o                         
   2  -1  10          8.79         10.97         1.14 o                         
   3  -1  10        225.70        205.01         3.86 o                         
   4  -1  10         29.04         27.07         1.84 o                         
   5  -1  10         12.53         12.39         1.61 o                         
   6  -1  10         68.27         69.48         2.98 o                         
   7  -1  10         48.47         56.21         3.01 o                         
   8  -1  10         32.60         48.31         5.61 o                         
  -8   0  10         12.24         11.98         3.56 o                         
  -7   0  10          5.36         10.84         1.80 o                         
  -6   0  10          5.21          1.86         1.32 o                         
  -5   0  10         47.10         41.30         2.10 o                         
  -4   0  10         16.85         18.42         1.57 o                         
  -3   0  10         74.14         77.22         2.25 o                         
  -2   0  10         51.03         46.31         1.42 o                         
  -1   0  10         74.62         81.65         1.84 o                         
   0   0  10        596.63        488.88         4.94 o                         
   1   0  10        108.90         98.50         1.96 o                         
   2   0  10        124.48        124.87         2.56 o                         
   3   0  10         19.06         22.15         2.44 o                         
   4   0  10        292.88        275.04         5.02 o                         
   5   0  10        283.65        281.88         4.90 o                         
   6   0  10        438.60        445.28         6.94 o                         
   7   0  10         48.68         41.61         3.15 o                         
   8   0  10         11.86          7.60         2.81 o                         
   9   0  10         10.74         10.77         4.03 o                         
  -8   1  10          1.01          0.43         1.99 o                         
  -7   1  10          0.04          0.40         1.26 o                         
  -6   1  10          6.88         13.19         1.63 o                         
  -5   1  10          2.51         -0.09         1.38 o                         
  -4   1  10          6.33          4.34         1.02 o                         
  -3   1  10         74.71         73.17         2.03 o                         
  -2   1  10        125.97        120.26         2.11 o                         
  -1   1  10          1.11          1.13         0.61 o                         
   0   1  10        438.28        498.77         6.02 o                         
   1   1  10         28.86         29.43         1.21 o                         
   2   1  10         53.41         75.29         2.07 o                         
   3   1  10         96.51         90.47         2.56 o                         
   4   1  10        453.12        411.19         5.92 o                         
   5   1  10         92.15         92.38         2.81 o                         
   6   1  10          5.13          2.45         1.33 o                         
   7   1  10          1.06          0.16         1.78 o                         
   8   1  10          0.13         -1.34         2.42 o                         
   9   1  10         29.83         44.21         6.78 o                         
  -8   2  10          2.10          4.67         2.78 o                         
  -7   2  10          5.06          0.87         1.47 o                         
  -6   2  10          1.69          0.43         1.21 o                         
  -5   2  10          0.97          1.24         1.05 o                         
  -4   2  10         10.44         11.73         1.25 o                         
  -3   2  10         21.97         22.30         1.49 o                         
  -2   2  10        401.81        427.87         5.65 o                         
  -1   2  10          1.10          1.17         0.62 o                         
   0   2  10       1745.68       1742.30        15.01 o                         
   1   2  10         12.96         13.64         0.94 o                         
   2   2  10        180.09        132.37         2.92 o                         
   3   2  10         48.52         42.72         1.62 o                         
   4   2  10          4.43          6.18         1.16 o                         
   5   2  10        177.25        181.91         2.83 o                         
   6   2  10          7.64          9.31         1.61 o                         
   7   2  10        139.73        144.60         4.74 o                         
   8   2  10         35.38         36.35         3.28 o                         
   9   2  10          0.01         -1.55         2.34 o                         
  -7   3  10          0.03          0.00         3.39 o                         
  -6   3  10         10.18         12.93         2.35 o                         
  -5   3  10         45.82         43.61         2.88 o                         
  -4   3  10        124.46        133.48         4.18 o                         
  -3   3  10         36.63         35.83         2.80 o                         
  -2   3  10         21.33         24.60         1.49 o                         
  -1   3  10        615.09        609.80         6.52 o                         
   0   3  10        237.26        240.60         4.20 o                         
   1   3  10        125.77        129.00         3.31 o                         
   2   3  10        412.38        415.54         6.49 o                         
   3   3  10          8.51          8.10         1.27 o                         
   4   3  10          9.55         11.36         1.42 o                         
   5   3  10         70.89         69.62         3.19 o                         
   6   3  10        870.02        876.56        14.14 o                         
   7   3  10         93.97         92.03         4.31 o                         
   8   3  10        123.23        139.53         7.08 o                         
   9   3  10          1.78          4.31         4.47 o                         
  -7   4  10         21.67         27.73         7.09 o                         
  -6   4  10          7.94          8.44         3.95 o                         
  -5   4  10         19.95         21.68         2.68 o                         
  -4   4  10         53.95         58.40         2.85 o                         
  -3   4  10         73.42         65.13         2.67 o                         
  -2   4  10          4.28          4.56         0.98 o                         
  -1   4  10        132.15        135.34         3.31 o                         
   0   4  10        412.77        398.45         6.55 o                         
   1   4  10        117.54        110.48         3.19 o                         
   2   4  10        508.80        515.09         7.64 o                         
   3   4  10         11.04          7.99         1.33 o                         
   4   4  10         45.01         49.48         2.32 o                         
   5   4  10        123.82        127.55         4.09 o                         
   6   4  10         75.22         81.93         2.93 o                         
   7   4  10          7.03          5.33         1.44 o                         
   8   4  10         46.05         40.61         4.56 o                         
   9   4  10          0.63          1.85         2.81 o                         
  -7   5  10          3.33         -2.77         4.93 o                         
  -6   5  10          3.73          1.26         3.23 o                         
  -5   5  10         11.12          8.93         2.04 o                         
  -4   5  10         45.86         44.93         2.80 o                         
  -3   5  10          3.12          4.87         1.37 o                         
  -2   5  10         98.81         86.90         2.73 o                         
  -1   5  10        217.83        221.43         4.45 o                         
   0   5  10         18.81         19.01         1.64 o                         
   1   5  10         17.59         21.21         1.89 o                         
   2   5  10        168.32        151.31         3.89 o                         
   3   5  10          5.63          3.39         1.10 o                         
   4   5  10        263.72        262.56         5.35 o                         
   5   5  10        399.35        389.66         7.10 o                         
   6   5  10         26.12         24.35         2.11 o                         
   7   5  10        169.71        174.34         5.83 o                         
   8   5  10          0.94         -0.80         1.67 o                         
  -6   6  10         17.94         13.56         5.24 o                         
  -5   6  10          1.64          4.19         2.49 o                         
  -4   6  10          3.35          3.64         1.86 o                         
  -3   6  10         73.53         79.72         3.10 o                         
  -2   6  10          0.02          2.06         1.36 o                         
  -1   6  10         26.49         27.18         1.91 o                         
   0   6  10        366.17        371.96         6.06 o                         
   1   6  10         36.17         39.00         2.88 o                         
   2   6  10        121.01        113.41         3.48 o                         
   3   6  10          6.44          5.14         1.22 o                         
   4   6  10        170.15        179.78         3.84 o                         
   5   6  10        232.03        233.04         5.01 o                         
   6   6  10          2.36          2.60         1.40 o                         
   7   6  10         53.12         53.74         3.10 o                         
   8   6  10        128.82        145.22         4.72 o                         
  -5   7  10          0.17         -0.17         2.93 o                         
  -4   7  10          0.98          1.87         2.19 o                         
  -3   7  10          1.62         -0.60         1.88 o                         
  -2   7  10         31.89         28.15         2.50 o                         
  -1   7  10          4.73          5.76         1.25 o                         
   0   7  10          9.72         10.03         1.38 o                         
   1   7  10        204.26        183.50         4.03 o                         
   2   7  10        240.64        237.31         5.12 o                         
   3   7  10        128.28        119.92         3.92 o                         
   4   7  10          0.30         -0.40         1.00 o                         
   5   7  10         43.92         38.20         2.71 o                         
   6   7  10         61.19         55.59         4.75 o                         
   7   7  10        192.55        199.89         5.18 o                         
   8   7  10         24.58         25.50         2.75 o                         
   9   7  10          4.02          6.22         2.25 o                         
  -4   8  10          0.01          1.23         2.83 o                         
  -3   8  10         38.51         36.89         3.57 o                         
  -2   8  10         16.88         19.43         2.74 o                         
  -1   8  10         11.13          5.75         1.80 o                         
   0   8  10          0.93          1.75         1.27 o                         
   1   8  10         32.45         33.70         2.42 o                         
   2   8  10        150.63        150.64         4.17 o                         
   3   8  10          0.20          1.81         1.11 o                         
   4   8  10          2.93          1.17         1.17 o                         
   5   8  10         44.01         43.95         2.53 o                         
   6   8  10        147.50        150.62         7.94 o                         
   7   8  10         84.13         92.05         4.74 o                         
   8   8  10         13.35         11.95         2.05 o                         
   9   8  10         57.85         69.61         4.91 o                         
  -3   9  10          2.50          3.41         3.03 o                         
  -2   9  10         19.69         23.80         6.32 o                         
  -1   9  10         12.28          3.92         2.30 o                         
   0   9  10         28.72         22.55         2.95 o                         
   1   9  10          0.00         -0.16         1.32 o                         
   2   9  10          0.00          2.17         1.31 o                         
   3   9  10         31.08         24.25         2.16 o                         
   4   9  10        103.99        103.66         4.50 o                         
   5   9  10         36.67         34.31         2.35 o                         
   6   9  10          0.09         -0.56         1.19 o                         
   7   9  10          1.48         -0.22         1.62 o                         
   8   9  10         11.74         11.21         2.33 o                         
  -2  10  10          3.90          7.25         8.32 o                         
  -1  10  10          0.10          0.44         2.93 o                         
   0  10  10          1.19          0.83         2.13 o                         
   1  10  10          0.14          1.71         1.42 o                         
   2  10  10         15.99         21.60         2.31 o                         
   3  10  10         16.96         10.02         1.84 o                         
   4  10  10         20.66         28.01         2.30 o                         
   5  10  10          7.24          5.86         1.62 o                         
   6  10  10          6.41          7.61         1.77 o                         
   7  10  10          3.30          2.89         2.27 o                         
   0  11  10          4.70          4.54         2.64 o                         
   1  11  10          0.10         -1.87         1.87 o                         
   2  11  10          1.00          1.01         1.47 o                         
   3  11  10          6.50         11.68         2.08 o                         
   4  11  10          0.05         -1.33         1.33 o                         
   5  11  10          0.63          2.15         1.69 o                         
   6  11  10          7.16         14.51         3.14 o                         
  -4  -8  11         13.34         16.72         3.20 o                         
  -3  -8  11          0.85          5.24         2.18 o                         
  -2  -8  11          1.00          0.20         2.67 o                         
  -1  -8  11         36.25         49.72         4.33 o                         
   0  -8  11          0.32          1.41         1.88 o                         
   1  -8  11         11.66         10.30         3.06 o                         
  -6  -7  11          0.00         -1.58         4.93 o                         
  -5  -7  11          2.56         -0.30         2.10 o                         
  -4  -7  11         11.11          9.67         2.56 o                         
  -3  -7  11        120.65        140.05         5.33 o                         
  -2  -7  11          4.37          3.07         1.80 o                         
  -1  -7  11         28.14         35.44         3.09 o                         
   0  -7  11          0.33          2.02         1.74 o                         
   1  -7  11         16.37         19.07         2.86 o                         
   2  -7  11         23.14         25.67         4.76 o                         
   3  -7  11         40.05         35.32         3.55 o                         
  -7  -6  11          3.60          8.78         3.06 o                         
  -6  -6  11          7.04          3.21         2.06 o                         
  -5  -6  11          0.66          0.75         1.82 o                         
  -4  -6  11         55.43         63.34         3.74 o                         
  -3  -6  11        128.12        114.73         4.17 o                         
  -2  -6  11         49.83         50.30         2.72 o                         
  -1  -6  11          3.91          5.28         2.09 o                         
   0  -6  11          0.26          0.38         2.18 o                         
   1  -6  11         73.49         91.87         3.70 o                         
   2  -6  11         11.16          6.44         1.84 o                         
   3  -6  11         71.58         81.52         4.12 o                         
   4  -6  11         11.49          9.43         2.30 o                         
  -7  -5  11          1.65          0.64         2.00 o                         
  -6  -5  11         12.37         16.29         4.93 o                         
  -5  -5  11          0.10          0.94         2.00 o                         
  -4  -5  11         35.93         44.99         3.79 o                         
  -3  -5  11          9.29          6.97         1.46 o                         
  -2  -5  11          1.21          0.90         1.26 o                         
  -1  -5  11          0.10         -0.37         1.05 o                         
   0  -5  11          0.03          0.39         1.08 o                         
   1  -5  11         68.95         74.05         2.93 o                         
   2  -5  11          0.31          1.53         1.24 o                         
   3  -5  11         34.69         36.48         2.46 o                         
   4  -5  11         24.46         22.75         2.41 o                         
   5  -5  11          2.86         -0.84         1.95 o                         
  -7  -4  11          3.44          1.43         1.89 o                         
  -6  -4  11         22.32         13.16         2.08 o                         
  -5  -4  11         21.48         27.71         2.41 o                         
  -4  -4  11          8.88          5.88         1.46 o                         
  -3  -4  11        226.78        229.70         5.42 o                         
  -2  -4  11         26.52         24.80         2.43 o                         
  -1  -4  11         68.32         60.84         2.16 o                         
   0  -4  11          2.36          3.19         1.22 o                         
   1  -4  11          5.29          5.07         1.36 o                         
   2  -4  11         50.17         53.57         2.56 o                         
   3  -4  11          0.63          2.05         1.44 o                         
   4  -4  11         86.98         84.06         3.52 o                         
   5  -4  11          0.33          2.22         1.63 o                         
   6  -4  11          1.04          3.38         2.40 o                         
  -8  -3  11         20.08         24.11         4.07 o                         
  -7  -3  11          0.97         -1.15         1.96 o                         
  -6  -3  11         61.23         66.48         3.31 o                         
  -5  -3  11         24.33         22.72         2.04 o                         
  -4  -3  11         65.42         55.33         2.38 o                         
  -3  -3  11          4.94          2.84         1.11 o                         
  -2  -3  11        662.79        683.58         8.07 o                         
  -1  -3  11          1.88         -0.05         0.90 o                         
   0  -3  11          6.20          4.49         1.06 o                         
   1  -3  11        471.00        448.96         6.20 o                         
   2  -3  11          1.57          1.80         1.11 o                         
   3  -3  11         26.99         24.52         2.17 o                         
   4  -3  11          6.20          7.55         1.75 o                         
   5  -3  11          1.17          0.09         1.31 o                         
   6  -3  11          8.93         10.41         2.15 o                         
   7  -3  11          2.68          4.58         2.60 o                         
  -8  -2  11          1.56          0.21         2.12 o                         
  -7  -2  11          0.28         -1.32         1.40 o                         
  -6  -2  11         56.68         60.28         2.64 o                         
  -5  -2  11         16.44         17.48         1.80 o                         
  -4  -2  11          0.03          0.15         0.98 o                         
  -3  -2  11         46.86         46.52         2.24 o                         
  -2  -2  11         82.22         85.51         2.45 o                         
  -1  -2  11         78.14         71.98         2.15 o                         
   0  -2  11         75.59         79.17         2.25 o                         
   1  -2  11        156.85        147.82         2.96 o                         
   2  -2  11         42.37         40.01         2.06 o                         
   3  -2  11        553.76        537.02         8.02 o                         
   4  -2  11          1.53          0.46         1.11 o                         
   5  -2  11          4.68          2.99         1.36 o                         
   6  -2  11          2.02          0.09         1.47 o                         
   7  -2  11         30.67         42.66         3.68 o                         
  -8  -1  11          1.17          0.32         1.79 o                         
  -7  -1  11          5.51          5.01         1.62 o                         
  -6  -1  11         20.70         16.90         2.21 o                         
  -5  -1  11         34.89         29.20         1.96 o                         
  -4  -1  11         79.66         78.96         2.91 o                         
  -3  -1  11        144.79        149.80         3.42 o                         
  -2  -1  11        132.96        138.40         2.91 o                         
  -1  -1  11        471.49        450.17         5.02 o                         
   0  -1  11         24.82         20.29         1.46 o                         
   1  -1  11          4.00          1.16         0.82 o                         
   2  -1  11          1.17          1.30         0.79 o                         
   3  -1  11        634.31        609.08         8.44 o                         
   4  -1  11         76.31         64.53         2.69 o                         
   5  -1  11         21.99         21.04         1.98 o                         
   6  -1  11          5.84          4.73         1.57 o                         
   7  -1  11         45.24         42.35         2.72 o                         
   8  -1  11          5.28         15.36         4.12 o                         
  -8   0  11          2.57          2.47         2.27 o                         
  -7   0  11          5.61          2.23         1.51 o                         
  -6   0  11          2.58          2.07         1.36 o                         
  -5   0  11          5.89          6.35         1.29 o                         
  -4   0  11         19.77         21.56         1.75 o                         
  -3   0  11          3.56          0.95         0.92 o                         
  -2   0  11        125.02        141.61         2.79 o                         
  -1   0  11          9.98         14.06         1.09 o                         
   0   0  11         10.24         14.93         1.03 o                         
   1   0  11         17.85         17.78         1.21 o                         
   2   0  11         46.26         40.83         1.63 o                         
   3   0  11        330.46        304.55         4.59 o                         
   4   0  11         27.97         26.75         1.98 o                         
   5   0  11        599.48        580.41         7.75 o                         
   6   0  11        123.37        109.75         3.70 o                         
   7   0  11          7.82          8.15         3.25 o                         
   8   0  11         20.05         18.01         4.21 o                         
  -8   1  11         31.29         20.31         3.73 o                         
  -7   1  11          1.28          0.09         1.35 o                         
  -6   1  11         28.27         23.62         2.08 o                         
  -5   1  11         56.92         42.75         2.32 o                         
  -4   1  11         52.82         53.00         2.28 o                         
  -3   1  11         38.80         38.99         1.78 o                         
  -2   1  11         24.53         26.79         1.41 o                         
  -1   1  11          1.43          5.05         0.81 o                         
   0   1  11        131.08        128.58         2.41 o                         
   1   1  11          0.05          0.14         0.60 o                         
   2   1  11         86.22         89.92         2.66 o                         
   3   1  11         10.57          9.18         1.26 o                         
   4   1  11          4.54          1.29         1.06 o                         
   5   1  11        429.52        423.78         6.20 o                         
   6   1  11          0.50          0.21         1.03 o                         
   7   1  11          1.67          2.11         1.58 o                         
   8   1  11         15.52         26.56         3.03 o                         
   9   1  11          7.80          7.84         5.39 o                         
  -7   2  11          0.00          1.40         2.12 o                         
  -6   2  11          1.83         -0.38         1.40 o                         
  -5   2  11         31.36         36.13         2.59 o                         
  -4   2  11          0.40          2.32         1.13 o                         
  -3   2  11        150.27        153.15         3.81 o                         
  -2   2  11        100.25         96.28         2.63 o                         
  -1   2  11       1127.96       1066.45        10.74 o                         
   0   2  11         13.93         16.95         1.37 o                         
   1   2  11         10.96         25.89         1.65 o                         
   2   2  11         86.56         81.72         2.47 o                         
   3   2  11        144.13        140.94         3.62 o                         
   4   2  11         19.42         15.19         1.66 o                         
   5   2  11         35.42         34.36         2.04 o                         
   6   2  11        133.20        121.87         4.34 o                         
   7   2  11         13.02         19.87         2.78 o                         
   8   2  11         47.67         51.80         4.08 o                         
   9   2  11          0.00         -0.62         3.70 o                         
  -7   3  11          4.16          4.36         5.39 o                         
  -6   3  11         17.80         16.93         2.81 o                         
  -5   3  11         25.54         32.34         2.73 o                         
  -4   3  11          4.19          4.20         1.56 o                         
  -3   3  11          0.02          0.80         1.15 o                         
  -2   3  11         38.93         35.40         1.86 o                         
  -1   3  11         82.14         89.94         2.51 o                         
   0   3  11         70.36         71.24         2.40 o                         
   1   3  11        123.20         93.16         2.70 o                         
   2   3  11        161.83        157.08         3.86 o                         
   3   3  11        248.96        248.45         4.92 o                         
   4   3  11          4.86          2.60         1.27 o                         
   5   3  11         22.73         21.76         1.93 o                         
   6   3  11         19.72         26.42         2.48 o                         
   7   3  11        162.53        172.14         4.99 o                         
   8   3  11          3.36          5.85         2.83 o                         
   9   3  11         12.82         13.18         4.93 o                         
  -7   4  11          1.46          5.55         5.55 o                         
  -6   4  11          3.01          3.44         2.12 o                         
  -5   4  11          0.00          0.11         1.58 o                         
  -4   4  11        170.43        163.99         5.38 o                         
  -3   4  11         14.32         13.47         2.16 o                         
  -2   4  11          0.63          0.25         1.05 o                         
  -1   4  11        243.20        258.81         4.77 o                         
   0   4  11          6.35          3.04         1.20 o                         
   1   4  11        313.83        295.78         5.61 o                         
   2   4  11          0.01         -0.85         0.85 o                         
   3   4  11          5.43          2.79         1.73 o                         
   4   4  11         21.77         18.58         1.77 o                         
   5   4  11        252.23        242.32         5.96 o                         
   6   4  11         61.47         53.30         2.77 o                         
   7   4  11         37.84         39.17         2.96 o                         
   8   4  11          0.18          0.00         2.22 o                         
   9   4  11         19.48         31.62         4.79 o                         
  -6   5  11         10.86          7.70         4.31 o                         
  -5   5  11         18.15         26.12         3.53 o                         
  -4   5  11          3.47          0.45         1.62 o                         
  -3   5  11        131.49        134.25         4.81 o                         
  -2   5  11        360.69        362.06         6.22 o                         
  -1   5  11        134.62        140.40         4.05 o                         
   0   5  11         36.16         35.28         2.26 o                         
   1   5  11        794.09        760.93        10.44 o                         
   2   5  11          0.19          2.55         1.07 o                         
   3   5  11        159.89        148.66         3.98 o                         
   4   5  11          0.01          0.36         1.03 o                         
   5   5  11        189.07        185.36         4.26 o                         
   6   5  11          4.09          6.51         1.47 o                         
   7   5  11         22.64         31.31         2.39 o                         
   8   5  11          0.26          1.22         1.71 o                         
   9   5  11          0.24          1.85         4.31 o                         
  -6   6  11         25.77         25.57         8.01 o                         
  -5   6  11         95.50        121.69        10.47 o                         
  -4   6  11          2.99          5.50         2.34 o                         
  -3   6  11         10.34         13.80         2.02 o                         
  -2   6  11          2.39          4.10         1.49 o                         
  -1   6  11         69.65         69.91         3.05 o                         
   0   6  11          0.01          1.16         1.17 o                         
   1   6  11         20.98         19.82         2.02 o                         
   2   6  11          3.12          5.31         1.39 o                         
   3   6  11        125.50        120.44         3.71 o                         
   4   6  11          0.05          1.54         1.06 o                         
   5   6  11        105.33        103.67         3.39 o                         
   6   6  11          0.37          2.25         1.43 o                         
   7   6  11        167.71        188.94         7.53 o                         
   8   6  11        153.41        167.36         5.10 o                         
   9   6  11         13.80         10.17         4.93 o                         
  -5   7  11          8.54          2.77         4.62 o                         
  -4   7  11          7.54          3.70         3.05 o                         
  -3   7  11          0.55          0.52         1.75 o                         
  -2   7  11         80.88         79.62         3.85 o                         
  -1   7  11         25.11         28.30         2.34 o                         
   0   7  11         18.47         15.79         1.78 o                         
   1   7  11          0.29         -0.91         0.98 o                         
   2   7  11        125.89        131.99         3.74 o                         
   3   7  11         74.42         79.05         3.64 o                         
   4   7  11         86.16         88.15         3.46 o                         
   5   7  11          4.91          7.06         1.48 o                         
   6   7  11         42.73         51.68         4.92 o                         
   7   7  11         28.96         30.77         3.87 o                         
   8   7  11         14.81         12.98         2.19 o                         
   9   7  11         11.02         10.24         2.64 o                         
  -4   8  11         14.86         18.65         6.01 o                         
  -3   8  11          3.53          3.18         2.34 o                         
  -2   8  11         13.03         18.67         3.50 o                         
  -1   8  11        179.18        163.64         7.02 o                         
   0   8  11         25.32         26.05         2.16 o                         
   1   8  11         71.91         74.20         3.08 o                         
   2   8  11         12.37          8.27         2.24 o                         
   3   8  11         32.14         33.66         4.15 o                         
   4   8  11         69.11         66.23         3.88 o                         
   5   8  11          3.14          1.48         1.35 o                         
   6   8  11          0.04         -0.84         1.32 o                         
   7   8  11         16.20         22.76         2.60 o                         
   8   8  11         82.57         85.20         4.09 o                         
  -3   9  11         21.73         12.63         5.70 o                         
  -2   9  11         21.07         21.60         4.46 o                         
  -1   9  11          8.93          3.76         3.33 o                         
   0   9  11          0.27          0.26         1.59 o                         
   1   9  11        275.92        269.22         7.18 o                         
   2   9  11         23.68         25.91         2.38 o                         
   3   9  11         33.78         34.31         2.64 o                         
   4   9  11          0.00         -0.03         1.32 o                         
   5   9  11          7.37          5.80         1.57 o                         
   6   9  11         60.07         58.18         3.48 o                         
   7   9  11         16.67         23.81         2.57 o                         
   8   9  11         16.69         19.16         2.96 o                         
  -2  10  11          0.48          0.62         3.27 o                         
  -1  10  11          1.83         -2.51         2.51 o                         
   0  10  11          3.59          3.55         2.06 o                         
   1  10  11          3.63          5.23         1.88 o                         
   2  10  11          7.31          8.92         2.41 o                         
   3  10  11         90.71        103.89         4.03 o                         
   4  10  11          0.16         -0.61         1.16 o                         
   5  10  11        200.58        199.06         5.33 o                         
   6  10  11          1.11          0.68         1.50 o                         
   7  10  11          2.14          5.95         2.99 o                         
   0  11  11          0.00          5.96         2.94 o                         
   1  11  11          3.39          3.76         2.20 o                         
   2  11  11          0.01          1.64         1.56 o                         
   3  11  11         35.29         48.82         3.44 o                         
   4  11  11          0.19          0.00         1.50 o                         
   5  11  11          0.25         -1.51         1.51 o                         
  -3  -8  12          0.39          1.51         2.54 o                         
  -2  -8  12          2.85          3.07         2.50 o                         
  -1  -8  12         43.17         51.45         4.53 o                         
   0  -8  12          5.46          5.28         2.38 o                         
  -5  -7  12         12.88         12.54         4.63 o                         
  -4  -7  12         29.39         26.46         3.50 o                         
  -3  -7  12          7.95          3.21         3.37 o                         
  -2  -7  12          1.13         -0.13         1.77 o                         
  -1  -7  12          0.02         -0.93         1.72 o                         
   0  -7  12         75.39         84.67         5.73 o                         
   1  -7  12          9.51          7.75         2.46 o                         
   2  -7  12          0.06         -0.16         2.02 o                         
  -6  -6  12          4.05          8.54         2.77 o                         
  -5  -6  12          0.73          0.46         1.74 o                         
  -4  -6  12          1.98          1.65         1.86 o                         
  -3  -6  12         71.65         85.01         3.52 o                         
  -2  -6  12         97.80        117.85         4.64 o                         
  -1  -6  12         35.00         30.92         2.91 o                         
   0  -6  12         45.73         47.81         3.03 o                         
   1  -6  12          4.76          8.26         1.90 o                         
   2  -6  12          0.86          1.15         1.73 o                         
   3  -6  12         35.20         48.47         6.73 o                         
   4  -6  12         33.64         33.76         5.31 o                         
  -7  -5  12          1.78          1.16         1.96 o                         
  -6  -5  12          0.66          4.64         2.01 o                         
  -5  -5  12          0.69          1.49         1.67 o                         
  -4  -5  12          1.96          1.56         1.50 o                         
  -3  -5  12         61.67         62.01         2.88 o                         
  -2  -5  12          2.55          2.79         1.30 o                         
  -1  -5  12         24.97         23.11         2.64 o                         
   0  -5  12          0.02          0.20         1.19 o                         
   1  -5  12         35.35         44.73         2.56 o                         
   2  -5  12          0.81         -0.03         1.35 o                         
   3  -5  12         45.61         51.69         2.97 o                         
   4  -5  12        105.25        101.55         4.27 o                         
   5  -5  12          0.02          1.48         2.63 o                         
  -7  -4  12         11.02          2.92         1.80 o                         
  -6  -4  12         36.81         32.59         2.82 o                         
  -5  -4  12         46.20         50.61         3.44 o                         
  -4  -4  12         28.29         22.35         2.27 o                         
  -3  -4  12        134.01        127.66         3.78 o                         
  -2  -4  12        204.92        202.63         4.33 o                         
  -1  -4  12          6.54          5.99         1.44 o                         
   0  -4  12         67.14         61.82         2.49 o                         
   1  -4  12         15.42         10.05         1.59 o                         
   2  -4  12         17.87         26.44         2.09 o                         
   3  -4  12          0.35         -0.63         1.30 o                         
   4  -4  12          0.23         -0.62         1.40 o                         
   5  -4  12         38.50         48.89         3.55 o                         
   6  -4  12          5.62          7.54         3.14 o                         
  -7  -3  12         12.46         17.39         2.89 o                         
  -6  -3  12          4.69          5.47         1.70 o                         
  -5  -3  12          7.73          6.39         1.50 o                         
  -4  -3  12         26.76         27.04         2.01 o                         
  -3  -3  12        105.55        117.73         3.56 o                         
  -2  -3  12        453.30        404.43         6.00 o                         
  -1  -3  12         72.58         71.69         2.57 o                         
   0  -3  12        163.50        152.88         3.69 o                         
   1  -3  12          3.93          3.41         1.16 o                         
   2  -3  12        203.48        197.88         4.46 o                         
   3  -3  12        116.51        108.46         3.71 o                         
   4  -3  12         19.30         26.96         2.39 o                         
   5  -3  12          0.04          0.33         1.40 o                         
   6  -3  12         14.79         23.21         3.87 o                         
  -7  -2  12         11.39         17.17         2.63 o                         
  -6  -2  12         58.46         49.63         2.65 o                         
  -5  -2  12         27.09         30.85         2.23 o                         
  -4  -2  12         52.40         64.61         2.56 o                         
  -3  -2  12        198.21        180.42         3.88 o                         
  -2  -2  12         57.63         57.32         2.45 o                         
  -1  -2  12         74.14         79.77         2.37 o                         
   0  -2  12         93.59         84.20         2.37 o                         
   1  -2  12          3.46          3.02         0.99 o                         
   2  -2  12         22.97         23.66         2.22 o                         
   3  -2  12        189.21        185.44         4.59 o                         
   4  -2  12         72.84         67.75         2.74 o                         
   5  -2  12          4.57          4.77         1.97 o                         
   6  -2  12         67.97         64.43         3.41 o                         
   7  -2  12         41.69         47.32         4.39 o                         
  -7  -1  12          1.48          3.76         1.84 o                         
  -6  -1  12         27.50         28.86         2.53 o                         
  -5  -1  12        148.43        123.19         3.68 o                         
  -4  -1  12         13.50         12.69         1.49 o                         
  -3  -1  12          0.15         -0.18         0.99 o                         
  -2  -1  12       1566.51       1490.72        12.99 o                         
  -1  -1  12         60.62         63.10         2.08 o                         
   0  -1  12        389.59        373.72         5.45 o                         
   1  -1  12          0.21          0.52         0.86 o                         
   2  -1  12         91.15         75.31         2.28 o                         
   3  -1  12          9.47         10.27         1.63 o                         
   4  -1  12         10.84         12.43         1.73 o                         
   5  -1  12          4.04          5.45         1.47 o                         
   6  -1  12          4.06          4.13         1.52 o                         
   7  -1  12          0.92          2.00         1.46 o                         
   8  -1  12          2.78          4.71         3.68 o                         
  -7   0  12          0.95          0.94         1.70 o                         
  -6   0  12         10.32          9.80         1.84 o                         
  -5   0  12         38.97         43.04         2.68 o                         
  -4   0  12         15.56         12.94         1.56 o                         
  -3   0  12         13.59         12.19         2.04 o                         
  -2   0  12         79.54         84.40         2.34 o                         
  -1   0  12        447.37        445.66         5.05 o                         
   0   0  12        639.62        630.02         6.65 o                         
   1   0  12        173.56        169.04         3.09 o                         
   2   0  12       1471.81       1412.67        12.13 o                         
   3   0  12        290.88        271.31         4.80 o                         
   4   0  12        148.53        136.99         3.83 o                         
   5   0  12         23.37         19.26         1.79 o                         
   6   0  12          0.60          1.67         1.21 o                         
   7   0  12         51.85         58.64         2.68 o                         
   8   0  12          0.40         -2.56         2.66 o                         
  -7   1  12          6.03          9.09         2.67 o                         
  -6   1  12         30.41         22.08         2.51 o                         
  -5   1  12        130.30        125.01         6.92 o                         
  -4   1  12          0.03          0.85         1.24 o                         
  -3   1  12         29.27         30.23         1.92 o                         
  -2   1  12         49.71         51.26         2.17 o                         
  -1   1  12          8.19         10.15         1.07 o                         
   0   1  12          7.46         10.81         1.09 o                         
   1   1  12        246.81        239.05         4.58 o                         
   2   1  12        106.24        104.05         3.19 o                         
   3   1  12          0.01          0.40         1.06 o                         
   4   1  12         76.46         83.14         2.99 o                         
   5   1  12          0.32         -0.59         0.89 o                         
   6   1  12         10.01          8.20         2.13 o                         
   7   1  12          2.46          2.23         1.71 o                         
   8   1  12         57.53         74.54         5.88 o                         
  -7   2  12         11.10          9.50         3.37 o                         
  -6   2  12         10.11         13.36         2.49 o                         
  -5   2  12         70.70         56.98         4.85 o                         
  -4   2  12          3.48          1.71         1.71 o                         
  -3   2  12          9.36          8.53         1.56 o                         
  -2   2  12         67.60         64.56         2.59 o                         
  -1   2  12          3.66          3.93         1.06 o                         
   0   2  12         70.88         63.10         2.23 o                         
   1   2  12         50.58         48.25         2.08 o                         
   2   2  12        108.35        111.32         3.32 o                         
   3   2  12          0.31          0.75         1.01 o                         
   4   2  12        310.79        311.36         5.88 o                         
   5   2  12          1.30         -1.20         1.20 o                         
   6   2  12        119.90        106.55         4.22 o                         
   7   2  12         11.12          9.42         2.12 o                         
   8   2  12          4.95          2.85         2.30 o                         
   9   2  12         62.31         90.58         9.55 o                         
  -7   3  12         19.34         11.09         5.24 o                         
  -6   3  12          1.33          3.86         2.43 o                         
  -5   3  12         49.49         53.30         3.62 o                         
  -4   3  12        135.81        122.98         4.73 o                         
  -3   3  12          1.16          1.46         1.28 o                         
  -2   3  12         13.98         15.28         1.53 o                         
  -1   3  12          4.46          5.86         1.10 o                         
   0   3  12          0.26         -0.88         0.88 o                         
   1   3  12        104.77        114.56         3.08 o                         
   2   3  12        284.37        289.22         5.03 o                         
   3   3  12         30.34         23.38         2.00 o                         
   4   3  12        108.08        103.09         3.48 o                         
   5   3  12         33.18         38.19         3.02 o                         
   6   3  12        211.24        198.67         5.78 o                         
   7   3  12         10.19          7.46         2.24 o                         
   8   3  12          3.94          3.18         2.81 o                         
   9   3  12         26.45         32.97         7.09 o                         
  -6   4  12          1.13          1.79         2.37 o                         
  -5   4  12         38.96         39.48         3.37 o                         
  -4   4  12         49.74         35.90         3.17 o                         
  -3   4  12         78.41         73.72         3.80 o                         
  -2   4  12        636.05        634.17        11.14 o                         
  -1   4  12         90.35         90.78         2.98 o                         
   0   4  12         41.24         40.08         2.16 o                         
   1   4  12        832.56        795.37        12.06 o                         
   2   4  12        181.03        196.65         4.58 o                         
   3   4  12          4.44          3.19         1.17 o                         
   4   4  12        152.75        150.91         4.71 o                         
   5   4  12         75.67         64.74         3.38 o                         
   6   4  12         74.49         79.89         3.75 o                         
   7   4  12          0.87          0.62         1.59 o                         
   8   4  12          4.95          1.79         2.12 o                         
   9   4  12         35.48         50.21         5.55 o                         
  -6   5  12          7.30          6.16         4.62 o                         
  -5   5  12         15.21          8.89         2.46 o                         
  -4   5  12         76.39         76.34         4.07 o                         
  -3   5  12         47.29         45.28         3.16 o                         
  -2   5  12          0.70         -0.76         1.08 o                         
  -1   5  12          0.11         -1.86         1.86 o                         
   0   5  12        502.96        484.89         8.10 o                         
   1   5  12        109.36        108.04         5.16 o                         
   2   5  12          3.76          3.41         1.35 o                         
   3   5  12         25.50         20.99         2.81 o                         
   4   5  12        347.88        357.26         6.71 o                         
   5   5  12          4.97          4.89         1.73 o                         
   6   5  12          9.76          9.28         1.73 o                         
   7   5  12         29.57         37.30         3.39 o                         
   8   5  12          6.33          6.22         2.17 o                         
   9   5  12         33.34         42.21         7.70 o                         
  -5   6  12          0.04         -2.77         3.08 o                         
  -4   6  12          1.20          0.43         1.94 o                         
  -3   6  12         10.79          7.03         2.15 o                         
  -2   6  12          4.82          1.93         1.46 o                         
  -1   6  12         80.80         76.09         3.27 o                         
   0   6  12        362.68        346.65         6.86 o                         
   1   6  12          2.93          5.36         1.51 o                         
   2   6  12        447.24        435.99         7.60 o                         
   3   6  12         33.22         34.59         2.34 o                         
   4   6  12          8.27          8.30         1.41 o                         
   5   6  12          0.04         -0.18         1.22 o                         
   6   6  12          6.93         13.05         2.13 o                         
   7   6  12        124.05        122.28         4.37 o                         
   8   6  12          2.95          5.60         1.88 o                         
   9   6  12          0.13          4.31         4.62 o                         
  -5   7  12          5.08         -2.46         5.55 o                         
  -4   7  12          0.13         -2.50         6.01 o                         
  -3   7  12        246.75        280.25         9.99 o                         
  -2   7  12         36.93         38.27         3.69 o                         
  -1   7  12         11.39         11.16         2.23 o                         
   0   7  12        109.42        108.19         3.51 o                         
   1   7  12        134.09        149.67         4.04 o                         
   2   7  12          7.03          5.15         2.04 o                         
   3   7  12         11.07         21.67         2.52 o                         
   4   7  12         12.77         18.18         2.02 o                         
   5   7  12          7.24         11.50         1.88 o                         
   6   7  12        215.61        223.31         6.13 o                         
   7   7  12         38.74         41.11         3.05 o                         
   8   7  12          4.23          2.66         1.78 o                         
  -4   8  12          2.49         -2.16         4.93 o                         
  -3   8  12          0.42         -0.03         2.62 o                         
  -2   8  12         14.28         18.56         2.75 o                         
  -1   8  12         15.31         14.03         2.48 o                         
   0   8  12         13.53         18.64         2.21 o                         
   1   8  12         10.84         12.83         1.88 o                         
   2   8  12         18.43         23.29         3.31 o                         
   3   8  12        161.01        148.36         4.73 o                         
   4   8  12         27.64         32.03         4.40 o                         
   5   8  12          4.51          3.08         1.57 o                         
   6   8  12          5.14          3.29         1.45 o                         
   7   8  12          0.78          3.11         1.78 o                         
   8   8  12         18.86         32.32         3.32 o                         
  -3   9  12          2.21          5.45         4.12 o                         
  -2   9  12          1.11          0.05         2.20 o                         
  -1   9  12         45.11         51.64         6.51 o                         
   0   9  12         35.89         35.56         3.32 o                         
   1   9  12         23.69         21.95         2.36 o                         
   2   9  12         10.44         12.57         2.02 o                         
   3   9  12         65.74         62.82         3.39 o                         
   4   9  12         31.70         30.26         3.55 o                         
   5   9  12         14.92         17.56         2.29 o                         
   6   9  12         30.27         23.26         2.46 o                         
   7   9  12          4.54          7.75         2.54 o                         
  -1  10  12          8.33          8.70         2.99 o                         
   0  10  12          0.00         -0.94         1.99 o                         
   1  10  12          2.85          2.88         1.93 o                         
   2  10  12         31.08         38.01         2.84 o                         
   3  10  12          2.98          5.15         1.64 o                         
   4  10  12         31.12         27.43         2.81 o                         
   5  10  12          0.01         -0.84         1.83 o                         
   6  10  12          0.30         -1.17         1.58 o                         
   1  11  12          0.31          2.25         2.28 o                         
   2  11  12         20.23         26.77         2.73 o                         
   3  11  12          7.89          7.80         2.12 o                         
   4  11  12          2.11          3.89         1.87 o                         
   5  11  12          1.55          5.55         2.62 o                         
  -4  -7  13          3.89          1.50         2.38 o                         
  -3  -7  13          1.71          0.25         1.89 o                         
  -2  -7  13         10.12          8.96         3.48 o                         
  -1  -7  13         20.48         21.53         3.12 o                         
   0  -7  13          0.38          0.26         2.04 o                         
   1  -7  13          2.93          2.36         2.66 o                         
  -5  -6  13          6.36          6.26         2.26 o                         
  -4  -6  13         16.98         25.25         3.42 o                         
  -3  -6  13          2.23          1.76         1.67 o                         
  -2  -6  13         12.03          7.57         2.73 o                         
  -1  -6  13          1.12          3.25         1.93 o                         
   0  -6  13         43.86         59.13         3.61 o                         
   1  -6  13         26.95         26.41         3.32 o                         
   2  -6  13         37.46         36.62         3.52 o                         
   3  -6  13         97.50        107.88         6.11 o                         
  -6  -5  13          1.68          5.65         2.85 o                         
  -5  -5  13          5.21          6.36         2.16 o                         
  -4  -5  13          1.62          0.61         1.58 o                         
  -3  -5  13         30.88         29.21         2.37 o                         
  -2  -5  13         45.56         52.73         2.81 o                         
  -1  -5  13         55.92         62.35         3.22 o                         
   0  -5  13          2.87          6.74         1.65 o                         
   1  -5  13          1.17         -0.45         1.23 o                         
   2  -5  13          2.33          0.53         1.48 o                         
   3  -5  13          0.76          1.64         1.70 o                         
   4  -5  13         64.65         69.90         4.12 o                         
  -6  -4  13          0.57         -0.89         1.58 o                         
  -5  -4  13          0.20          1.45         1.61 o                         
  -4  -4  13          2.73          0.12         1.35 o                         
  -3  -4  13          3.74          2.75         1.50 o                         
  -2  -4  13         10.92         15.34         1.80 o                         
  -1  -4  13         11.33          6.48         1.41 o                         
   0  -4  13          5.37          3.24         1.30 o                         
   1  -4  13        148.42        152.91         5.50 o                         
   2  -4  13        152.03        150.52         4.20 o                         
   3  -4  13          8.00          8.10         1.67 o                         
   4  -4  13          2.77          1.61         1.61 o                         
   5  -4  13          0.03         -0.46         2.12 o                         
  -7  -3  13          1.12          4.75         2.30 o                         
  -6  -3  13          5.93          4.44         1.84 o                         
  -5  -3  13          1.61          1.66         1.36 o                         
  -4  -3  13         23.10         23.67         2.10 o                         
  -3  -3  13          5.04          5.05         1.44 o                         
  -2  -3  13         25.19         25.21         1.99 o                         
  -1  -3  13         11.96         11.69         1.51 o                         
   0  -3  13          5.77          7.08         1.23 o                         
   1  -3  13          3.87          1.92         1.39 o                         
   2  -3  13        199.41        202.39         5.14 o                         
   3  -3  13        428.42        395.30         6.87 o                         
   4  -3  13          1.18          1.45         1.46 o                         
   5  -3  13        100.83        109.23         5.12 o                         
   6  -3  13          0.28         -0.69         2.40 o                         
  -7  -2  13          3.14          3.30         2.03 o                         
  -6  -2  13          1.84          0.19         1.32 o                         
  -5  -2  13          0.53          0.32         1.30 o                         
  -4  -2  13          1.06          3.19         1.17 o                         
  -3  -2  13          5.76         10.10         1.64 o                         
  -2  -2  13        281.09        292.61         5.05 o                         
  -1  -2  13        466.66        460.89         6.44 o                         
   0  -2  13          1.71          1.79         1.01 o                         
   1  -2  13          1.70          1.71         1.08 o                         
   2  -2  13        154.12        140.33         4.35 o                         
   3  -2  13          0.90          2.06         1.17 o                         
   4  -2  13          0.28         -1.16         1.16 o                         
   5  -2  13         39.49         44.06         3.15 o                         
   6  -2  13          3.34          1.68         1.77 o                         
   7  -2  13          7.27         10.73         3.12 o                         
  -7  -1  13          2.33          0.28         1.88 o                         
  -6  -1  13          5.36          9.29         1.79 o                         
  -5  -1  13          8.31          9.18         1.56 o                         
  -4  -1  13         14.66         13.81         1.72 o                         
  -3  -1  13         69.62         66.64         2.54 o                         
  -2  -1  13          2.96          3.15         1.08 o                         
  -1  -1  13         30.88         31.88         1.88 o                         
   0  -1  13          9.21          8.65         1.18 o                         
   1  -1  13       1056.81        997.37         9.63 o                         
   2  -1  13        996.04        954.67        10.22 o                         
   3  -1  13         70.69         58.27         2.58 o                         
   4  -1  13          0.51         -1.01         1.16 o                         
   5  -1  13        102.16         96.53         4.64 o                         
   6  -1  13        124.14        143.12         4.35 o                         
   7  -1  13          0.21         -0.45         1.60 o                         
  -7   0  13          2.89          0.78         1.96 o                         
  -6   0  13         22.56         33.45         3.68 o                         
  -5   0  13          1.55          1.95         1.72 o                         
  -4   0  13          8.54          3.77         1.62 o                         
  -3   0  13        143.59        136.26         3.56 o                         
  -2   0  13          0.62          0.88         0.99 o                         
  -1   0  13          9.93         13.03         1.48 o                         
   0   0  13         60.06         53.14         2.13 o                         
   1   0  13        228.87        206.37         3.80 o                         
   2   0  13        364.11        367.00         5.26 o                         
   3   0  13          0.42          0.88         1.00 o                         
   4   0  13          0.14         -0.67         1.08 o                         
   5   0  13         18.92         15.20         1.69 o                         
   6   0  13         62.99         54.34         2.63 o                         
   7   0  13         94.29        101.27         3.83 o                         
   8   0  13          1.80          3.41         3.15 o                         
  -7   1  13          9.40          2.90         2.52 o                         
  -6   1  13         24.90         21.16         2.94 o                         
  -5   1  13          0.02          0.54         1.72 o                         
  -4   1  13         95.11         81.43         3.66 o                         
  -3   1  13        144.05        145.36         3.98 o                         
  -2   1  13        130.80        129.63         3.72 o                         
  -1   1  13        515.75        539.13         7.63 o                         
   0   1  13         82.46        100.86         3.08 o                         
   1   1  13        152.58        156.12         3.55 o                         
   2   1  13         74.14         65.39         2.43 o                         
   3   1  13         42.36         46.20         2.17 o                         
   4   1  13          2.09         -1.45         1.45 o                         
   5   1  13         97.33        101.00         4.97 o                         
   6   1  13         19.51         18.25         1.96 o                         
   7   1  13         38.23         43.91         3.87 o                         
   8   1  13          0.13         -0.39         2.37 o                         
  -7   2  13          0.02         -2.93         2.93 o                         
  -6   2  13          6.84          9.63         2.54 o                         
  -5   2  13          0.00         -1.62         1.62 o                         
  -4   2  13         88.66         71.70         5.15 o                         
  -3   2  13         22.13         20.43         2.25 o                         
  -2   2  13         83.92         95.79         3.21 o                         
  -1   2  13        962.24        909.74        12.28 o                         
   0   2  13          7.66          5.61         1.13 o                         
   1   2  13       1326.25       1273.29        13.74 o                         
   2   2  13        445.87        425.23         7.14 o                         
   3   2  13        346.80        319.28         6.15 o                         
   4   2  13         26.47         25.65         2.15 o                         
   5   2  13        113.69        111.23         4.41 o                         
   6   2  13        107.47        103.50         4.34 o                         
   7   2  13          2.84          2.12         1.85 o                         
   8   2  13          0.02         -2.16         2.22 o                         
  -6   3  13         59.29         66.06         4.91 o                         
  -5   3  13          0.20          2.47         1.93 o                         
  -4   3  13          0.92          1.37         1.77 o                         
  -3   3  13          5.40          9.62         1.75 o                         
  -2   3  13        102.14        109.72         3.43 o                         
  -1   3  13          2.78          2.21         1.14 o                         
   0   3  13        475.92        487.52         6.66 o                         
   1   3  13         20.65         18.96         1.74 o                         
   2   3  13          0.02          0.16         1.02 o                         
   3   3  13          3.70          4.58         1.40 o                         
   4   3  13         12.03         12.54         1.74 o                         
   5   3  13          1.58          0.29         1.26 o                         
   6   3  13         14.99         14.13         3.29 o                         
   7   3  13         51.10         51.37         3.53 o                         
   8   3  13         41.58         44.11         8.29 o                         
  -6   4  13          4.04         -0.82         2.50 o                         
  -5   4  13         19.26         18.80         2.82 o                         
  -4   4  13        114.63        103.24         4.64 o                         
  -3   4  13        219.23        202.20         6.04 o                         
  -2   4  13        175.58        177.10         4.97 o                         
  -1   4  13        117.89        119.23         3.51 o                         
   0   4  13         13.00         13.00         1.64 o                         
   1   4  13         32.67         39.41         2.24 o                         
   2   4  13          0.00          0.01         0.95 o                         
   3   4  13        194.56        181.47         4.60 o                         
   4   4  13         55.95         43.81         2.97 o                         
   5   4  13         83.97         65.61         3.48 o                         
   6   4  13         15.45         12.41         1.94 o                         
   7   4  13         21.69         23.69         2.47 o                         
   8   4  13          7.34          3.92         2.42 o                         
  -5   5  13          6.01          6.50         3.03 o                         
  -4   5  13          0.25         -0.67         1.62 o                         
  -3   5  13          8.55         10.72         2.26 o                         
  -2   5  13          0.18          0.78         1.24 o                         
  -1   5  13        375.23        370.28         5.89 o                         
   0   5  13         63.55         61.40         4.31 o                         
   1   5  13         25.52         27.68         2.22 o                         
   2   5  13        263.43        250.60         5.58 o                         
   3   5  13        206.52        207.44         5.01 o                         
   4   5  13         34.24         26.22         2.31 o                         
   5   5  13        283.59        265.58         6.70 o                         
   6   5  13         55.08         53.11         3.00 o                         
   7   5  13         28.16         30.06         2.71 o                         
   8   5  13          1.14          3.21         2.66 o                         
  -5   6  13          4.12          0.92         4.62 o                         
  -4   6  13          1.61         -0.26         2.24 o                         
  -3   6  13         48.62         60.33         4.83 o                         
  -2   6  13          0.74          1.56         1.42 o                         
  -1   6  13         46.34         49.87         2.94 o                         
   0   6  13         47.84         55.32         3.01 o                         
   1   6  13         69.85         60.87         3.38 o                         
   2   6  13        275.49        274.96         6.05 o                         
   3   6  13        125.32        122.09         4.38 o                         
   4   6  13        100.67         95.40         3.56 o                         
   5   6  13        154.68        167.09         4.36 o                         
   6   6  13          1.28          1.68         1.63 o                         
   7   6  13          0.01          0.11         1.68 o                         
   8   6  13          2.85          2.05         2.42 o                         
  -4   7  13         58.33         63.16         7.70 o                         
  -3   7  13          0.36         -1.74         1.76 o                         
  -2   7  13          1.39          1.29         1.61 o                         
  -1   7  13          4.78          0.66         1.56 o                         
   0   7  13         44.80         46.76         2.91 o                         
   1   7  13         20.16         18.54         2.12 o                         
   2   7  13         56.09         45.39         2.87 o                         
   3   7  13          0.14         -1.15         1.15 o                         
   4   7  13         81.04         84.52         3.55 o                         
   5   7  13          6.14         13.34         2.00 o                         
   6   7  13          1.48         -1.39         1.52 o                         
   7   7  13         28.63         37.39         3.47 o                         
   8   7  13        133.69        152.95         5.72 o                         
  -3   8  13          5.24          8.46         2.72 o                         
  -2   8  13         31.76         32.98         2.97 o                         
  -1   8  13          1.00          1.27         1.78 o                         
   0   8  13          7.02          4.26         2.24 o                         
   1   8  13         10.52          7.80         1.80 o                         
   2   8  13         13.91         17.30         2.24 o                         
   3   8  13          8.67          8.04         1.75 o                         
   4   8  13          0.00         -1.44         1.44 o                         
   5   8  13         83.39         83.40         3.74 o                         
   6   8  13         43.36         42.03         2.95 o                         
   7   8  13         23.80         30.57         3.21 o                         
   8   8  13          7.87          5.63         2.19 o                         
  -2   9  13          3.53          3.36         2.48 o                         
  -1   9  13          1.00          0.89         3.04 o                         
   0   9  13          8.29          7.52         2.86 o                         
   1   9  13          7.06          6.60         1.80 o                         
   2   9  13         27.90         30.79         2.83 o                         
   3   9  13         27.99         29.01         2.74 o                         
   4   9  13          0.29          1.48         1.44 o                         
   5   9  13         67.20         69.88         3.67 o                         
   6   9  13          0.11          0.92         1.57 o                         
   7   9  13          3.59          1.28         2.31 o                         
  -1  10  13         12.68         18.16         3.57 o                         
   0  10  13          0.41         -0.70         2.22 o                         
   1  10  13          5.53          3.40         3.85 o                         
   2  10  13         19.57         17.47         2.42 o                         
   3  10  13          3.10          3.26         1.67 o                         
   4  10  13          2.49          3.60         1.74 o                         
   5  10  13          9.78          5.79         1.92 o                         
   6  10  13          3.31          4.58         2.07 o                         
   2  11  13         29.66         38.86         3.15 o                         
   3  11  13         25.29         17.99         2.76 o                         
  -4  -6  14         12.89         13.30         2.82 o                         
  -3  -6  14          5.58          5.15         2.27 o                         
  -2  -6  14         16.42         12.07         2.61 o                         
  -1  -6  14          0.08          2.13         1.95 o                         
   0  -6  14          1.00          2.87         2.04 o                         
   1  -6  14          5.17          5.68         2.12 o                         
   2  -6  14         32.58         39.00         4.41 o                         
  -5  -5  14          1.30          4.47         2.29 o                         
  -4  -5  14          0.21         -1.65         1.65 o                         
  -3  -5  14         91.59         90.30         3.95 o                         
  -2  -5  14        175.98        190.13         6.77 o                         
  -1  -5  14          5.75          2.00         1.86 o                         
   0  -5  14          0.22         -0.35         1.82 o                         
   1  -5  14         19.62         18.19         2.33 o                         
   2  -5  14         47.36         44.64         3.88 o                         
   3  -5  14          1.43          2.12         1.94 o                         
  -6  -4  14          1.19          2.63         2.78 o                         
  -5  -4  14          0.59          1.25         2.16 o                         
  -4  -4  14          1.02         -0.36         1.57 o                         
  -3  -4  14         63.96         58.28         3.16 o                         
  -2  -4  14        100.66         84.61         4.38 o                         
  -1  -4  14        133.86        138.89         4.14 o                         
   0  -4  14          0.05          0.47         1.22 o                         
   1  -4  14          0.56          2.09         1.75 o                         
   2  -4  14          2.37          2.03         1.47 o                         
   3  -4  14         37.65         35.52         3.33 o                         
   4  -4  14         30.60         34.12         3.23 o                         
  -6  -3  14          3.30          6.93         2.66 o                         
  -5  -3  14          9.31         10.77         2.26 o                         
  -4  -3  14          0.52          2.29         1.42 o                         
  -3  -3  14          2.06          3.14         1.41 o                         
  -2  -3  14          1.02          2.33         1.57 o                         
  -1  -3  14          2.39          1.47         1.20 o                         
   0  -3  14          3.60          2.26         1.16 o                         
   1  -3  14         11.27         12.07         1.79 o                         
   2  -3  14          6.43          2.02         1.32 o                         
   3  -3  14        103.82        109.86         3.70 o                         
   4  -3  14          2.32          3.82         1.47 o                         
   5  -3  14          9.43          5.72         2.42 o                         
  -6  -2  14          0.82         -0.44         1.50 o                         
  -5  -2  14          0.29          1.01         1.33 o                         
  -4  -2  14         22.11         21.47         2.02 o                         
  -3  -2  14         93.86         94.71         3.91 o                         
  -2  -2  14        999.31        969.99        11.27 o                         
  -1  -2  14        151.33        150.03         3.69 o                         
   0  -2  14        142.94        147.96         3.32 o                         
   1  -2  14          0.01         -0.40         1.03 o                         
   2  -2  14          7.55          3.35         1.27 o                         
   3  -2  14         40.43         38.94         2.42 o                         
   4  -2  14         58.69         55.56         3.28 o                         
   5  -2  14         10.02          8.10         1.80 o                         
   6  -2  14         18.33         16.73         3.39 o                         
  -6  -1  14          2.72          4.18         2.02 o                         
  -5  -1  14         14.22         11.52         1.98 o                         
  -4  -1  14          0.13          1.74         1.67 o                         
  -3  -1  14          4.03          6.09         1.55 o                         
  -2  -1  14          4.82          0.70         1.24 o                         
  -1  -1  14        106.33        104.96         3.30 o                         
   0  -1  14         74.17         77.00         2.63 o                         
   1  -1  14        143.67        149.37         3.46 o                         
   2  -1  14        270.74        275.04         5.24 o                         
   3  -1  14          4.40          2.49         1.35 o                         
   4  -1  14         92.70         86.38         3.45 o                         
   5  -1  14          0.13         -1.18         1.18 o                         
   6  -1  14          5.29          6.59         1.95 o                         
   7  -1  14          7.53          6.02         4.31 o                         
  -6   0  14          0.66          0.59         2.06 o                         
  -5   0  14          0.22         -0.42         1.54 o                         
  -4   0  14         86.98         85.19         4.30 o                         
  -3   0  14         18.70         21.50         2.18 o                         
  -2   0  14          9.68          7.48         1.62 o                         
  -1   0  14         48.12         44.19         2.55 o                         
   0   0  14         74.98         69.74         3.31 o                         
   1   0  14        191.21        203.46         4.26 o                         
   2   0  14        146.02        147.84         3.65 o                         
   3   0  14          9.74          6.03         1.61 o                         
   4   0  14         51.67         51.45         3.08 o                         
   5   0  14         12.58         14.17         1.83 o                         
   6   0  14         44.10         50.64         3.11 o                         
   7   0  14          7.81          4.78         3.52 o                         
  -6   1  14          0.83          1.69         2.48 o                         
  -5   1  14          0.23          0.81         1.84 o                         
  -4   1  14          0.29         -1.08         1.27 o                         
  -3   1  14         82.12         80.32         3.64 o                         
  -2   1  14          7.12          6.75         1.53 o                         
  -1   1  14        842.77        792.34         9.62 o                         
   0   1  14       1072.35       1069.19        12.46 o                         
   1   1  14        829.34        766.66         9.17 o                         
   2   1  14        268.49        265.00         4.85 o                         
   3   1  14         77.43         69.40         2.67 o                         
   4   1  14         50.97         50.40         2.87 o                         
   5   1  14         34.48         35.15         3.21 o                         
   6   1  14          0.11         -0.53         1.26 o                         
   7   1  14         13.43         10.98         2.66 o                         
   8   1  14         30.43         31.57         5.12 o                         
  -6   2  14          1.07          1.56         2.23 o                         
  -5   2  14          2.21          2.34         1.83 o                         
  -4   2  14         24.24         19.32         2.39 o                         
  -3   2  14         25.13         30.19         4.50 o                         
  -2   2  14         33.50         35.97         2.32 o                         
  -1   2  14          6.60          9.14         1.43 o                         
   0   2  14         30.07         26.80         1.91 o                         
   1   2  14         97.13         96.90         3.17 o                         
   2   2  14         24.35         26.73         2.07 o                         
   3   2  14         20.00         20.71         2.04 o                         
   4   2  14          2.58         -0.28         1.22 o                         
   5   2  14         33.83         26.16         2.74 o                         
   6   2  14        245.01        250.93         5.16 o                         
   7   2  14         37.47         48.01         5.07 o                         
   8   2  14          0.05         -2.93         2.93 o                         
  -6   3  14          0.11          2.53         2.46 o                         
  -5   3  14         25.44         32.55         3.25 o                         
  -4   3  14         20.06         26.41         4.78 o                         
  -3   3  14          0.42          0.91         1.79 o                         
  -2   3  14          0.09         -1.12         1.12 o                         
  -1   3  14         73.30         75.13         2.76 o                         
   0   3  14        455.42        421.36         8.89 o                         
   1   3  14        191.31        187.50         4.25 o                         
   2   3  14          3.30          1.89         1.32 o                         
   3   3  14          0.61         -0.54         1.08 o                         
   4   3  14          1.47          1.55         1.25 o                         
   5   3  14         14.12         15.12         1.95 o                         
   6   3  14          0.09         -0.62         1.49 o                         
   7   3  14         18.37         20.02         2.75 o                         
   8   3  14          9.59          8.23         2.49 o                         
  -6   4  14          2.86          5.10         3.33 o                         
  -5   4  14          2.97          0.14         2.04 o                         
  -4   4  14          8.19          5.71         2.80 o                         
  -3   4  14          0.36          1.69         1.78 o                         
  -2   4  14          4.52          2.77         1.44 o                         
  -1   4  14        161.44        170.30         4.30 o                         
   0   4  14       2185.40       2192.23        21.64 o                         
   1   4  14        570.27        525.16         7.75 o                         
   2   4  14        134.34        126.11         3.59 o                         
   3   4  14         30.94         27.43         2.50 o                         
   4   4  14          7.32          6.42         1.57 o                         
   5   4  14         56.44         58.45         3.53 o                         
   6   4  14          0.30          1.39         1.70 o                         
   7   4  14          5.62          4.96         1.72 o                         
   8   4  14         54.89         63.16         4.65 o                         
  -5   5  14          1.89          2.68         2.93 o                         
  -4   5  14          0.12          2.41         1.93 o                         
  -3   5  14          1.17         -1.29         1.91 o                         
  -2   5  14          0.35          1.42         2.05 o                         
  -1   5  14        309.77        298.34         5.43 o                         
   0   5  14          2.75          2.47         1.35 o                         
   1   5  14          0.75          0.59         1.12 o                         
   2   5  14        467.50        478.80         8.31 o                         
   3   5  14         38.89         35.49         2.41 o                         
   4   5  14         49.72         42.70         3.10 o                         
   5   5  14         53.07         47.46         3.19 o                         
   6   5  14         26.22         22.72         2.69 o                         
   7   5  14          0.26          1.29         1.77 o                         
   8   5  14          7.42          8.34         2.25 o                         
  -4   6  14         11.55         18.08         6.01 o                         
  -3   6  14          9.12         12.68         2.73 o                         
  -2   6  14         32.66         47.12         3.16 o                         
  -1   6  14        198.63        202.62         5.48 o                         
   0   6  14        390.67        385.57         7.64 o                         
   1   6  14         87.98         89.99         4.02 o                         
   2   6  14          1.46          2.24         1.31 o                         
   3   6  14         10.35         10.30         1.82 o                         
   4   6  14         33.02         43.34         2.68 o                         
   5   6  14          2.38          1.59         1.64 o                         
   6   6  14         19.04         21.99         2.77 o                         
   7   6  14          2.28          2.48         1.90 o                         
   8   6  14         17.62         19.23         3.42 o                         
  -4   7  14          1.05          0.00         2.96 o                         
  -3   7  14          4.81          5.48         2.16 o                         
  -2   7  14        112.99        109.96         4.39 o                         
  -1   7  14         16.45         25.29         2.94 o                         
   0   7  14          0.14          2.83         1.38 o                         
   1   7  14        187.12        188.96         5.36 o                         
   2   7  14         46.82         53.21         3.37 o                         
   3   7  14          0.50         -0.70         1.39 o                         
   4   7  14        246.53        283.20         7.20 o                         
   5   7  14          3.10          1.90         1.46 o                         
   6   7  14          1.48          2.67         1.75 o                         
   7   7  14         21.20         21.20         2.87 o                         
   8   7  14          2.27          4.14         2.30 o                         
  -3   8  14          3.00         -0.92         3.08 o                         
  -2   8  14         29.91         29.89         2.91 o                         
  -1   8  14         99.41        103.91         6.36 o                         
   0   8  14          0.19         -1.28         1.28 o                         
   1   8  14          1.54          2.51         1.57 o                         
   2   8  14          0.53         -0.26         1.41 o                         
   3   8  14        116.40        104.20         4.21 o                         
   4   8  14         70.73         79.00         4.10 o                         
   5   8  14          1.40          1.90         1.52 o                         
   6   8  14         62.17         77.01         3.79 o                         
   7   8  14          7.36          7.44         2.43 o                         
  -2   9  14          1.24          2.04         2.59 o                         
  -1   9  14          0.09         -2.38         3.83 o                         
   0   9  14         53.38         58.60         4.60 o                         
   1   9  14         16.97         15.71         2.28 o                         
   2   9  14         52.57         53.49         3.34 o                         
   3   9  14         87.92         91.71         4.07 o                         
   4   9  14          5.47          7.75         2.00 o                         
   5   9  14          6.20          1.82         1.70 o                         
   6   9  14         25.75         24.09         3.14 o                         
   0  10  14          0.23          2.55         2.56 o                         
   1  10  14          0.07          0.21         2.30 o                         
   2  10  14          8.46         11.58         2.11 o                         
   3  10  14         16.75         19.11         2.52 o                         
   4  10  14          0.99          2.11         1.90 o                         
   5  10  14          1.85          1.07         2.62 o                         
  -2  -6  15          5.56          8.70         2.96 o                         
  -1  -6  15         33.29         31.16         3.85 o                         
   0  -6  15          6.74          4.73         2.63 o                         
  -4  -5  15          3.44          2.85         2.40 o                         
  -3  -5  15         11.13         12.83         2.40 o                         
  -2  -5  15         40.65         47.22         3.69 o                         
  -1  -5  15          3.80          6.61         2.24 o                         
   0  -5  15          1.67          1.00         1.95 o                         
   1  -5  15        120.09        123.88         4.97 o                         
   2  -5  15         62.98         58.56         7.26 o                         
  -5  -4  15          0.57         -1.19         2.76 o                         
  -4  -4  15          8.17          3.83         2.36 o                         
  -3  -4  15          9.08          7.53         1.93 o                         
  -2  -4  15          1.71          0.97         1.37 o                         
  -1  -4  15         21.85         22.11         2.21 o                         
   0  -4  15         25.34         23.44         2.44 o                         
   1  -4  15          2.38          1.13         1.42 o                         
   2  -4  15         43.63         48.73         2.91 o                         
   3  -4  15          0.35          1.06         1.90 o                         
   4  -4  15          0.00         -0.61         2.53 o                         
  -5  -3  15          8.20          7.95         3.20 o                         
  -4  -3  15          7.09          8.49         2.22 o                         
  -3  -3  15         69.48         69.02         3.15 o                         
  -2  -3  15          2.33          2.66         1.39 o                         
  -1  -3  15          8.95          3.73         1.50 o                         
   0  -3  15          5.91          7.38         1.55 o                         
   1  -3  15         23.26         22.53         2.09 o                         
   2  -3  15         25.22         26.64         2.51 o                         
   3  -3  15         47.25         53.92         3.10 o                         
   4  -3  15          0.65          0.54         1.66 o                         
   5  -3  15          0.12         -0.08         2.41 o                         
  -6  -2  15          9.73         11.01         2.35 o                         
  -5  -2  15         17.89         15.62         2.49 o                         
  -4  -2  15          6.18         11.08         2.37 o                         
  -3  -2  15         13.60          7.31         1.78 o                         
  -2  -2  15          7.17          9.38         1.91 o                         
  -1  -2  15          9.35         15.20         1.83 o                         
   0  -2  15          0.08         -0.99         0.99 o                         
   1  -2  15        105.83        107.06         3.50 o                         
   2  -2  15        427.49        398.51         8.05 o                         
   3  -2  15        179.73        175.59         6.93 o                         
   4  -2  15          7.41          8.28         2.11 o                         
   5  -2  15         14.05         16.90         2.81 o                         
  -6  -1  15         13.56         15.98         3.45 o                         
  -5  -1  15          1.61          2.23         1.71 o                         
  -4  -1  15          1.10          4.24         1.80 o                         
  -3  -1  15         15.84         15.74         2.38 o                         
  -2  -1  15          9.39          9.82         2.95 o                         
  -1  -1  15          0.01         -0.66         1.18 o                         
   0  -1  15        142.16        142.24         3.75 o                         
   1  -1  15        114.16         99.02         3.20 o                         
   2  -1  15        114.14        106.97         4.14 o                         
   3  -1  15          5.41          3.76         1.60 o                         
   4  -1  15         17.45         16.42         2.23 o                         
   5  -1  15         69.02         83.93         4.08 o                         
   6  -1  15          7.56          5.72         2.41 o                         
  -6   0  15         18.22         11.28         3.02 o                         
  -5   0  15         11.30         20.09         2.57 o                         
  -4   0  15         65.31         55.06         3.36 o                         
  -3   0  15        254.57        236.29         8.11 o                         
  -2   0  15         75.89         78.47         3.68 o                         
  -1   0  15         36.98         35.95         2.78 o                         
   0   0  15         25.21         26.35         2.04 o                         
   1   0  15        171.25        174.55         4.12 o                         
   2   0  15         28.96         27.49         2.41 o                         
   3   0  15         18.05         13.66         2.11 o                         
   4   0  15         49.60         42.88         2.85 o                         
   5   0  15          0.21         -0.24         1.31 o                         
   6   0  15          0.42          1.90         1.82 o                         
   7   0  15          2.73          4.56         3.63 o                         
  -6   1  15          0.31          0.05         2.58 o                         
  -5   1  15          0.28          2.59         2.12 o                         
  -4   1  15          0.04          1.28         1.53 o                         
  -3   1  15          4.05          4.35         1.59 o                         
  -2   1  15          0.03          0.78         1.33 o                         
  -1   1  15        688.30        671.05        10.29 o                         
   0   1  15         14.03         11.57         2.06 o                         
   1   1  15         11.46         14.98         1.64 o                         
   2   1  15        345.06        324.12         6.02 o                         
   3   1  15        295.76        264.65         5.68 o                         
   4   1  15          2.99          1.74         1.37 o                         
   5   1  15         89.83         92.30         4.02 o                         
   6   1  15         11.07         11.80         1.83 o                         
   7   1  15         44.60         52.90         7.14 o                         
  -6   2  15         25.17         24.94         3.99 o                         
  -5   2  15          8.97         10.67         2.57 o                         
  -4   2  15         16.68         17.25         2.62 o                         
  -3   2  15         48.43         49.85         3.13 o                         
  -2   2  15          4.67          6.73         1.57 o                         
  -1   2  15          0.09         -0.97         0.97 o                         
   0   2  15        299.96        303.84         5.40 o                         
   1   2  15         54.47         54.30         2.66 o                         
   2   2  15        182.43        197.13         4.94 o                         
   3   2  15         19.57         14.92         1.80 o                         
   4   2  15          0.88          0.93         1.56 o                         
   5   2  15        106.89        106.49         4.80 o                         
   6   2  15          0.01          1.60         1.08 o                         
   7   2  15          0.33          0.46         2.51 o                         
  -5   3  15          0.01          0.12         2.17 o                         
  -4   3  15         48.65         54.48         4.22 o                         
  -3   3  15         22.35         22.09         2.52 o                         
  -2   3  15         38.25         37.00         2.85 o                         
  -1   3  15          1.02          2.70         1.29 o                         
   0   3  15         55.45         51.74         2.40 o                         
   1   3  15        142.73        137.82         3.89 o                         
   2   3  15          8.87          6.59         1.57 o                         
   3   3  15        151.55        147.25         4.44 o                         
   4   3  15         31.24         20.93         2.37 o                         
   5   3  15         50.43         39.80         3.29 o                         
   6   3  15         72.98         75.45         4.17 o                         
   7   3  15         56.84         60.58         6.34 o                         
  -5   4  15          1.14          0.89         2.19 o                         
  -4   4  15         45.37         54.85         3.91 o                         
  -3   4  15          7.47          6.70         1.99 o                         
  -2   4  15          8.15          6.84         1.79 o                         
  -1   4  15         59.05         62.11         2.93 o                         
   0   4  15        225.59        209.07         4.61 o                         
   1   4  15        121.06        122.24         4.52 o                         
   2   4  15          0.88          1.32         1.29 o                         
   3   4  15         29.51         32.94         3.63 o                         
   4   4  15        200.94        187.33         5.07 o                         
   5   4  15         33.62         28.35         2.57 o                         
   6   4  15          1.49          0.09         1.89 o                         
   7   4  15          2.08          4.16         2.09 o                         
   8   4  15         34.41         44.59         5.31 o                         
  -5   5  15          1.17          0.82         2.89 o                         
  -4   5  15         13.55          6.24         2.67 o                         
  -3   5  15          1.50          2.01         1.91 o                         
  -2   5  15          5.44          4.58         1.91 o                         
  -1   5  15          4.95          5.38         1.63 o                         
   0   5  15         66.83         74.84         3.39 o                         
   1   5  15         20.05         20.49         2.02 o                         
   2   5  15          4.48          7.70         1.55 o                         
   3   5  15         28.29         25.81         2.40 o                         
   4   5  15          6.92         11.10         1.88 o                         
   5   5  15         21.54         18.45         2.26 o                         
   6   5  15          8.31          2.90         2.01 o                         
   7   5  15         67.12         74.17         4.04 o                         
   8   5  15         28.34         29.44         3.31 o                         
  -4   6  15          4.38          6.25         2.71 o                         
  -3   6  15          4.22          6.16         2.29 o                         
  -2   6  15          8.78          6.31         2.45 o                         
  -1   6  15         37.74         37.67         3.33 o                         
   0   6  15          0.04          1.74         1.26 o                         
   1   6  15         59.09         62.02         3.56 o                         
   2   6  15          0.01         -1.02         1.37 o                         
   3   6  15        190.60        190.41         5.21 o                         
   4   6  15         96.83         90.20         4.33 o                         
   5   6  15         22.40         20.38         2.61 o                         
   6   6  15         47.03         53.65         3.56 o                         
   7   6  15         18.72         19.64         2.69 o                         
  -3   7  15          1.36          2.10         2.34 o                         
  -2   7  15          4.49          5.73         2.18 o                         
  -1   7  15         40.50         45.04         3.80 o                         
   0   7  15         63.61         67.44         3.49 o                         
   1   7  15        485.95        509.92        11.21 o                         
   2   7  15         77.16         81.35         4.07 o                         
   3   7  15         71.99         76.71         5.56 o                         
   4   7  15         35.37         33.17         2.72 o                         
   5   7  15         18.62         22.94         3.96 o                         
   6   7  15         10.09          9.89         2.33 o                         
   7   7  15         36.25         50.27         3.96 o                         
  -2   8  15          6.67         -0.23         1.79 o                         
  -1   8  15         31.03         33.33         3.42 o                         
   0   8  15          4.67          4.58         1.66 o                         
   1   8  15         90.67         84.19         3.81 o                         
   2   8  15          8.39         11.49         2.10 o                         
   3   8  15         98.32        113.13         5.37 o                         
   4   8  15          1.13          2.61         1.64 o                         
   5   8  15         30.90         30.32         2.94 o                         
   6   8  15         42.51         44.09         3.73 o                         
  -1   9  15          0.14         -0.54         2.20 o                         
   0   9  15          6.50          5.08         2.56 o                         
   1   9  15         85.80         80.76         4.56 o                         
   2   9  15          1.95          0.63         1.65 o                         
   3   9  15          8.64          7.33         1.94 o                         
   4   9  15         29.40         22.46         2.60 o                         
   5   9  15         70.05         77.67         4.09 o                         
   6   9  15         52.89         66.20         9.86 o                         
   1  10  15         24.03         24.35         3.93 o                         
   2  10  15        108.67        115.45         4.84 o                         
   3  10  15          6.91         10.14         2.58 o                         
   4  10  15          0.09          2.23         2.58 o                         
  -2  -5  16          0.03         -1.26         2.00 o                         
  -1  -5  16          1.75          6.33         2.57 o                         
   0  -5  16         52.37         51.04         5.25 o                         
   1  -5  16          4.75          5.37         2.49 o                         
  -4  -4  16         10.39         15.52         3.08 o                         
  -3  -4  16          9.64         11.68         2.51 o                         
  -2  -4  16          2.01          0.03         2.34 o                         
  -1  -4  16         29.03         31.10         3.16 o                         
   0  -4  16          3.21          1.30         1.83 o                         
   1  -4  16          9.95          8.30         2.06 o                         
   2  -4  16          5.08          8.01         2.05 o                         
   3  -4  16          6.01          1.56         3.78 o                         
  -4  -3  16          0.03         -1.85         1.85 o                         
  -3  -3  16         21.41         23.88         2.57 o                         
  -2  -3  16          0.34          2.24         1.75 o                         
  -1  -3  16          0.20         -0.67         1.69 o                         
   0  -3  16          8.88          9.44         2.45 o
[truncated: 32,968 more chars]
